# Supplementary material for: Full-length transcriptome and targeted metabolome analyses provide insights into defense mechanisms of Malus sieversii against Agrilus mali
Source: PeerJ. 2020 May 14;8:e8992. doi: 10.7717/peerj.8992 (PMC7231508; doi:10.7717/peerj.8992)
Supplement: Table S4 [file peerj-08-8992-s008.xls]

## Sheet: Sheet1
Supplementary Table 4 Functional annotation and selection of candidate 266 DEGs related to plant pest resistance
#ID	up	down	T01	T02	T03	T04	T05	T06	T07	T08	T09	T10	T11	T12	COG_class_annotation	GO_annotation	KEGG_annotation	KEGG_pathway	KOG_class_annotation	Pfam_annotation	Swissprot_annotation	eggNOG_class	eggNOG_class_annotation	nr_annotation
F01.PB23320	up	#N/A	78.33	57.4	50.95	0.41	0	0.13	0	0.26	0	0	0	0	Carbohydrate transport and metabolism	--	K01183|0|mdm:103441854|acidic mammalian chitinase-like; K01183 chitinase [EC:3.2.1.14] (A)	ko00520:Amino sugar and nucleotide sugar metabolism	Carbohydrate transport and metabolism	Glycosyl hydrolases family 18	--	G	Carbohydrate transport and metabolism	PREDICTED: acidic mammalian chitinase-like [Malus domestica]
F01.PB5504	up	#N/A	7.23	5.85	9.38	0.2	0.48	0	0.08	0.15	0.09	0	0.14	0.08	--	Molecular Function: oxidoreductase activity, acting on single donors with incorporation of molecular oxygen, incorporation of two atoms of oxygen (GO:0016702);; Molecular Function: oxidoreductase activity, acting on paired donors, with incorporation or reduction of molecular oxygen, 2-oxoglutarate as one donor, and incorporation of one atom each of oxygen into both donors (GO:0016706);; Biologica…	--	--	--	2OG-Fe(II) oxygenase superfamily	2-oxoglutarate-dependent dioxygenase DAO OS=Oryza sativa subsp. japonica GN=DAO PE=2 SV=2	Q	Secondary metabolites biosynthesis, transport and catabolism	adventitious rooting related oxygenase [Malus domestica]
F01.PB29876	up	#N/A	13.36	10.47	15.55	4.81	0	2.46	2.51	2.24	2.43	0	1.35	0	--	Biological Process: activation of MAPKK activity (GO:0000186);; Molecular Function: MAP kinase kinase kinase activity (GO:0004709);; Molecular Function: protein tyrosine kinase activity (GO:0004713);; Molecular Function: ATP binding (GO:0005524);;	--	--	Signal transduction mechanisms	Protein tyrosine kinase;; Protein kinase domain	Serine/threonine-protein kinase HT1 OS=Arabidopsis thaliana GN=HT1 PE=1 SV=1	T	Signal transduction mechanisms	PREDICTED: serine/threonine-protein kinase HT1-like [Malus domestica]
F01.PB9111	up	#N/A	148.88	69.48	169.91	13.58	51.18	11.47	11.64	19.32	36.81	5.96	6.99	4.6	--	Molecular Function: L-iditol 2-dehydrogenase activity (GO:0003939);; Molecular Function: zinc ion binding (GO:0008270);; Biological Process: oxidation-reduction process (GO:0055114);;	K00008|0|mdm:103440064|sorbitol dehydrogenase-like; K00008 L-iditol 2-dehydrogenase [EC:1.1.1.14] (A)	ko00040:Pentose and glucuronate interconversions;ko00051:Fructose and mannose metabolism	Secondary metabolites biosynthesis, transport and catabolism	Alcohol dehydrogenase GroES-like domain;; Zinc-binding dehydrogenase;; Zinc-binding dehydrogenase	Sorbitol dehydrogenase OS=Arabidopsis thaliana GN=SDH PE=1 SV=1	Q	Secondary metabolites biosynthesis, transport and catabolism	sorbitol dehydrogenase-like [Malus domestica]
F01.PB25778	up	#N/A	5.13	1.66	4.44	0	0	0	0.87	0.51	0.53	0.04	0	0	--	--	--	--	--	WRKY DNA -binding domain	WRKY transcription factor 6 OS=Arabidopsis thaliana GN=WRKY6 PE=1 SV=1	K	Transcription	PREDICTED: probable WRKY transcription factor 31 isoform X1 [Malus domestica]
F01.PB49176	up	#N/A	7.57	12.39	5.19	0.17	0	0	0.38	2.16	0.69	0	0	0.09	--	--	K00826|2.33972e-105|pxb:103967066|putative branched-chain-amino-acid aminotransferase 7; K00826 branched-chain amino acid aminotransferase [EC:2.6.1.42] (A)	ko00280:Valine, leucine and isoleucine degradation;ko00290:Valine, leucine and isoleucine biosynthesis;ko00770:Pantothenate and CoA biosynthesis;ko01210:2-Oxocarboxylic acid metabolism;ko01230:Biosynthesis of amino acids	Amino acid transport and metabolism	Aminotransferase class IV	Putative branched-chain-amino-acid aminotransferase 7 OS=Arabidopsis thaliana GN=BCAT7 PE=5 SV=1	E	Amino acid transport and metabolism	PREDICTED: putative branched-chain-amino-acid aminotransferase 7 isoform X2 [Pyrus x bretschneideri]
F01.PB23396	up	#N/A	4.56	11.86	4.36	0.22	0.43	0	0.67	0	0.08	0	0	0	--	--	K08237|2.73558e-100|mdm:103413421|hydroquinone glucosyltransferase; K08237 hydroquinone glucosyltransferase [EC:2.4.1.218] (A)	--	--	--	Hydroquinone glucosyltransferase OS=Rauvolfia serpentina GN=AS PE=1 SV=1	CG	-	PREDICTED: hydroquinone glucosyltransferase [Malus domestica]
F01.PB46144	up	#N/A	4.39	2.36	1.9	0.48	0	0.51	0.19	0.48	0.15	0	0	0	--	--	--	--	--	Protein kinase domain;; Protein tyrosine kinase;; Phosphotransferase enzyme family;; Salt stress response/antifungal	Cysteine-rich receptor-like protein kinase 6 OS=Arabidopsis thaliana GN=CRK6 PE=1 SV=1	T	Signal transduction mechanisms	putative receptor-like protein kinase At4g00960 [Prunus persica]
F01.PB48592	up	#N/A	5.16	2.27	5.68	0	0	0.23	2.03	0.69	0	0.43	0.3	0	--	Molecular Function: peroxidase activity (GO:0004601);; Molecular Function: calcium ion binding (GO:0005509);; Cellular Component: integral component of membrane (GO:0016021);; Molecular Function: NAD(P)H oxidase activity (GO:0016174);; Biological Process: oxidation-reduction process (GO:0055114);;	K13447|0|pxb:103941851|respiratory burst oxidase homolog protein A; K13447 respiratory burst oxidase [EC:1.6.3.- 1.11.1.-] (A)	ko04626:Plant-pathogen interaction	--	Ferric reductase NAD binding domain;; FAD-binding domain;; Ferric reductase like transmembrane component;; EF-hand domain pair;; Respiratory burst NADPH oxidase;; Oxidoreductase FAD-binding domain	Respiratory burst oxidase homolog protein F OS=Arabidopsis thaliana GN=RBOHF PE=1 SV=1	PQ	-	PREDICTED: respiratory burst oxidase homolog protein A [Pyrus x bretschneideri]
F01.PB20136	up	#N/A	11.47	10.56	19.74	0.88	1.09	0.52	0.19	0.07	0.44	0	0	0	--	Molecular Function: methyltransferase activity (GO:0008168);; Biological Process: methylation (GO:0032259);;	--	--	--	SAM dependent carboxyl methyltransferase;; SAM dependent carboxyl methyltransferase;; SAM dependent carboxyl methyltransferase	Probable S-adenosylmethionine-dependent methyltransferase At5g38100 OS=Arabidopsis thaliana GN=At5g38100 PE=2 SV=1	S	Function unknown	PREDICTED: probable S-adenosylmethionine-dependent methyltransferase At5g37970 [Malus domestica]
F01.PB33616	up	#N/A	60.87	11.72	47.44	1.06	1.36	0.6	3.27	1.48	1.61	1.75	0.64	0.24	--	Biological Process: carbohydrate metabolic process (GO:0005975);; Molecular Function: glucan endo-1,3-beta-D-glucosidase activity (GO:0042973);;	--	--	--	Glycosyl hydrolases family 17	Glucan endo-1,3-beta-glucosidase 11 OS=Arabidopsis thaliana GN=At1g32860 PE=1 SV=1	R	General function prediction only	PREDICTED: glucan endo-1,3-beta-glucosidase 14-like [Malus domestica]
F01.PB56109	up	#N/A	0.38	1.01	0.9	0.14	0	0	0	0	0	0	0	0	--	Cellular Component: nucleus (GO:0005634);; Cellular Component: cytosol (GO:0005829);; Cellular Component: plasma membrane (GO:0005886);; Biological Process: endocytosis (GO:0006897);; Cellular Component: cell plate (GO:0009504);; Cellular Component: plasmodesma (GO:0009506);; Cellular Component: phragmoplast (GO:0009524);; Biological Process: pollen development (GO:0009555);; Biological Process: …	--	--	--	--	Protein TPLATE OS=Arabidopsis thaliana GN=TPLATE PE=1 SV=1	S	Function unknown	PREDICTED: protein TPLATE-like, partial [Malus domestica]
F01.PB11430	up	#N/A	36.47	45.96	30.52	9.28	11.21	4.13	7.53	14.24	9.05	3.94	3.29	5.05	General function prediction only	--	--	--	General function prediction only	RNA recognition motif. (a.k.a. RRM, RBD, or RNP domain);; RNA recognition motif (a.k.a. RRM, RBD, or RNP domain);; RNA recognition motif. (a.k.a. RRM, RBD, or RNP domain);; Ataxin-2 C-terminal region	Polyadenylate-binding protein-interacting protein 11 OS=Arabidopsis thaliana GN=CID11 PE=2 SV=1	R	General function prediction only	PREDICTED: LOW QUALITY PROTEIN: polyadenylate-binding protein-interacting protein 12 [Malus domestica]
F01.PB11559	up	#N/A	17.28	10.65	15.67	0.84	1.61	2.05	5.97	1.75	0.91	0	0.54	0.65	--	--	K10666|4.00027e-122|mdm:103413291|E3 ubiquitin-protein ligase RMA1H1-like; K10666 E3 ubiquitin-protein ligase RNF5 [EC:6.3.2.19] (A)	ko04141:Protein processing in endoplasmic reticulum	Posttranslational modification, protein turnover, chaperones	Zinc finger, C3HC4 type (RING finger);; Zinc finger, C3HC4 type (RING finger);; Ring finger domain	E3 ubiquitin-protein ligase RMA1H1 OS=Capsicum annuum GN=RMA1H1 PE=1 SV=1	O	Posttranslational modification, protein turnover, chaperones	PREDICTED: E3 ubiquitin-protein ligase RMA1H1-like [Malus domestica]
F01.PB17254	up	#N/A	241.88	366.9	180.02	24.83	58.9	14.54	51.64	64.37	43.41	15.1	7.49	27.48	Amino acid transport and metabolism	Molecular Function: lyase activity (GO:0016829);;	--	--	--	Glyoxalase-like domain;; Glyoxalase/Bleomycin resistance protein/Dioxygenase superfamily	--	S	Function unknown	PREDICTED: metallothiol transferase FosB-like [Malus domestica]
F01.PB41779	up	#N/A	5	5.97	2.23	0.12	0.33	0	0	0	0	0	0	0	--	Molecular Function: calcium ion binding (GO:0005509);;	--	--	--	--	--	R	General function prediction only	PREDICTED: uncharacterized protein LOC103434161 [Malus domestica]
F01.PB15657	up	#N/A	4.92	10.92	15.46	1.2	4.22	0	0.27	2.19	1.4	0.76	0	2.78	--	--	--	--	--	--	--	S	Function unknown	PREDICTED: uncharacterized protein LOC103445476 [Malus domestica]
F01.PB12508	up	#N/A	86.26	80.48	73.8	0	0.54	0	2.28	32.87	8.85	0.21	0	0.15	General function prediction only	Molecular Function: oxidoreductase activity, acting on paired donors, with incorporation or reduction of molecular oxygen, 2-oxoglutarate as one donor, and incorporation of one atom each of oxygen into both donors (GO:0016706);; Biological Process: oxidation-reduction process (GO:0055114);; Biological Process: response to karrikin (GO:0080167);;	--	--	--	2OG-Fe(II) oxygenase superfamily;; non-haem dioxygenase in morphine synthesis N-terminal;; non-haem dioxygenase in morphine synthesis N-terminal	Probable 2-oxoglutarate-dependent dioxygenase At3g111800 OS=Arabidopsis thaliana GN=At3g11180 PE=2 SV=1	Q	Secondary metabolites biosynthesis, transport and catabolism	PREDICTED: protein SRG1-like [Malus domestica]
F01.PB36240	up	#N/A	14.25	15.21	23.25	1	4.88	0	1.72	0	3.04	3.27	0.51	0	Energy production and conversion	Biological Process: tricarboxylic acid cycle (GO:0006099);; Molecular Function: phosphoenolpyruvate carboxylase activity (GO:0008964);; Biological Process: carbon fixation (GO:0015977);; Molecular Function: 2-alkenal reductase [NAD(P)] activity (GO:0032440);;	K01595|0|mdm:103448757|phosphoenolpyruvate carboxylase, housekeeping isozyme; K01595 phosphoenolpyruvate carboxylase [EC:4.1.1.31] (A)	ko00620:Pyruvate metabolism;ko00710:Carbon fixation in photosynthetic organisms;ko01200:Carbon metabolism	--	Phosphoenolpyruvate carboxylase	Phosphoenolpyruvate carboxylase, housekeeping isozyme OS=Glycine max GN=PPC16 PE=2 SV=1	C	Energy production and conversion	PREDICTED: phosphoenolpyruvate carboxylase, housekeeping isozyme [Malus domestica]
F01.PB31512	up	#N/A	4.13	3.95	2.89	0	0.5	0	0	0	1.08	0	0	0	--	Cellular Component: integral component of membrane (GO:0016021);;	--	--	Amino acid transport and metabolism	Transmembrane amino acid transporter protein	Lysine histidine transporter-like 8 OS=Arabidopsis thaliana GN=AATL1 PE=1 SV=1	E	Amino acid transport and metabolism	PREDICTED: lysine histidine transporter-like 8 [Malus domestica]
F01.PB16902	up	#N/A	19.55	32.76	14.26	0	0	0	0	0.2	0	0	0	0	--	--	K00826|0|pxb:103967066|putative branched-chain-amino-acid aminotransferase 7; K00826 branched-chain amino acid aminotransferase [EC:2.6.1.42] (A)	ko00280:Valine, leucine and isoleucine degradation;ko00290:Valine, leucine and isoleucine biosynthesis;ko00770:Pantothenate and CoA biosynthesis;ko01210:2-Oxocarboxylic acid metabolism;ko01230:Biosynthesis of amino acids	Amino acid transport and metabolism	Aminotransferase class IV	Putative branched-chain-amino-acid aminotransferase 7 OS=Arabidopsis thaliana GN=BCAT7 PE=5 SV=1	E	Amino acid transport and metabolism	PREDICTED: putative branched-chain-amino-acid aminotransferase 7 isoform X1 [Pyrus x bretschneideri]
F01.PB42116	up	#N/A	36.61	23.3	23.39	1.12	3.5	0.07	2.79	10.15	4.3	2.74	0.37	0.55	--	Molecular Function: copper ion binding (GO:0005507);; Molecular Function: L-ascorbate oxidase activity (GO:0008447);; Biological Process: oxidation-reduction process (GO:0055114);;	--	--	Secondary metabolites biosynthesis, transport and catabolism	Multicopper oxidase;; Multicopper oxidase	L-ascorbate oxidase homolog OS=Brassica napus GN=Bp10 PE=2 SV=1	Q	Secondary metabolites biosynthesis, transport and catabolism	PREDICTED: L-ascorbate oxidase homolog [Malus domestica]
F01.PB21405	up	#N/A	9.51	9.35	12.24	0.95	2.27	0.21	0	0	0	0	0	0.07	--	--	--	--	--	--	Probable disease resistance protein At5g66900 OS=Arabidopsis thaliana GN=At5g66900 PE=3 SV=1	T	Signal transduction mechanisms	PREDICTED: probable disease resistance protein At5g66900 [Malus domestica]
F01.PB52170	#N/A	down	0	0	0	0.53	0.48	0.89	1.9	1.46	2.26	1.55	3.23	3.18	--	--	--	--	General function prediction only	--	--	R	General function prediction only	PREDICTED: uncharacterized protein LOC103953608 [Pyrus x bretschneideri]
F01.PB12703	up	#N/A	127.31	214.76	84.08	9	3.18	0.57	3.58	16.62	4.89	0.51	0	0	Lipid transport and metabolism	Molecular Function: acetyl-CoA C-acetyltransferase activity (GO:0003985);; Biological Process: metabolic process (GO:0008152);;	K00626|7.2096e-70|mdm:103405049|acetyl-CoA acetyltransferase, cytosolic 1-like; K00626 acetyl-CoA C-acetyltransferase [EC:2.3.1.9] (A)	ko00071:Fatty acid degradation;ko00072:Synthesis and degradation of ketone bodies;ko00280:Valine, leucine and isoleucine degradation;ko00310:Lysine degradation;ko00380:Tryptophan metabolism;ko00620:Pyruvate metabolism;ko00630:Glyoxylate and dicarboxylate metabolism;ko00640:Propanoate metabolism;ko00650:Butanoate metabolism;ko00900:Terpenoid backbone biosynthesis;ko01200:Carbon metabolism;ko01212:…	Lipid transport and metabolism	Thiolase, C-terminal domain	Probable acetyl-CoA acetyltransferase, cytosolic 2 OS=Arabidopsis thaliana GN=At5g47720 PE=2 SV=1	I	Lipid transport and metabolism	PREDICTED: LOW QUALITY PROTEIN: acetyl-CoA acetyltransferase, cytosolic 1-like [Malus domestica]
F01.PB56761	up	#N/A	3.91	2.54	2.02	0.46	0.26	0.21	0.68	0.74	0.76	0.63	0.59	0.4	Translation, ribosomal structure and biogenesis	--	--	--	Signal transduction mechanisms	eRF1 domain 3;; eRF1 domain 2;; eRF1 domain 1	LEAF RUST 10 DISEASE-RESISTANCE LOCUS RECEPTOR-LIKE PROTEIN KINASE-like 1.4 OS=Arabidopsis thaliana GN=LRK10L-1.4 PE=2 SV=2	T	Signal transduction mechanisms	PREDICTED: LEAF RUST 10 DISEASE-RESISTANCE LOCUS RECEPTOR-LIKE PROTEIN KINASE-like 1.4 isoform X3 [Prunus mume]
F01.PB17894	up	#N/A	100.96	80.61	49.33	5.3	0	0	0	27.75	0	0	0	0	General function prediction only	--	--	--	--	non-haem dioxygenase in morphine synthesis N-terminal;; 2OG-Fe(II) oxygenase superfamily	Protein DMR6-LIKE OXYGENASE 2 OS=Arabidopsis thaliana GN=DLO2 PE=2 SV=1	Q	Secondary metabolites biosynthesis, transport and catabolism	PREDICTED: protein DMR6-LIKE OXYGENASE 2-like [Malus domestica]
F01.PB1549	up	#N/A	357.76	89.77	106.77	0.37	0.35	0.33	5.01	5.56	0.39	0.38	0	0.14	Secondary metabolites biosynthesis, transport and catabolism	--	--	--	Secondary metabolites biosynthesis, transport and catabolism	Multicopper oxidase	Laccase-8 OS=Arabidopsis thaliana GN=LAC8 PE=2 SV=1	Q	Secondary metabolites biosynthesis, transport and catabolism	PREDICTED: laccase-7-like [Malus domestica]
F01.PB39938	up	#N/A	26.53	41.07	17.64	4.2	4.87	1.72	1.03	6.18	2.75	1.28	0.86	1.04	Defense mechanisms	Molecular Function: ATP binding (GO:0005524);; Biological Process: ATP catabolic process (GO:0006200);; Cellular Component: integral component of membrane (GO:0016021);; Molecular Function: 2-alkenal reductase [NAD(P)] activity (GO:0032440);; Molecular Function: ATPase activity, coupled to transmembrane movement of substances (GO:0042626);; Biological Process: transmembrane transport (GO:0055085)…	--	--	Secondary metabolites biosynthesis, transport and catabolism	ABC transporter;; ABC transporter transmembrane region;; AAA domain;; RecF/RecN/SMC N terminal domain;; P-loop containing region of AAA domain;; Miro-like protein;; 50S ribosome-binding GTPase;; Domain of unknown function DUF87;; Type II/IV secretion system protein;; Dynamin family	ABC transporter C family member 10 OS=Arabidopsis thaliana GN=ABCC10 PE=2 SV=2	Q	Secondary metabolites biosynthesis, transport and catabolism	PREDICTED: ABC transporter C family member 10 [Malus domestica]
F01.PB3791	up	#N/A	96.73	97.31	77.44	0.12	1.41	0	1.57	47.57	5.62	0	0.35	0	General function prediction only	Molecular Function: iron ion binding (GO:0005506);; Molecular Function: oxidoreductase activity, acting on paired donors, with incorporation or reduction of molecular oxygen, 2-oxoglutarate as one donor, and incorporation of one atom each of oxygen into both donors (GO:0016706);; Biological Process: oxidation-reduction process (GO:0055114);; Biological Process: response to karrikin (GO:0080167);;	--	--	--	2OG-Fe(II) oxygenase superfamily;; non-haem dioxygenase in morphine synthesis N-terminal	Probable 2-oxoglutarate-dependent dioxygenase At5g05600 OS=Arabidopsis thaliana GN=At5g05600 PE=2 SV=1	Q	Secondary metabolites biosynthesis, transport and catabolism	PREDICTED: protein SRG1-like [Malus domestica]
F01.PB1335	up	#N/A	96.39	70.41	154.93	10.2	16.4	3.12	3.11	11	9.15	3.85	0.91	0.62	Energy production and conversion	Biological Process: tricarboxylic acid cycle (GO:0006099);; Molecular Function: phosphoenolpyruvate carboxylase activity (GO:0008964);; Biological Process: carbon fixation (GO:0015977);;	K01595|3.0839e-139|mdm:103431561|phosphoenolpyruvate carboxylase, housekeeping isozyme-like; K01595 phosphoenolpyruvate carboxylase [EC:4.1.1.31] (A)	ko00620:Pyruvate metabolism;ko00710:Carbon fixation in photosynthetic organisms;ko01200:Carbon metabolism	--	Phosphoenolpyruvate carboxylase	Phosphoenolpyruvate carboxylase 1 OS=Arabidopsis thaliana GN=PPC1 PE=1 SV=1	C	Energy production and conversion	PREDICTED: phosphoenolpyruvate carboxylase, housekeeping isozyme-like [Malus domestica]
F01.PB13466	up	#N/A	43.82	24.55	31.93	2.84	0.92	1.3	1.89	0.33	0.24	0.22	0.15	0.23	Lipid transport and metabolism	Molecular Function: catalytic activity (GO:0003824);; Biological Process: metabolic process (GO:0008152);;	--	--	Lipid transport and metabolism	Alpha/beta hydrolase family;; Alpha/beta hydrolase family;; Prolyl oligopeptidase family	Caffeoylshikimate esterase OS=Arabidopsis thaliana GN=CSE PE=1 SV=1	R	General function prediction only	PREDICTED: caffeoylshikimate esterase-like [Malus domestica]
F01.PB13928	up	#N/A	2.15	2.36	1.88	0	0	0	0	0.53	0	0	0	0	General function prediction only	--	--	--	--	non-haem dioxygenase in morphine synthesis N-terminal;; 2OG-Fe(II) oxygenase superfamily	Protein DMR6-LIKE OXYGENASE 2 OS=Arabidopsis thaliana GN=DLO2 PE=2 SV=1	Q	Secondary metabolites biosynthesis, transport and catabolism	PREDICTED: protein DMR6-LIKE OXYGENASE 1-like [Pyrus x bretschneideri]
F01.PB4396	up	#N/A	120.64	106.29	88.65	0.63	0.96	0.21	0	0	0	0	0.11	0.36	--	Cellular Component: extracellular region (GO:0005576);; Biological Process: plant-type cell wall organization (GO:0009664);; Cellular Component: membrane (GO:0016020);;	--	--	--	Pollen allergen;; Rare lipoprotein A (RlpA)-like double-psi beta-barrel	Expansin-A8 OS=Arabidopsis thaliana GN=EXPA8 PE=2 SV=1	R	General function prediction only	PREDICTED: expansin-A8 [Malus domestica]
F01.PB54354	#N/A	down	0	0	0	3.67	3.67	1.57	2.36	0.56	1.83	0	1.27	1.1	--	--	--	--	General function prediction only	PPR repeat;; PPR repeat family;; PPR repeat;; Pentatricopeptide repeat domain	Putative pentatricopeptide repeat-containing protein At1g17630 OS=Arabidopsis thaliana GN=PCMP-E72 PE=3 SV=1	R	General function prediction only	PREDICTED: putative pentatricopeptide repeat-containing protein At1g17630 [Pyrus x bretschneideri]
F01.PB44892	up	#N/A	4.29	17.74	14.25	0.73	0.16	0.5	0.21	1	0.37	0	0.8	0.32	--	--	K10712|0|mdm:103449336|2-aminoethanethiol dioxygenase-like; K10712 cysteamine dioxygenase [EC:1.13.11.19] (A)	ko00430:Taurine and hypotaurine metabolism	Function unknown	Protein of unknown function (DUF1637)	Plant cysteine oxidase 2 OS=Arabidopsis thaliana GN=PCO2 PE=1 SV=1	S	Function unknown	PREDICTED: plant cysteine oxidase 2-like [Malus domestica]
F01.PB22355	#N/A	#N/A	5.25	16.63	23.46	0	0.45	3.77	63.45	60.15	40.9	4.17	36.82	22.6	--	--	--	--	--	--	--	S	Function unknown	hypothetical protein GLYMA_13G021500 [Glycine max]
F01.PB39773	up	#N/A	4.19	3.98	2.15	0.28	0.38	0.42	0.62	0.66	0.57	0.11	0.01	0.17	Defense mechanisms	Molecular Function: nucleoside-triphosphatase activity (GO:0017111);;	--	--	Secondary metabolites biosynthesis, transport and catabolism	ABC transporter;; ABC transporter transmembrane region;; ABC transporter transmembrane region;; ABC transporter transmembrane region;; ABC transporter;; ABC transporter	ABC transporter C family member 3 OS=Arabidopsis thaliana GN=ABCC3 PE=1 SV=1	Q	Secondary metabolites biosynthesis, transport and catabolism	PREDICTED: ABC transporter C family member 3-like [Malus domestica]
F01.PB18271	#N/A	down	0	0	0	12.5	3.47	8.37	27.87	7.41	6.1	16.18	22.66	0.57	Cell wall/membrane/envelope biogenesis	Molecular Function: UDP-glucose 4-epimerase activity (GO:0003978);; Biological Process: galactose metabolic process (GO:0006012);; Biological Process: cellular metabolic process (GO:0044237);; Molecular Function: coenzyme binding (GO:0050662);;	K01784|0|pxb:103949238|UDP-glucose 4-epimerase GEPI48-like; K01784 UDP-glucose 4-epimerase [EC:5.1.3.2] (A)	ko00052:Galactose metabolism;ko00520:Amino sugar and nucleotide sugar metabolism	Cell wall/membrane/envelope biogenesis	NAD dependent epimerase/dehydratase family;; UDP-glucose 4-epimerase C-term subunit;; RmlD substrate binding domain;; 3-beta hydroxysteroid dehydrogenase/isomerase family;; Polysaccharide biosynthesis protein;; NADH(P)-binding;; Male sterility protein;; Splicing factor 3B subunit 10 (SF3b10)	UDP-glucose 4-epimerase GEPI48 OS=Cyamopsis tetragonoloba PE=2 SV=1	M	Cell wall/membrane/envelope biogenesis	PREDICTED: UDP-glucose 4-epimerase GEPI48-like [Pyrus x bretschneideri]
F01.PB16020	up	#N/A	14.84	28.24	26.86	1.6	2.23	0.41	1.11	5.96	3.29	1.14	1.13	1.15	--	--	K06674|2.45956e-136|mdm:103417847|structural maintenance of chromosomes protein 2-1-like; K06674 structural maintenance of chromosome 2 (A)	--	General function prediction only	--	Transcriptional corepressor LEUNIG OS=Arabidopsis thaliana GN=LUG PE=1 SV=2	R	General function prediction only	PREDICTED: structural maintenance of chromosomes protein 2-1-like [Malus domestica]
F01.PB33461	up	#N/A	0.93	0.8	0.68	0	0	0	0.12	0	0	0	0	0	--	Molecular Function: ATP binding (GO:0005524);; Biological Process: ATP catabolic process (GO:0006200);; Biological Process: ATP biosynthetic process (GO:0006754);; Biological Process: cation transport (GO:0006812);; Cellular Component: integral component of membrane (GO:0016021);; Molecular Function: cation-transporting ATPase activity (GO:0019829);; Molecular Function: metal ion binding (GO:0046…	K01535|0|mdm:103441340|plasma membrane ATPase 4-like; K01535 H+-transporting ATPase [EC:3.6.3.6] (A)	ko00190:Oxidative phosphorylation	Inorganic ion transport and metabolism	haloacid dehalogenase-like hydrolase;; haloacid dehalogenase-like hydrolase;; E1-E2 ATPase	Plasma membrane ATPase 4 OS=Nicotiana plumbaginifolia GN=PMA4 PE=2 SV=1	P	Inorganic ion transport and metabolism	PREDICTED: plasma membrane ATPase 4-like [Malus domestica]
F01.PB16303	up	#N/A	13.85	10.27	22.35	0.56	0	0	1.1	2.2	2.8	0	0	0	--	Cellular Component: extracellular region (GO:0005576);; Biological Process: plant-type cell wall organization (GO:0009664);; Cellular Component: membrane (GO:0016020);;	--	--	--	Pollen allergen;; Rare lipoprotein A (RlpA)-like double-psi beta-barrel	Expansin-A1 OS=Arabidopsis thaliana GN=EXPA1 PE=2 SV=1	R	General function prediction only	PREDICTED: expansin-A1-like [Malus domestica]
F01.PB48320	up	#N/A	1.77	1.49	1.48	0	0	0.26	0	0	0	0	0.06	0	--	--	--	--	--	NB-ARC domain;; Leucine Rich repeats (2 copies);; Leucine rich repeat;; Leucine Rich Repeat	Disease resistance protein RML1B OS=Arabidopsis thaliana GN=RLM1B PE=2 SV=1	T	Signal transduction mechanisms	PREDICTED: disease resistance protein RML1A-like isoform X2 [Malus domestica]
F01.PB34714	up	#N/A	44.23	33.67	31.05	4.43	18.5	3.72	0	0	0.08	8.88	0	0	--	Cellular Component: integral component of membrane (GO:0016021);;	K17086|0|mdm:103440721|transmembrane 9 superfamily member 4-like; K17086 transmembrane 9 superfamily member 2/4 (A)	--	Intracellular trafficking, secretion, and vesicular transport	Endomembrane protein 70	Transmembrane 9 superfamily member 8 OS=Arabidopsis thaliana GN=TMN8 PE=2 SV=1	U	Intracellular trafficking, secretion, and vesicular transport	PREDICTED: transmembrane 9 superfamily member 8-like [Malus domestica]
F01.PB43691	up	#N/A	16.27	21.99	16.52	0	0.95	5.94	2.24	3.49	7.38	0	4.05	1.03	--	Molecular Function: iron ion binding (GO:0005506);; Molecular Function: electron carrier activity (GO:0009055);; Molecular Function: trans-cinnamate 4-monooxygenase activity (GO:0016710);; Molecular Function: heme binding (GO:0020037);; Biological Process: oxidation-reduction process (GO:0055114);;	K00487|0|pxb:103963306|trans-cinnamate 4-monooxygenase; K00487 trans-cinnamate 4-monooxygenase [EC:1.14.13.11] (A)	ko00130:Ubiquinone and other terpenoid-quinone biosynthesis;ko00360:Phenylalanine metabolism;ko00940:Phenylpropanoid biosynthesis;ko00941:Flavonoid biosynthesis;ko00945:Stilbenoid, diarylheptanoid and gingerol biosynthesis;ko01220:Degradation of aromatic compounds	Secondary metabolites biosynthesis, transport and catabolism	Cytochrome P450	Trans-cinnamate 4-monooxygenase OS=Catharanthus roseus GN=CYP73A4 PE=2 SV=1	Q	Secondary metabolites biosynthesis, transport and catabolism	PREDICTED: trans-cinnamate 4-monooxygenase-like isoform X1 [Pyrus x bretschneideri]
F01.PB50423	#N/A	down	0	0.4	0.01	1.02	2.31	1.73	2.82	0.9	3.36	3.16	1.04	2.74	--	--	--	--	General function prediction only	--	--	R	General function prediction only	PREDICTED: uncharacterized protein LOC103953608 [Pyrus x bretschneideri]
F01.PB21994	up	#N/A	38.48	65.1	32.18	3.17	1.51	0.6	5.23	5.51	4.99	0.96	2.83	1.12	--	Molecular Function: 3-beta-hydroxy-delta5-steroid dehydrogenase activity (GO:0003854);; Biological Process: steroid biosynthetic process (GO:0006694);; Biological Process: oxidation-reduction process (GO:0055114);;	--	--	Defense mechanisms	NAD dependent epimerase/dehydratase family;; 3-beta hydroxysteroid dehydrogenase/isomerase family;; NADH(P)-binding;; Male sterility protein;; NmrA-like family;; short chain dehydrogenase;; KR domain	Tetraketide alpha-pyrone reductase 1 OS=Arabidopsis thaliana GN=TKPR1 PE=1 SV=1	M	Cell wall/membrane/envelope biogenesis	PREDICTED: cinnamoyl-CoA reductase 1-like [Malus domestica]
F01.PB18512	up	#N/A	399.44	919.27	364.37	54.37	41.85	7.04	19.72	65.74	30.61	7.55	2.61	9.84	Energy production and conversion	--	K01648|0|mdm:103403033|ATP-citrate synthase alpha chain protein 1; K01648 ATP citrate (pro-S)-lyase [EC:2.3.3.8] (A)	ko00020:Citrate cycle (TCA cycle)	Energy production and conversion	--	ATP-citrate synthase alpha chain protein 1 OS=Arabidopsis thaliana GN=ACLA-1 PE=1 SV=1	C	Energy production and conversion	PREDICTED: ATP-citrate synthase alpha chain protein 1 [Malus domestica]
F01.PB54146	up	#N/A	27.97	3.92	21.32	0.36	1.36	0	0	0	0	0	0	0	--	Molecular Function: zinc ion binding (GO:0008270);;	K10144|0|mdm:103456136|RING finger and CHY zinc finger domain-containing protein 1-like; K10144 RING finger and CHY zinc finger domain-containing protein 1 [EC:6.3.2.19] (A)	ko04120:Ubiquitin mediated proteolysis	General function prediction only	Zinc-ribbon;; CHY zinc finger;; Ring finger domain;; Zinc finger, C3HC4 type (RING finger);; zinc-RING finger domain;; Zinc finger, C3HC4 type (RING finger);; DYW family of nucleic acid deaminases	E3 ubiquitin-protein ligase MIEL1 OS=Arabidopsis thaliana GN=MIEL1 PE=1 SV=1	O	Posttranslational modification, protein turnover, chaperones	PREDICTED: E3 ubiquitin-protein ligase MIEL1-like [Malus domestica]
F01.PB2099	up	#N/A	26.33	20.67	18.45	4.16	3.87	0	4.77	2.95	5.04	0	0	3.28	--	Molecular Function: DNA binding (GO:0003677);; Molecular Function: sequence-specific DNA binding transcription factor activity (GO:0003700);; Cellular Component: nucleus (GO:0005634);; Biological Process: regulation of transcription, DNA-templated (GO:0006355);;	--	--	--	AP2 domain	Ethylene-responsive transcription factor ERF071 OS=Arabidopsis thaliana GN=ERF071 PE=2 SV=1	K	Transcription	ethylene-responsive transcription factor ERF073-like [Malus domestica]
F01.PB56242	#N/A	down	0.01	0.12	1.43	9.59	4.04	11.65	9.73	8.41	9.48	12.4	29.87	10.72	--	Molecular Function: phosphoric ester hydrolase activity (GO:0042578);;	--	--	Lipid transport and metabolism	SacI homology domain;; SacI homology domain	Phosphoinositide phosphatase SAC2 OS=Arabidopsis thaliana GN=SAC2 PE=2 SV=1	I	Lipid transport and metabolism	PREDICTED: phosphoinositide phosphatase SAC2-like [Malus domestica]
F01.PB4645	up	#N/A	46.88	14.33	37.14	2.29	10.39	1.2	1.92	10.81	0.06	0.78	0	1.29	Coenzyme transport and metabolism	Molecular Function: methionine adenosyltransferase activity (GO:0004478);; Molecular Function: ATP binding (GO:0005524);; Cellular Component: cytoplasm (GO:0005737);; Biological Process: S-adenosylmethionine biosynthetic process (GO:0006556);; Biological Process: one-carbon metabolic process (GO:0006730);; Molecular Function: metal ion binding (GO:0046872);;	K00789|0|mdm:103414559|S-adenosylmethionine synthase 2; K00789 S-adenosylmethionine synthetase [EC:2.5.1.6] (A)	ko00270:Cysteine and methionine metabolism;ko01230:Biosynthesis of amino acids	Coenzyme transport and metabolism	S-adenosylmethionine synthetase, C-terminal domain;; S-adenosylmethionine synthetase, central domain;; S-adenosylmethionine synthetase, N-terminal domain	S-adenosylmethionine synthase 2 OS=Elaeagnus umbellata GN=SAMS2 PE=2 SV=1	H	Coenzyme transport and metabolism	PREDICTED: S-adenosylmethionine synthase 2 [Malus domestica]
F01.PB11486	up	#N/A	24.74	34.68	35.7	0	0	0	0.8	0.85	4.92	0	0	0	--	Molecular Function: squalene monooxygenase activity (GO:0004506);; Cellular Component: integral component of membrane (GO:0016021);; Molecular Function: flavin adenine dinucleotide binding (GO:0050660);; Biological Process: oxidation-reduction process (GO:0055114);;	K00511|0|cam:101496784|squalene monooxygenase-like; K00511 squalene monooxygenase [EC:1.14.13.132] (A)	ko00100:Steroid biosynthesis;ko00909:Sesquiterpenoid and triterpenoid biosynthesis	Lipid transport and metabolism	Squalene epoxidase	Squalene epoxidase 3 OS=Arabidopsis thaliana GN=SQE3 PE=1 SV=1	I	Lipid transport and metabolism	squalene monooxygenase-like [Cajanus cajan]
F01.PB489	up	#N/A	7.5	8.31	4.21	1.19	0.27	0.24	0	0.26	0.43	0	0	0	Lipid transport and metabolism	Molecular Function: diphosphomevalonate decarboxylase activity (GO:0004163);; Molecular Function: ATP binding (GO:0005524);; Biological Process: isoprenoid biosynthetic process (GO:0008299);; Molecular Function: protein homodimerization activity (GO:0042803);;	K01597|2.21487e-165|mdm:103408694|diphosphomevalonate decarboxylase-like; K01597 diphosphomevalonate decarboxylase [EC:4.1.1.33] (A)	ko00900:Terpenoid backbone biosynthesis	Lipid transport and metabolism	--	Diphosphomevalonate decarboxylase MVD2, peroxisomal OS=Arabidopsis thaliana GN=MVD2 PE=1 SV=1	I	Lipid transport and metabolism	PREDICTED: diphosphomevalonate decarboxylase MVD2-like [Malus domestica]
F01.PB21436	up	#N/A	9.02	8.85	7.57	0.83	0.43	0.66	0	0	0	0	0	0	--	--	K15095|0|mdm:103437348|salutaridine reductase-like; K15095 (+)-neomenthol dehydrogenase [EC:1.1.1.208] (A)	ko00902:Monoterpenoid biosynthesis	Secondary metabolites biosynthesis, transport and catabolism	short chain dehydrogenase;; Enoyl-(Acyl carrier protein) reductase;; KR domain;; NAD dependent epimerase/dehydratase family	Salutaridine reductase OS=Papaver bracteatum GN=SALR PE=1 SV=1	Q	Secondary metabolites biosynthesis, transport and catabolism	PREDICTED: salutaridine reductase-like [Malus domestica]
F01.PB23364	up	#N/A	21.38	6.53	17.91	2.8	1.7	0.89	0.1	0.25	1.84	0.06	0	0.36	Inorganic ion transport and metabolism	--	--	--	Inorganic ion transport and metabolism	ChaC-like protein	Gamma-glutamylcyclotransferase 2-2 OS=Arabidopsis thaliana GN=GGCT2;2 PE=1 SV=1	P	Inorganic ion transport and metabolism	PREDICTED: putative glutathione-specific gamma-glutamylcyclotransferase 2 [Malus domestica]
F01.PB23894	up	#N/A	35.54	31.05	46.52	1.53	0	0	2.49	16.7	7.8	0.08	0.2	0.3	General function prediction only	--	--	--	--	2OG-Fe(II) oxygenase superfamily;; non-haem dioxygenase in morphine synthesis N-terminal	Probable 2-oxoglutarate-dependent dioxygenase AOP1.2 OS=Arabidopsis thaliana GN=AOP1.2 PE=2 SV=1	Q	Secondary metabolites biosynthesis, transport and catabolism	PREDICTED: probable inactive 2-oxoglutarate-dependent dioxygenase AOP2 [Malus domestica]
F01.PB23103	up	#N/A	15.05	2.89	10.09	0	0.06	0	0.1	0.1	0.06	0	0	0.24	--	Molecular Function: nucleotide binding (GO:0000166);; Cellular Component: cytosol (GO:0005829);; Molecular Function: zinc ion binding (GO:0008270);; Cellular Component: plasmodesma (GO:0009506);; Molecular Function: oxidoreductase activity (GO:0016491);; Biological Process: oxidation-reduction process (GO:0055114);;	--	--	Secondary metabolites biosynthesis, transport and catabolism	Zinc-binding dehydrogenase;; Alcohol dehydrogenase GroES-like domain	Sorbitol dehydrogenase OS=Arabidopsis thaliana GN=SDH PE=1 SV=1	Q	Secondary metabolites biosynthesis, transport and catabolism	hypothetical protein GLYMA_09G148100 [Glycine max]
F01.PB2170	up	#N/A	8.74	6.12	14.52	0.78	0.65	0.22	2.36	1.34	1.11	0.52	0.87	0.22	General function prediction only	Molecular Function: lyase activity (GO:0016829);;	K06966|1.23187e-153|pxb:103927909|cytokinin riboside 5'-monophosphate phosphoribohydrolase LOG3-like; K06966 (A)	--	--	Possible lysine decarboxylase	Cytokinin riboside 5&apos;-monophosphate phosphoribohydrolase LOG3 OS=Arabidopsis thaliana GN=LOG3 PE=1 SV=1	S	Function unknown	PREDICTED: cytokinin riboside 5&apos;-monophosphate phosphoribohydrolase LOG3-like [Pyrus x bretschneideri]
F01.PB35796	up	#N/A	103.18	42.01	52.33	0.97	13.86	7.04	0.58	0.85	1.14	0.9	0.39	1.11	Function unknown	--	--	--	--	OPT oligopeptide transporter protein	Probable metal-nicotianamine transporter YSL7 OS=Arabidopsis thaliana GN=YSL7 PE=2 SV=1	P	Inorganic ion transport and metabolism	PREDICTED: probable metal-nicotianamine transporter YSL7 [Malus domestica]
F01.PB9358	up	#N/A	21.51	14.69	34.27	11.83	2.61	2.19	0	0.06	0.07	0	0.13	0.06	Function unknown	Cellular Component: nucleus (GO:0005634);; Cellular Component: cytoplasm (GO:0005737);; Molecular Function: methyltransferase activity (GO:0008168);; Biological Process: iron-sulfur cluster assembly (GO:0016226);; Biological Process: methylation (GO:0032259);; Biological Process: negative regulation of apoptotic process (GO:0043066);; Molecular Function: iron-sulfur cluster binding (GO:0051536);;	--	--	Function unknown	--	Anamorsin homolog OS=Ricinus communis GN=RCOM_1680640 PE=3 SV=1	S	Function unknown	PREDICTED: anamorsin homolog [Pyrus x bretschneideri]
F01.PB4206	up	#N/A	9.79	6.93	7.3	1.76	0	0	1.23	1.16	2.1	0.52	0.87	0.55	--	Molecular Function: sequence-specific DNA binding transcription factor activity (GO:0003700);; Biological Process: regulation of transcription, DNA-templated (GO:0006355);; Molecular Function: sequence-specific DNA binding (GO:0043565);;	--	--	--	WRKY DNA -binding domain;; Plant zinc cluster domain	Probable WRKY transcription factor 7 OS=Arabidopsis thaliana GN=WRKY7 PE=2 SV=1	K	Transcription	WRKY domain class transcription factor [Malus domestica]
F01.PB23296	up	#N/A	30.56	28.49	32.05	4.34	0.72	2.5	0.8	0.39	0.09	0	0.2	0	--	Molecular Function: protein serine/threonine kinase activity (GO:0004674);; Molecular Function: non-membrane spanning protein tyrosine kinase activity (GO:0004715);; Molecular Function: ATP binding (GO:0005524);; Biological Process: protein phosphorylation (GO:0006468);;	--	--	Signal transduction mechanisms	Protein kinase domain;; Protein tyrosine kinase	Probable serine/threonine-protein kinase PBL9 OS=Arabidopsis thaliana GN=PBL9 PE=1 SV=1	T	Signal transduction mechanisms	PREDICTED: protein kinase APK1A, chloroplastic-like [Pyrus x bretschneideri]
F01.PB10249	#N/A	down	2.22	0	0	7.02	8.03	11.55	6.86	4.24	4.62	13.75	15.51	21.45	General function prediction only	Molecular Function: nucleotide binding (GO:0000166);; Cellular Component: heterotrimeric G-protein complex (GO:0005834);; Molecular Function: myosin heavy chain kinase activity (GO:0016905);; Cellular Component: Cul4-RING E3 ubiquitin ligase complex (GO:0080008);;	K14963|0|mdm:103432427|WD repeat-containing protein 5; K14963 COMPASS component SWD3 (A)	--	General function prediction only	WD domain, G-beta repeat;; Eukaryotic translation initiation factor eIF2A;; Nucleoporin Nup120/160	COMPASS-like H3K4 histone methylase component WDR5B OS=Arabidopsis thaliana GN=WDR5B PE=1 SV=1	R	General function prediction only	PREDICTED: COMPASS-like H3K4 histone methylase component WDR5B [Malus domestica]
F01.PB42069	up	#N/A	10.12	1.89	5.97	0	0	0	0	0	0	0	0	0	--	--	--	--	--	--	3-oxo-Delta(4,5)-steroid 5-beta-reductase OS=Arabidopsis thaliana GN=VEP1 PE=1 SV=1	R	General function prediction only	PREDICTED: 3-oxo-Delta(4,5)-steroid 5-beta-reductase-like [Malus domestica]
F01.PB10612	up	#N/A	103.53	61.75	59.09	31.08	9.26	5.58	12.35	6.92	2.49	0.33	0.69	1.1	--	Molecular Function: sequence-specific DNA binding transcription factor activity (GO:0003700);; Biological Process: regulation of transcription, DNA-templated (GO:0006355);; Molecular Function: sequence-specific DNA binding (GO:0043565);;	K13424|0|mdm:103407650|probable WRKY transcription factor 26; K13424 WRKY transcription factor 33 (A)	ko04626:Plant-pathogen interaction	--	WRKY DNA -binding domain	WRKY transcription factor WRKY24 OS=Oryza sativa subsp. japonica GN=WRKY24 PE=2 SV=1	K	Transcription	probable WRKY transcription factor 26 [Malus domestica]
F01.PB26150	up	#N/A	4.25	0.95	5.57	0	0.04	0	0.03	0.07	0.07	0	0	0	Amino acid transport and metabolism	Molecular Function: catalytic activity (GO:0003824);; Biological Process: metabolic process (GO:0008152);; Molecular Function: pyridoxal phosphate binding (GO:0030170);;	--	--	General function prediction only	Aminotransferase class-V	--	R	General function prediction only	PREDICTED: uncharacterized protein LOC103400280 [Malus domestica]
F01.PB25877	up	#N/A	3.92	1.54	2.52	0.07	0	0	0.06	0.07	0	0	0	0	--	--	--	--	--	GH3 auxin-responsive promoter;; GH3 auxin-responsive promoter;; GH3 auxin-responsive promoter;; GH3 auxin-responsive promoter	Probable indole-3-acetic acid-amido synthetase GH3.1 OS=Arabidopsis thaliana GN=GH3.1 PE=2 SV=1	R	General function prediction only	PREDICTED: probable indole-3-acetic acid-amido synthetase GH3.1 [Juglans regia]
F01.PB3596	up	#N/A	507.6	311.48	303.61	57.54	1.56	1.15	0	0	0	0	0.32	0	--	Molecular Function: hydrolase activity, hydrolyzing O-glycosyl compounds (GO:0004553);; Biological Process: carbohydrate metabolic process (GO:0005975);;	K01183|0|mdm:103417873|acidic endochitinase SE2-like; K01183 chitinase [EC:3.2.1.14] (A)	ko00520:Amino sugar and nucleotide sugar metabolism	Cell wall/membrane/envelope biogenesis	Glycosyl hydrolases family 18	Acidic endochitinase SE2 OS=Beta vulgaris GN=SE2 PE=1 SV=1	G	Carbohydrate transport and metabolism	pathogenesis related protein 8, partial [Malus domestica]
F01.PB1144	#N/A	down	7.92	7.51	5.85	31.72	43.14	60.89	20.93	20.22	43.87	78.26	47.45	69.28	--	--	--	--	--	LSD1 zinc finger	Protein LOL1 OS=Arabidopsis thaliana GN=LOL1 PE=2 SV=1	S	Function unknown	PREDICTED: protein LOL1 [Malus domestica]
F01.PB12824	up	#N/A	45.71	47.04	14.15	8.22	0	0	0.3	0.63	0	0	0	0	General function prediction only	--	--	--	--	non-haem dioxygenase in morphine synthesis N-terminal;; 2OG-Fe(II) oxygenase superfamily	Protein DMR6-LIKE OXYGENASE 1 OS=Arabidopsis thaliana GN=DLO1 PE=1 SV=1	Q	Secondary metabolites biosynthesis, transport and catabolism	PREDICTED: protein DMR6-LIKE OXYGENASE 1-like [Malus domestica]
F01.PB27126	up	#N/A	142.92	58.3	113.65	20.32	17.13	1.63	6.91	29.94	24.14	12.63	3.86	8.04	--	Molecular Function: DNA binding (GO:0003677);; Molecular Function: sequence-specific DNA binding transcription factor activity (GO:0003700);; Cellular Component: nucleus (GO:0005634);; Biological Process: regulation of transcription, DNA-templated (GO:0006355);;	--	--	--	AP2 domain	Ethylene-responsive transcription factor RAP2-3 OS=Arabidopsis thaliana GN=RAP2-3 PE=1 SV=2	K	Transcription	ethylene-responsive transcription factor ERF073-like [Malus domestica]
F01.PB26905	up	#N/A	20.01	20.12	7.46	1.98	0	0	0.6	1.39	0.56	0	0	0	Secondary metabolites biosynthesis, transport and catabolism	--	--	--	--	Cytochrome P450;; Cytochrome P450	Beta-amyrin 28-oxidase OS=Panax ginseng PE=2 SV=1	Q	Secondary metabolites biosynthesis, transport and catabolism	PREDICTED: beta-amyrin 28-oxidase [Malus domestica]
F01.PB45262	up	#N/A	73.9	16	32.38	0.14	0.02	0.17	0.28	0.11	0.2	0.03	0.04	0	Inorganic ion transport and metabolism	Molecular Function: potassium ion transmembrane transporter activity (GO:0015079);; Cellular Component: membrane (GO:0016020);; Biological Process: potassium ion transmembrane transport (GO:0071805);;	K03549|0|mdm:103430201|potassium transporter 5-like; K03549 KUP system potassium uptake protein (A)	--	--	K+ potassium transporter	Potassium transporter 5 OS=Oryza sativa subsp. japonica GN=HAK5 PE=2 SV=2	P	Inorganic ion transport and metabolism	PREDICTED: potassium transporter 5-like [Malus domestica]
F01.PB3415	up	#N/A	8.2	7.44	5.63	0	0	0	0	0	0.24	0	0	0	Function unknown	Biological Process: cellular aromatic compound metabolic process (GO:0006725);; Molecular Function: ferrous iron binding (GO:0008198);; Molecular Function: zinc ion binding (GO:0008270);; Molecular Function: oxidoreductase activity, acting on single donors with incorporation of molecular oxygen (GO:0016701);; Biological Process: oxidation-reduction process (GO:0055114);;	K15777|7.44199e-113|mdm:103401823|extradiol ring-cleavage dioxygenase-like; K15777 4,5-DOPA dioxygenase extradiol [EC:1.13.11.-] (A)	--	--	Catalytic LigB subunit of aromatic ring-opening dioxygenase	Extradiol ring-cleavage dioxygenase OS=Arabidopsis thaliana GN=LIGB PE=2 SV=1	S	Function unknown	PREDICTED: extradiol ring-cleavage dioxygenase-like [Malus domestica]
F01.PB3868	up	#N/A	87.28	143.33	100.89	4.87	2.76	1.07	9.55	30.91	33.52	5.27	2.01	5.98	--	Biological Process: metabolic process (GO:0008152);; Molecular Function: transferase activity, transferring hexosyl groups (GO:0016758);;	--	--	--	UDP-glucoronosyl and UDP-glucosyl transferase	UDP-glycosyltransferase 71K2 OS=Pyrus communis GN=UGT71K2 PE=1 SV=1	CG	-	PREDICTED: UDP-glycosyltransferase 71K1-like [Malus domestica]
F01.PB7250	up	#N/A	23.44	37.72	24.56	1.58	0.1	2.11	1.42	8.59	3.14	0.25	0.52	1.3	--	--	--	--	--	WRKY DNA -binding domain	Probable WRKY transcription factor 68 OS=Arabidopsis thaliana GN=WRKY68 PE=2 SV=1	K	Transcription	PREDICTED: probable WRKY transcription factor 23 [Malus domestica]
F01.PB23414	up	#N/A	105.32	40.69	83.59	7.33	5.85	6.3	3.66	2.72	2.26	1.55	1.47	1.15	Function unknown	--	--	--	--	OPT oligopeptide transporter protein	Probable metal-nicotianamine transporter YSL13 OS=Oryza sativa subsp. japonica GN=YSL13 PE=2 SV=2	P	Inorganic ion transport and metabolism	PREDICTED: probable metal-nicotianamine transporter YSL7 [Malus domestica]
F01.PB47650	up	#N/A	6.95	14.33	8.82	0.71	0.62	0.1	1.06	3.6	1.84	0.2	0.15	0.43	General function prediction only	--	K06892|0|mdm:103430847|1-aminocyclopropane-1-carboxylate oxidase homolog 1-like; K06892 feruloyl-CoA ortho-hydroxylase [EC:1.14.11.-] (A)	--	--	non-haem dioxygenase in morphine synthesis N-terminal;; 2OG-Fe(II) oxygenase superfamily	1-aminocyclopropane-1-carboxylate oxidase homolog 1 OS=Arabidopsis thaliana GN=At1g06620 PE=2 SV=1	Q	Secondary metabolites biosynthesis, transport and catabolism	PREDICTED: 1-aminocyclopropane-1-carboxylate oxidase homolog 1-like [Malus domestica]
F01.PB4942	#N/A	down	5.77	1.9	5.8	81.2	141.7	186.42	58.16	24.37	47	88.63	100.4	42.67	Amino acid transport and metabolism	Molecular Function: S-adenosylmethionine-homocysteine S-methyltransferase activity (GO:0008898);; Biological Process: methylation (GO:0032259);;	K00547|0|pxb:103928017|homocysteine S-methyltransferase 3; K00547 homocysteine S-methyltransferase [EC:2.1.1.10] (A)	ko00270:Cysteine and methionine metabolism	Amino acid transport and metabolism	Homocysteine S-methyltransferase	Homocysteine S-methyltransferase 3 OS=Arabidopsis thaliana GN=HMT3 PE=1 SV=2	E	Amino acid transport and metabolism	PREDICTED: homocysteine S-methyltransferase 3 [Pyrus x bretschneideri]
F01.PB44980	up	#N/A	83.73	48.55	31.55	6.67	0.59	0	0.68	0.46	0.16	0	0.22	0.06	--	Molecular Function: hydrolase activity, hydrolyzing O-glycosyl compounds (GO:0004553);; Biological Process: carbohydrate metabolic process (GO:0005975);;	K01183|0|mdm:103417873|acidic endochitinase SE2-like; K01183 chitinase [EC:3.2.1.14] (A)	ko00520:Amino sugar and nucleotide sugar metabolism	Cell wall/membrane/envelope biogenesis	Glycosyl hydrolases family 18	Acidic endochitinase SE2 OS=Beta vulgaris GN=SE2 PE=1 SV=1	G	Carbohydrate transport and metabolism	pathogenesis related protein 8, partial [Malus domestica]
F01.PB26377	up	#N/A	20.28	12.74	15.27	0.27	1.86	0	1.44	6.56	1.84	1.1	0	0.97	Secondary metabolites biosynthesis, transport and catabolism	Molecular Function: copper ion binding (GO:0005507);; Molecular Function: L-ascorbate oxidase activity (GO:0008447);; Biological Process: oxidation-reduction process (GO:0055114);;	--	--	Secondary metabolites biosynthesis, transport and catabolism	Multicopper oxidase;; Multicopper oxidase;; Multicopper oxidase	L-ascorbate oxidase homolog OS=Nicotiana tabacum PE=2 SV=1	Q	Secondary metabolites biosynthesis, transport and catabolism	L-ascorbate oxidase homolog [Cajanus cajan]
F01.PB23693	up	#N/A	13.89	23.68	11.27	3.75	3.61	0	0.71	0.1	0	0	0	0.07	Energy production and conversion	Molecular Function: ATP citrate synthase activity (GO:0003878);; Molecular Function: succinate-CoA ligase (ADP-forming) activity (GO:0004775);; Molecular Function: ATP binding (GO:0005524);; Cellular Component: cytosol (GO:0005829);; Cellular Component: plasma membrane (GO:0005886);; Biological Process: lipid metabolic process (GO:0006629);; Cellular Component: citrate lyase complex (GO:0009346);…	--	--	Energy production and conversion	Citrate synthase	ATP-citrate synthase beta chain protein 1 OS=Oryza sativa subsp. japonica GN=ACLB-1 PE=2 SV=1	C	Energy production and conversion	ATP-citrate synthase beta chain [Taraxacum brevicorniculatum]
F01.PB40566	up	#N/A	38.63	35.79	19.03	1.06	0	0	0	0	0	0	0.02	0	--	Molecular Function: catechol oxidase activity (GO:0004097);; Molecular Function: monophenol monooxygenase activity (GO:0004503);; Biological Process: pigment biosynthetic process (GO:0046148);; Molecular Function: metal ion binding (GO:0046872);; Biological Process: oxidation-reduction process (GO:0055114);;	--	--	--	Protein of unknown function (DUF_B2219);; Polyphenol oxidase middle domain	Polyphenol oxidase, chloroplastic OS=Malus domestica PE=2 SV=1	S	Function unknown	PREDICTED: polyphenol oxidase, chloroplastic-like [Malus domestica]
F01.PB16660	up	#N/A	20.97	15.08	48.62	0	0.14	0.07	0	0	6.49	0.08	0.13	0.23	Energy production and conversion	--	--	--	Energy production and conversion	Aldo/keto reductase family	Probable aldo-keto reductase 1 OS=Glycine max GN=AKR1 PE=2 SV=1	C	Energy production and conversion	PREDICTED: probable aldo-keto reductase 1 [Malus domestica]
F01.PB53171	up	#N/A	10.77	23.07	3.42	0	0	0	0	0.19	0	0	0	0	--	--	K14487|0|pxb:103957346|probable indole-3-acetic acid-amido synthetase GH3.1; K14487 auxin responsive GH3 gene family (A)	ko04075:Plant hormone signal transduction	--	GH3 auxin-responsive promoter;; GH3 auxin-responsive promoter	Probable indole-3-acetic acid-amido synthetase GH3.1 OS=Arabidopsis thaliana GN=GH3.1 PE=2 SV=1	R	General function prediction only	PREDICTED: probable indole-3-acetic acid-amido synthetase GH3.1 [Malus domestica]
F01.PB14108	up	#N/A	404.07	175.24	183.79	49.02	0.75	0.6	2	6.52	2.76	0	0.34	0.23	Secondary metabolites biosynthesis, transport and catabolism	--	--	--	--	Cytochrome P450	Beta-amyrin 28-oxidase OS=Panax ginseng PE=2 SV=1	Q	Secondary metabolites biosynthesis, transport and catabolism	PREDICTED: beta-amyrin 28-oxidase-like [Malus domestica]
F01.PB13391	up	#N/A	19.15	11.83	22.87	0.15	0	0	0.85	1.1	4.26	0	0	0	--	Cellular Component: extracellular region (GO:0005576);; Biological Process: plant-type cell wall organization (GO:0009664);; Cellular Component: membrane (GO:0016020);;	--	--	--	Pollen allergen;; Rare lipoprotein A (RlpA)-like double-psi beta-barrel	Expansin-A1 OS=Arabidopsis thaliana GN=EXPA1 PE=2 SV=1	R	General function prediction only	PREDICTED: expansin-A1-like, partial [Malus domestica]
F01.PB27326	#N/A	down	16.97	19.7	33.66	130.21	82.89	97.89	94.33	124.55	159.95	415.62	601.37	230.84	--	--	--	--	--	Zinc-finger of C2H2 type	Histone deacetylase HDT1 OS=Solanum chacoense GN=HDT1 PE=2 SV=1	B	Chromatin structure and dynamics	PREDICTED: histone deacetylase HDT1 [Malus domestica]
F01.PB37799	up	#N/A	7.53	3.44	4.37	0.54	0.16	0.04	0	0	0	0	0	0	Inorganic ion transport and metabolism	Molecular Function: calcium-transporting ATPase activity (GO:0005388);; Molecular Function: calmodulin binding (GO:0005516);; Molecular Function: ATP binding (GO:0005524);; Cellular Component: integral component of membrane (GO:0016021);; Molecular Function: metal ion binding (GO:0046872);; Biological Process: calcium ion transmembrane transport (GO:0070588);;	K01537|0|mdm:103418370|calcium-transporting ATPase 2, plasma membrane-type-like; K01537 Ca2+-transporting ATPase [EC:3.6.3.8] (A)	--	Inorganic ion transport and metabolism	Cation transporting ATPase, C-terminus;; haloacid dehalogenase-like hydrolase;; haloacid dehalogenase-like hydrolase;; Putative hydrolase of sodium-potassium ATPase alpha subunit;; E1-E2 ATPase;; haloacid dehalogenase-like hydrolase;; E1-E2 ATPase;; Ca2+-ATPase N terminal autoinhibitory domain;; Cation transporter/ATPase, N-terminus	Calcium-transporting ATPase 2, plasma membrane-type OS=Arabidopsis thaliana GN=ACA2 PE=1 SV=1	P	Inorganic ion transport and metabolism	PREDICTED: calcium-transporting ATPase 2, plasma membrane-type-like [Malus domestica]
F01.PB34387	#N/A	down	0	0	0	1.22	1.19	2.09	5.2	0.92	1.64	6.39	2.3	4.96	General function prediction only	--	--	--	--	Alpha/beta hydrolase family;; alpha/beta hydrolase fold	--	R	General function prediction only	PREDICTED: uncharacterized protein LOC103427185 [Malus domestica]
F01.PB42316	up	#N/A	18.08	24.73	5.42	1.66	0	0	0	0.45	0.21	0	0	0	Amino acid transport and metabolism	Molecular Function: hydrolase activity (GO:0016787);;	K13051|4.52443e-163|mdm:103424673|probable isoaspartyl peptidase/L-asparaginase 2; K13051 beta-aspartyl-peptidase (threonine type) [EC:3.4.19.5] (A)	--	Amino acid transport and metabolism	--	Probable isoaspartyl peptidase/L-asparaginase 2 OS=Arabidopsis thaliana GN=At3g16150 PE=2 SV=2	E	Amino acid transport and metabolism	PREDICTED: probable isoaspartyl peptidase/L-asparaginase 2 [Malus domestica]
F01.PB28265	up	#N/A	244.47	237.24	108.18	5.25	18.71	2.43	0	0	0.06	0	0.35	0	Amino acid transport and metabolism	Cellular Component: cytoplasm (GO:0005737);; Biological Process: L-phenylalanine catabolic process (GO:0006559);; Biological Process: cinnamic acid biosynthetic process (GO:0009800);; Molecular Function: phenylalanine ammonia-lyase activity (GO:0045548);;	K10775|0|mdm:103430265|phenylalanine ammonia-lyase 1; K10775 phenylalanine ammonia-lyase [EC:4.3.1.24] (A)	ko00360:Phenylalanine metabolism;ko00940:Phenylpropanoid biosynthesis	Secondary metabolites biosynthesis, transport and catabolism	Aromatic amino acid lyase	Phenylalanine ammonia-lyase 1 OS=Rubus idaeus GN=PAL1 PE=2 SV=1	Q	Secondary metabolites biosynthesis, transport and catabolism	PREDICTED: phenylalanine ammonia-lyase 1 [Malus domestica]
F01.PB10238	up	#N/A	193.55	104.28	89.89	0.81	0.28	0	0	0	0	0.18	0.11	0	--	Molecular Function: catechol oxidase activity (GO:0004097);; Molecular Function: monophenol monooxygenase activity (GO:0004503);; Cellular Component: chloroplast thylakoid lumen (GO:0009543);; Biological Process: pigment biosynthetic process (GO:0046148);; Molecular Function: metal ion binding (GO:0046872);; Biological Process: oxidation-reduction process (GO:0055114);;	--	--	--	Protein of unknown function (DUF_B2219);; Polyphenol oxidase middle domain;; Common central domain of tyrosinase	Polyphenol oxidase, chloroplastic OS=Malus domestica PE=2 SV=1	S	Function unknown	polyphenol oxidase, chloroplastic [Malus domestica]
F01.PB16887	up	#N/A	16.79	4.05	12.71	1.02	0.19	0	0.11	0.98	1.33	0.07	0.06	1.36	--	--	--	--	--	Divergent CCT motif;; tify domain	--	S	Function unknown	PREDICTED: protein TIFY 5A-like [Malus domestica]
F01.PB1298	up	#N/A	38.3	25.85	45.59	1.08	0.24	0.94	0	0	2.1	0	0.28	2.87	--	--	K00430|1.04781e-177|mdm:103433738|cationic peroxidase 1-like; K00430 peroxidase [EC:1.11.1.7] (A)	ko00360:Phenylalanine metabolism;ko00940:Phenylpropanoid biosynthesis	--	Peroxidase	Cationic peroxidase 1 OS=Arachis hypogaea GN=PNC1 PE=1 SV=2	R	General function prediction only	PREDICTED: cationic peroxidase 1-like [Malus domestica]
F01.PB31387	#N/A	down	5.09	3.5	3.71	36.3	34.91	59.36	23.64	12.05	12.77	37.32	105.53	56.71	Secondary metabolites biosynthesis, transport and catabolism	--	K12637|0|mdm:103431557|3-epi-6-deoxocathasterone 23-monooxygenase-like; K12637 3-epi-6-deoxocathasterone 23-monooxygenase [EC:1.14.13.112] (A)	ko00905:Brassinosteroid biosynthesis	--	Cytochrome P450	3-epi-6-deoxocathasterone 23-monooxygenase OS=Arabidopsis thaliana GN=ROT3 PE=2 SV=3	Q	Secondary metabolites biosynthesis, transport and catabolism	PREDICTED: 3-epi-6-deoxocathasterone 23-monooxygenase-like [Malus domestica]
F01.PB7173	up	#N/A	15.39	10.93	14.98	2.66	1.34	0	0.22	5.17	2.67	1.18	0.01	0.82	Lipid transport and metabolism	Biological Process: fatty acid biosynthetic process (GO:0006633);; Biological Process: response to cold (GO:0009409);; Cellular Component: chloroplast envelope (GO:0009941);; Molecular Function: oxidoreductase activity, acting on paired donors, with oxidation of a pair of donors resulting in the reduction of molecular oxygen to two molecules of water (GO:0016717);; Molecular Function: omega-3 fat…	K10257|0|mdm:103419381|omega-3 fatty acid desaturase, chloroplastic-like; K10257 omega-3 fatty acid desaturase (delta-15 desaturase) [EC:1.14.19.-] (A)	ko01040:Biosynthesis of unsaturated fatty acids;ko01212:Fatty acid metabolism	--	Domain of unknown function (DUF3474);; Fatty acid desaturase	Omega-3 fatty acid desaturase, chloroplastic OS=Sesamum indicum GN=FAD7 PE=2 SV=1	I	Lipid transport and metabolism	PREDICTED: omega-3 fatty acid desaturase, chloroplastic-like [Malus domestica]
F01.PB34567	#N/A	down	0.04	0.04	0.19	0.98	0.77	1.29	1.2	0.72	1.77	0.81	4.26	3.22	--	--	--	--	General function prediction only	--	Uncharacterized protein At2g17340 OS=Arabidopsis thaliana GN=At2g17340 PE=1 SV=1	R	General function prediction only	PREDICTED: uncharacterized protein LOC103405339 [Malus domestica]
F01.PB36063	up	#N/A	15.25	8.1	15.16	6.2	1.07	1.73	0.17	0.95	0.33	0.17	0.19	0.1	--	--	--	--	--	Di-glucose binding within endoplasmic reticulum;; Leucine Rich repeats (2 copies);; Leucine rich repeat;; Leucine Rich Repeat;; Leucine Rich repeat;; Protein kinase domain;; Protein tyrosine kinase	Probable LRR receptor-like serine/threonine-protein kinase At1g56130 OS=Arabidopsis thaliana GN=At1g56130 PE=2 SV=2	T	Signal transduction mechanisms	PREDICTED: LOW QUALITY PROTEIN: uncharacterized protein LOC103325393 [Prunus mume]
F01.PB8336	up	#N/A	93.94	156.55	98.47	24.76	21.51	26.92	12.85	41.08	25.22	23.62	20.78	25.22	General function prediction only	Molecular Function: oxidoreductase activity (GO:0016491);; Biological Process: oxidation-reduction process (GO:0055114);;	--	--	General function prediction only	Aldo/keto reductase family	Non-functional NADPH-dependent codeinone reductase 2 OS=Papaver somniferum GN=COR2 PE=1 SV=1	R	General function prediction only	PREDICTED: non-functional NADPH-dependent codeinone reductase 2-like [Pyrus x bretschneideri]
F01.PB29437	up	#N/A	8.45	2.45	7.21	0.36	0.29	0	1.26	0.66	0.62	0	0	0.32	--	Molecular Function: sequence-specific DNA binding transcription factor activity (GO:0003700);; Biological Process: regulation of transcription, DNA-templated (GO:0006355);; Molecular Function: sequence-specific DNA binding (GO:0043565);;	--	--	--	WRKY DNA -binding domain	WRKY transcription factor 6 OS=Arabidopsis thaliana GN=WRKY6 PE=1 SV=1	K	Transcription	PREDICTED: probable WRKY transcription factor 31 [Malus domestica]
F01.PB32155	up	#N/A	45.85	26.43	18.1	3.81	1.45	0.53	8.04	4.43	1.31	1.55	0.58	0.46	Carbohydrate transport and metabolism	Molecular Function: 6-phosphofructokinase activity (GO:0003872);; Molecular Function: ATP binding (GO:0005524);; Cellular Component: 6-phosphofructokinase complex (GO:0005945);; Biological Process: fructose 6-phosphate metabolic process (GO:0006002);; Biological Process: glycolytic process (GO:0006096);;	K00850|0|mdm:103406791|6-phosphofructokinase 3-like; K00850 6-phosphofructokinase 1 [EC:2.7.1.11] (A)	ko00010:Glycolysis / Gluconeogenesis;ko00030:Pentose phosphate pathway;ko00051:Fructose and mannose metabolism;ko00052:Galactose metabolism;ko01200:Carbon metabolism;ko01230:Biosynthesis of amino acids;ko03018:RNA degradation	Carbohydrate transport and metabolism	Phosphofructokinase	ATP-dependent 6-phosphofructokinase 3 OS=Arabidopsis thaliana GN=PFK3 PE=1 SV=1	G	Carbohydrate transport and metabolism	PREDICTED: ATP-dependent 6-phosphofructokinase 3-like [Malus domestica]
F01.PB24314	up	#N/A	9.63	5.35	5.51	0.12	0.85	0	0.26	2.46	1.22	0.29	0	0.1	--	Molecular Function: copper ion binding (GO:0005507);; Molecular Function: L-ascorbate oxidase activity (GO:0008447);; Cellular Component: plant-type cell wall (GO:0009505);; Cellular Component: membrane (GO:0016020);; Cellular Component: apoplast (GO:0048046);; Biological Process: oxidation-reduction process (GO:0055114);;	--	--	Secondary metabolites biosynthesis, transport and catabolism	Multicopper oxidase	L-ascorbate oxidase homolog OS=Brassica napus GN=Bp10 PE=2 SV=1	Q	Secondary metabolites biosynthesis, transport and catabolism	PREDICTED: L-ascorbate oxidase homolog [Malus domestica]
F01.PB22683	up	#N/A	63.05	75.66	46.8	9.91	6.97	0	5.73	25.78	13.74	8.43	4.12	6.95	General function prediction only	--	--	--	--	Alpha/beta hydrolase family;; Alpha/beta hydrolase family;; alpha/beta hydrolase fold	Salicylic acid-binding protein 2 OS=Nicotiana tabacum GN=SABP2 PE=1 SV=1	R	General function prediction only	PREDICTED: salicylic acid-binding protein 2-like [Malus domestica]
F01.PB42246	up	#N/A	13.74	22.79	10.98	0	0	0	0	0	0	0	0	0	Nucleotide transport and metabolism	Molecular Function: iron ion binding (GO:0005506);; Molecular Function: electron carrier activity (GO:0009055);; Molecular Function: oxidoreductase activity, acting on CH-OH group of donors (GO:0016614);; Molecular Function: flavin adenine dinucleotide binding (GO:0050660);; Molecular Function: 2 iron, 2 sulfur cluster binding (GO:0051537);; Biological Process: oxidation-reduction process (GO:005…	K09842|0|mdm:103438505|indole-3-acetaldehyde oxidase-like; K09842 abscisic-aldehyde oxidase [EC:1.2.3.14] (A)	ko00906:Carotenoid biosynthesis	Nucleotide transport and metabolism	Molybdopterin-binding domain of aldehyde dehydrogenase	Indole-3-acetaldehyde oxidase OS=Arabidopsis thaliana GN=AAO2 PE=1 SV=2	F	Nucleotide transport and metabolism	PREDICTED: indole-3-acetaldehyde oxidase-like, partial [Malus domestica]
F01.PB39785	up	#N/A	43.54	30.57	70.59	3.66	7.08	1.29	0.67	2.11	2.61	0	0.12	0.6	Energy production and conversion	Biological Process: tricarboxylic acid cycle (GO:0006099);; Molecular Function: phosphoenolpyruvate carboxylase activity (GO:0008964);; Biological Process: carbon fixation (GO:0015977);; Molecular Function: 2-alkenal reductase [NAD(P)] activity (GO:0032440);;	K01595|0|mdm:103431561|phosphoenolpyruvate carboxylase, housekeeping isozyme-like; K01595 phosphoenolpyruvate carboxylase [EC:4.1.1.31] (A)	ko00620:Pyruvate metabolism;ko00710:Carbon fixation in photosynthetic organisms;ko01200:Carbon metabolism	--	Phosphoenolpyruvate carboxylase	Phosphoenolpyruvate carboxylase, housekeeping isozyme OS=Glycine max GN=PPC16 PE=2 SV=1	C	Energy production and conversion	PREDICTED: phosphoenolpyruvate carboxylase, housekeeping isozyme-like [Malus domestica]
F01.PB23016	up	#N/A	21.16	20.44	24.8	4.65	0.7	0	1.69	0	3.27	0	1.17	0	--	--	--	--	--	WRKY DNA -binding domain	Probable WRKY transcription factor 40 OS=Arabidopsis thaliana GN=WRKY40 PE=1 SV=1	K	Transcription	PREDICTED: probable WRKY transcription factor 40 [Malus domestica]
F01.PB49408	#N/A	down	0.95	0.67	0.86	4.65	4.8	4.18	5.89	2.82	2.93	2.05	13.47	2.71	--	--	--	--	--	--	7-deoxyloganetin glucosyltransferase OS=Gardenia jasminoides GN=UGT85A24 PE=1 SV=1	CG	-	PREDICTED: 7-deoxyloganetin glucosyltransferase-like [Malus domestica]
F01.PB26895	up	#N/A	19.82	27.32	24.14	0	0	0	12.36	4.4	0	1.56	0	0	--	--	--	--	--	GRAM domain	GEM-like protein 5 OS=Arabidopsis thaliana GN=At5g13200 PE=1 SV=1	S	Function unknown	PREDICTED: GEM-like protein 5 [Pyrus x bretschneideri]
F01.PB44125	up	#N/A	1.42	0.9	2.43	0	0	0.27	0.24	0.23	0	0	0.47	0.47	--	Molecular Function: calcium ion binding (GO:0005509);;	--	--	--	EF-hand domain pair;; EF hand;; EF-hand domain;; EF hand	--	R	General function prediction only	PREDICTED: uncharacterized protein LOC103414915 [Malus domestica]
F01.PB28098	up	#N/A	19.03	8.8	19.2	0	0	0	0	0	0	0	0	0	--	Molecular Function: ATP binding (GO:0005524);; Biological Process: protein folding (GO:0006457);; Biological Process: response to stress (GO:0006950);; Molecular Function: unfolded protein binding (GO:0051082);;	K04079|0|pxb:103952262|heat shock protein 90-2; K04079 molecular chaperone HtpG (A)	ko04141:Protein processing in endoplasmic reticulum;ko04626:Plant-pathogen interaction	Posttranslational modification, protein turnover, chaperones	Hsp90 protein;; Histidine kinase-, DNA gyrase B-, and HSP90-like ATPase;; Histidine kinase-, DNA gyrase B-, and HSP90-like ATPase	Heat shock cognate protein 80 OS=Solanum lycopersicum GN=HSC80 PE=2 SV=1	O	Posttranslational modification, protein turnover, chaperones	PREDICTED: heat shock protein 90-2 [Pyrus x bretschneideri]
F01.PB30386	up	#N/A	9.96	8.22	11.43	2.46	1.17	0.7	1.09	2.2	1.91	0.19	0.36	0.18	--	Biological Process: metabolic process (GO:0008152);; Molecular Function: transferase activity, transferring hexosyl groups (GO:0016758);;	--	--	--	UDP-glucoronosyl and UDP-glucosyl transferase	UDP-glycosyltransferase 71K2 OS=Pyrus communis GN=UGT71K2 PE=1 SV=1	CG	-	RecName: Full=UDP-glycosyltransferase 71K2; AltName: Full=UDP-glucose:chalcone 2&apos;-O-glucosyltransferase; AltName: Full=UDP-glucose:flavonol 2&apos;-O-glucosyltransferase
F01.PB27071	up	#N/A	445.42	944.25	201.85	0	0.51	0.27	0	0	0	0	1.31	0	--	--	--	--	--	Ferritin-like domain	Desiccation-related protein PCC13-62 OS=Craterostigma plantagineum PE=2 SV=1	R	General function prediction only	PREDICTED: desiccation-related protein PCC13-62-like [Malus domestica]
F01.PB36126	up	#N/A	293.56	308.14	166.13	19.84	0	0	0	0	0	0	0	0	Defense mechanisms	--	--	--	Secondary metabolites biosynthesis, transport and catabolism	ABC-2 type transporter;; Plant PDR ABC transporter associated;; ABC transporter;; AAA domain	Pleiotropic drug resistance protein 2 OS=Nicotiana plumbaginifolia GN=PDR2 PE=2 SV=1	Q	Secondary metabolites biosynthesis, transport and catabolism	PREDICTED: pleiotropic drug resistance protein 2-like [Malus domestica]
F01.PB6895	up	#N/A	16.38	15.22	4.18	0.1	0	0.33	0	0	0	0	0	0	Secondary metabolites biosynthesis, transport and catabolism	--	--	--	Secondary metabolites biosynthesis, transport and catabolism	Cytochrome P450	Cytochrome P450 71A1 OS=Persea americana GN=CYP71A1 PE=1 SV=2	Q	Secondary metabolites biosynthesis, transport and catabolism	PREDICTED: cytochrome P450 71A1-like [Malus domestica]
F01.PB10854	up	#N/A	52.96	74.32	40.94	0.82	0	0.05	0	0	0	0	0.28	0	Lipid transport and metabolism	Biological Process: metabolic process (GO:0008152);; Molecular Function: intramolecular transferase activity (GO:0016866);;	K15813|0|mdm:103432258|beta-amyrin synthase-like; K15813 beta-amyrin synthase [EC:5.4.99.39] (A)	ko00909:Sesquiterpenoid and triterpenoid biosynthesis	Lipid transport and metabolism	Prenyltransferase-like;; Prenyltransferase-like;; Prenyltransferase and squalene oxidase repeat;; Pectic acid lyase	Lupeol synthase OS=Ricinus communis PE=1 SV=1	I	Lipid transport and metabolism	beta-amyrin synthase-like [Malus domestica]
F01.PB1762	up	#N/A	2.27	3.45	2.34	0	0	0	0.44	0	0	0	1.33	3.51	--	--	--	--	--	NPH3 family	BTB/POZ domain-containing protein At5g47800 OS=Arabidopsis thaliana GN=At5g47800 PE=2 SV=1	R	General function prediction only	PREDICTED: BTB/POZ domain-containing protein At5g47800-like [Pyrus x bretschneideri]
F01.PB19868	up	#N/A	30.21	15.54	18.78	8.42	0.49	0.87	0.1	0	0	0	0	0	--	--	K08472|0|mdm:103446400|MLO-like protein 1; K08472 mlo protein (A)	--	--	Mlo family;; Mlo family	MLO-like protein 1 OS=Arabidopsis thaliana GN=MLO1 PE=1 SV=1	S	Function unknown	PREDICTED: MLO-like protein 1 [Malus domestica]
F01.PB16500	up	#N/A	41.33	22.35	13.44	5.46	0	0	0	0	0	0	0	0	--	--	--	--	--	WRKY DNA -binding domain	Probable WRKY transcription factor 40 OS=Arabidopsis thaliana GN=WRKY40 PE=1 SV=1	K	Transcription	PREDICTED: probable WRKY transcription factor 40 [Malus domestica]
F01.PB10077	up	#N/A	45.05	25.09	17.13	5	0.55	0.27	0.25	0.76	0.28	0	0	0	--	Molecular Function: DNA binding (GO:0003677);; Biological Process: regulation of transcription, DNA-templated (GO:0006355);;	--	--	--	No apical meristem (NAM) protein	Protein ATAF2 OS=Arabidopsis thaliana GN=NAC081 PE=1 SV=1	K	Transcription	NAC1 [Pyrus betulifolia]
F01.PB11945	up	#N/A	91.16	81.11	50.59	15.04	10.24	0.23	7.21	37.08	15.8	2.1	6.5	6.46	--	--	--	--	RNA processing and modification	--	--	A	RNA processing and modification	PREDICTED: uncharacterized protein LOC103402708 [Malus domestica]
F01.PB21415	up	#N/A	67.08	18.61	18.28	0	0.08	0	0	0	0	0	0	0	Secondary metabolites biosynthesis, transport and catabolism	--	--	--	Secondary metabolites biosynthesis, transport and catabolism	Multicopper oxidase	Laccase-9 OS=Arabidopsis thaliana GN=LAC9 PE=2 SV=1	Q	Secondary metabolites biosynthesis, transport and catabolism	PREDICTED: laccase-7-like [Malus domestica]
F01.PB6207	up	#N/A	1.18	2.76	4.33	0	0	0	0	0	0	0.54	0	0	--	Molecular Function: calmodulin-dependent protein kinase activity (GO:0004683);; Molecular Function: ATP binding (GO:0005524);; Biological Process: protein phosphorylation (GO:0006468);; Biological Process: signal transduction (GO:0007165);;	--	--	Signal transduction mechanisms	Protein kinase domain;; Protein tyrosine kinase;; NAF domain;; Kinase-like	CBL-interacting serine/threonine-protein kinase 3 OS=Arabidopsis thaliana GN=CIPK3 PE=1 SV=2	T	Signal transduction mechanisms	CBL-interacting serine/threonine-protein kinase 3 [Malus domestica]
F01.PB2566	up	#N/A	25.56	23.25	9.26	0	0	3.96	0	0	0	0	0	0	Posttranslational modification, protein turnover, chaperones	Molecular Function: glutathione transferase activity (GO:0004364);;	K00799|2.96929e-149|mdm:103405148|glutathione S-transferase F9-like; K00799 glutathione S-transferase [EC:2.5.1.18] (A)	ko00480:Glutathione metabolism	Posttranslational modification, protein turnover, chaperones	Glutathione S-transferase, N-terminal domain;; Glutathione S-transferase, C-terminal domain;; Glutathione S-transferase, N-terminal domain;; Glutathione S-transferase, N-terminal domain;; Glutathione S-transferase, C-terminal domain	Glutathione S-transferase F9 OS=Arabidopsis thaliana GN=GSTF9 PE=1 SV=1	O	Posttranslational modification, protein turnover, chaperones	PREDICTED: glutathione S-transferase F9-like [Malus domestica]
F01.PB21362	up	#N/A	7.02	8.61	15.47	0.24	0.38	0	0.39	1.11	1.35	0.21	0	0	--	--	K00472|0|mdm:103413822|prolyl 4-hydroxylase subunit alpha-1-like; K00472 prolyl 4-hydroxylase [EC:1.14.11.2] (A)	ko00330:Arginine and proline metabolism	Amino acid transport and metabolism	2OG-Fe(II) oxygenase superfamily;; 2OG-Fe(II) oxygenase superfamily	Probable prolyl 4-hydroxylase 3 OS=Arabidopsis thaliana GN=P4H3 PE=2 SV=1	E	Amino acid transport and metabolism	PREDICTED: probable prolyl 4-hydroxylase 3 isoform X3 [Malus domestica]
F01.PB8660	up	#N/A	29.39	16.4	19.11	3.01	1.17	0	0.07	0	0.12	0.08	0	0	--	--	K15095|0|mdm:103437348|salutaridine reductase-like; K15095 (+)-neomenthol dehydrogenase [EC:1.1.1.208] (A)	ko00902:Monoterpenoid biosynthesis	Secondary metabolites biosynthesis, transport and catabolism	short chain dehydrogenase;; Enoyl-(Acyl carrier protein) reductase;; KR domain;; NAD dependent epimerase/dehydratase family	Salutaridine reductase OS=Papaver bracteatum GN=SALR PE=1 SV=1	Q	Secondary metabolites biosynthesis, transport and catabolism	PREDICTED: salutaridine reductase-like [Malus domestica]
F01.PB24032	up	#N/A	96.87	11.8	74.6	0.21	1.43	0.47	0	0.1	0	0	0	0	--	--	--	--	General function prediction only	O-methyltransferase;; Dimerisation domain	3&apos;-hydroxy-N-methyl-(S)-coclaurine 4&apos;-O-methyltransferase 2 OS=Papaver somniferum GN=4&apos;OMT2 PE=1 SV=1	R	General function prediction only	PREDICTED: 3&apos;-hydroxy-N-methyl-(S)-coclaurine 4&apos;-O-methyltransferase 2-like [Malus domestica]
F01.PB26085	up	#N/A	34.77	35.68	25.69	0.23	0.89	1.45	4.32	11.49	12.27	0.2	13.16	0.95	Secondary metabolites biosynthesis, transport and catabolism	Molecular Function: iron ion binding (GO:0005506);; Molecular Function: electron carrier activity (GO:0009055);; Molecular Function: trans-cinnamate 4-monooxygenase activity (GO:0016710);; Molecular Function: heme binding (GO:0020037);; Biological Process: oxidation-reduction process (GO:0055114);;	K00487|0|pxb:103963306|trans-cinnamate 4-monooxygenase; K00487 trans-cinnamate 4-monooxygenase [EC:1.14.13.11] (A)	ko00130:Ubiquinone and other terpenoid-quinone biosynthesis;ko00360:Phenylalanine metabolism;ko00940:Phenylpropanoid biosynthesis;ko00941:Flavonoid biosynthesis;ko00945:Stilbenoid, diarylheptanoid and gingerol biosynthesis;ko01220:Degradation of aromatic compounds	Secondary metabolites biosynthesis, transport and catabolism	Cytochrome P450;; Cytochrome P450	Trans-cinnamate 4-monooxygenase OS=Glycine max GN=CYP73A11 PE=2 SV=1	Q	Secondary metabolites biosynthesis, transport and catabolism	PREDICTED: trans-cinnamate 4-monooxygenase-like isoform X1 [Pyrus x bretschneideri]
F01.PB41307	#N/A	down	0.06	0	1.1	4.7	3.04	5.55	13.45	12.46	18.94	3.59	2.57	12.17	--	Cellular Component: integral component of membrane (GO:0016021);;	--	--	Signal transduction mechanisms	Lung seven transmembrane receptor	--	T	Signal transduction mechanisms	PREDICTED: protein GPR107-like [Malus domestica]
F01.PB50042	up	#N/A	2.91	3.19	0.7	0	0.37	0	0.06	0.15	0.07	0	0	0	--	Molecular Function: zinc ion binding (GO:0008270);;	--	--	--	MULE transposase domain;; FAR1 DNA-binding domain;; SWIM zinc finger;; HCaRG protein	Protein FAR1-RELATED SEQUENCE 3 OS=Arabidopsis thaliana GN=FRS3 PE=2 SV=2	S	Function unknown	PREDICTED: protein FAR1-RELATED SEQUENCE 3-like [Malus domestica]
F01.PB19615	up	#N/A	65.68	30.25	67.45	0	2.36	0.06	2.4	2.74	4.94	0.69	1.22	0.75	General function prediction only	Molecular Function: oxidoreductase activity, acting on single donors with incorporation of molecular oxygen, incorporation of two atoms of oxygen (GO:0016702);; Molecular Function: oxidoreductase activity, acting on paired donors, with incorporation or reduction of molecular oxygen, 2-oxoglutarate as one donor, and incorporation of one atom each of oxygen into both donors (GO:0016706);; Biologica…	--	--	--	2OG-Fe(II) oxygenase superfamily;; non-haem dioxygenase in morphine synthesis N-terminal	2-oxoglutarate-dependent dioxygenase DAO OS=Oryza sativa subsp. japonica GN=DAO PE=2 SV=2	Q	Secondary metabolites biosynthesis, transport and catabolism	PREDICTED: 2-oxoglutarate-dependent dioxygenase DAO-like [Pyrus x bretschneideri]
F01.PB19852	up	#N/A	144.53	146.63	102.2	18.99	10.8	0.47	0	0	0.12	0	0	0.13	Lipid transport and metabolism	Biological Process: metabolic process (GO:0008152);; Molecular Function: intramolecular transferase activity (GO:0016866);;	K15813|0|mdm:103443360|OSC1; beta-amyrin synthase (EC:5.4.99.39); K15813 beta-amyrin synthase [EC:5.4.99.39] (A)	ko00909:Sesquiterpenoid and triterpenoid biosynthesis	Lipid transport and metabolism	Prenyltransferase-like;; Prenyltransferase-like;; Prenyltransferase and squalene oxidase repeat;; Pectic acid lyase	Lupeol synthase OS=Kalanchoe daigremontiana PE=1 SV=1	I	Lipid transport and metabolism	beta-amyrin synthase [Malus domestica]
F01.PB6859	up	#N/A	20.53	23.22	24.26	4.07	3.75	2.59	1.34	4.86	2.48	3	2.48	2.46	Energy production and conversion	--	--	--	Energy production and conversion	Aldo/keto reductase family	Probable aldo-keto reductase 2 OS=Oryza sativa subsp. japonica GN=Os04g0338000 PE=2 SV=2	C	Energy production and conversion	PREDICTED: probable aldo-keto reductase 2 [Pyrus x bretschneideri]
F01.PB47672	up	#N/A	7.46	6.31	5.13	0.9	0.88	0	0.12	2.61	0.35	0.37	0	1.1	--	--	K13464|2.55063e-102|mdm:103452466|protein TIFY 9; K13464 jasmonate ZIM domain-containing protein (A)	ko04075:Plant hormone signal transduction	--	tify domain	Protein TIFY 9 OS=Arabidopsis thaliana GN=TIFY9 PE=1 SV=1	K	Transcription	PREDICTED: protein TIFY 9 [Malus domestica]
F01.PB43050	up	#N/A	461.56	499.37	215.69	74.34	4.45	2.98	3.18	2.62	0	0.18	0.76	0	Secondary metabolites biosynthesis, transport and catabolism	--	--	--	--	Cytochrome P450	Beta-amyrin 28-oxidase OS=Panax ginseng PE=2 SV=1	Q	Secondary metabolites biosynthesis, transport and catabolism	PREDICTED: beta-amyrin 28-oxidase [Malus domestica]
F01.PB22248	up	#N/A	9.77	10.82	15.77	0	0	2.7	0	0	0.32	0	0.24	0	Carbohydrate transport and metabolism	Molecular Function: transporter activity (GO:0005215);; Biological Process: transport (GO:0006810);; Cellular Component: integral component of membrane (GO:0016021);;	K09872|0|mdm:103431283|probable aquaporin PIP2-5; K09872 aquaporin PIP (A)	--	Carbohydrate transport and metabolism	Major intrinsic protein	Probable aquaporin PIP2-5 OS=Arabidopsis thaliana GN=PIP2-5 PE=1 SV=1	P	Inorganic ion transport and metabolism	PREDICTED: probable aquaporin PIP2-5 [Malus domestica]
F01.PB29968	#N/A	down	1.57	1.21	3.25	90.42	269.29	425.29	17.39	12.86	38.06	421.93	83.37	121.11	Amino acid transport and metabolism	Molecular Function: asparagine synthase (glutamine-hydrolyzing) activity (GO:0004066);; Molecular Function: ATP binding (GO:0005524);; Biological Process: cellular amino acid catabolic process (GO:0009063);; Biological Process: response to absence of light (GO:0009646);; Biological Process: L-asparagine biosynthetic process (GO:0070981);;	K01953|0|mdm:103447373|asparagine synthetase [glutamine-hydrolyzing] 1; K01953 asparagine synthase (glutamine-hydrolysing) [EC:6.3.5.4] (A)	ko00250:Alanine, aspartate and glutamate metabolism	Amino acid transport and metabolism	Asparagine synthase;; Glutamine amidotransferase domain;; Glutamine amidotransferase domain;; Aluminium induced protein;; Glutamine amidotransferases class-II	Asparagine synthetase [glutamine-hydrolyzing] 1 OS=Lotus japonicus GN=AS1 PE=2 SV=2	E	Amino acid transport and metabolism	PREDICTED: asparagine synthetase [glutamine-hydrolyzing] 1 [Malus domestica]
F01.PB42865	up	#N/A	3.42	16.98	14.94	0.13	0.93	0	0	1.85	0.99	0.36	0	0	--	--	K10712|0|mdm:103449336|2-aminoethanethiol dioxygenase-like; K10712 cysteamine dioxygenase [EC:1.13.11.19] (A)	ko00430:Taurine and hypotaurine metabolism	Function unknown	Protein of unknown function (DUF1637)	Plant cysteine oxidase 2 OS=Arabidopsis thaliana GN=PCO2 PE=1 SV=1	S	Function unknown	PREDICTED: plant cysteine oxidase 2-like [Malus domestica]
F01.PB38577	up	#N/A	4.49	2.02	6.01	0.17	0.31	0.12	0.45	1.13	0.4	0.11	0	0.06	--	--	--	--	--	FAD-binding domain;; Ferric reductase like transmembrane component;; Ferric reductase NAD binding domain;; Oxidoreductase FAD-binding domain;; Respiratory burst NADPH oxidase;; EF-hand domain pair;; EF hand;; EF-hand domain;; EF hand;; Ferric reductase NAD binding domain;; Ferric reductase like transmembrane component	Respiratory burst oxidase homolog protein F OS=Arabidopsis thaliana GN=RBOHF PE=1 SV=1	PQ	-	PREDICTED: respiratory burst oxidase homolog protein A-like [Malus domestica]
F01.PB24994	up	#N/A	30.78	31.73	26	3.6	1.8	1.61	5.41	5.11	6.28	1.9	0.67	3.79	--	Molecular Function: protein serine/threonine kinase activity (GO:0004674);; Molecular Function: ATP binding (GO:0005524);; Biological Process: protein phosphorylation (GO:0006468);; Molecular Function: polysaccharide binding (GO:0030247);;	--	--	Signal transduction mechanisms	Protein kinase domain;; Protein tyrosine kinase	Wall-associated receptor kinase-like 20 OS=Arabidopsis thaliana GN=WAKL20 PE=2 SV=1	T	Signal transduction mechanisms	PREDICTED: wall-associated receptor kinase-like 20 [Pyrus x bretschneideri]
F01.PB6941	up	#N/A	143.05	240.13	102.18	2.71	0.07	0	0.16	0	0	0	0	0	--	--	K00826|0|pxb:103967066|putative branched-chain-amino-acid aminotransferase 7; K00826 branched-chain amino acid aminotransferase [EC:2.6.1.42] (A)	ko00280:Valine, leucine and isoleucine degradation;ko00290:Valine, leucine and isoleucine biosynthesis;ko00770:Pantothenate and CoA biosynthesis;ko01210:2-Oxocarboxylic acid metabolism;ko01230:Biosynthesis of amino acids	Amino acid transport and metabolism	Aminotransferase class IV	Putative branched-chain-amino-acid aminotransferase 7 OS=Arabidopsis thaliana GN=BCAT7 PE=5 SV=1	E	Amino acid transport and metabolism	PREDICTED: putative branched-chain-amino-acid aminotransferase 7 isoform X1 [Pyrus x bretschneideri]
F01.PB29304	up	#N/A	16.76	26.55	17.74	4.62	11.41	1.99	2.42	3.07	3.41	0.45	0.25	1.5	--	Cellular Component: extracellular region (GO:0005576);; Biological Process: plant-type cell wall organization (GO:0009664);; Cellular Component: membrane (GO:0016020);;	--	--	--	Pollen allergen	Expansin-A4 OS=Arabidopsis thaliana GN=EXPA4 PE=1 SV=1	R	General function prediction only	PREDICTED: expansin-A6 [Malus domestica]
F01.PB8862	up	#N/A	9.42	13.18	6.57	1.49	1.47	0.96	0	0.6	0	0	0	0	Lipid transport and metabolism	Molecular Function: hydroxymethylglutaryl-CoA reductase (NADPH) activity (GO:0004420);; Biological Process: isoprenoid biosynthetic process (GO:0008299);; Biological Process: coenzyme A metabolic process (GO:0015936);; Cellular Component: integral component of membrane (GO:0016021);; Molecular Function: NADP binding (GO:0050661);; Biological Process: oxidation-reduction process (GO:0055114);;	K00021|0|mdm:103410649|3-hydroxy-3-methylglutaryl-coenzyme A reductase 1-like; K00021 hydroxymethylglutaryl-CoA reductase (NADPH) [EC:1.1.1.34] (A)	ko00900:Terpenoid backbone biosynthesis	Lipid transport and metabolism	Hydroxymethylglutaryl-coenzyme A reductase	3-hydroxy-3-methylglutaryl-coenzyme A reductase OS=Camptotheca acuminata PE=3 SV=1	I	Lipid transport and metabolism	3-hydroxy-3-methylglutaryl coenzyme A reductase, partial [Malus domestica]
F01.PB32602	up	#N/A	14.65	14.34	25.2	11.28	0.96	0.78	0.31	5.41	0.28	0.71	0.68	0.37	--	Molecular Function: carbon-oxygen lyase activity, acting on phosphates (GO:0016838);; Molecular Function: metal ion binding (GO:0046872);;	K15086|0|mdm:103427814|(3S,6E)-nerolidol synthase 1-like; K15086 (3S)-linalool synthase [EC:4.2.3.25] (A)	ko00902:Monoterpenoid biosynthesis	--	Terpene synthase family, metal binding domain;; Terpene synthase, N-terminal domain	(3S,6E)-nerolidol synthase 1 OS=Fragaria ananassa PE=1 SV=1	R	General function prediction only	(3S,6E)-nerolidol synthase 1-like [Malus domestica]
F01.PB24300	up	#N/A	51.95	41.03	20.49	0	0.24	0.28	0.83	1.34	1.35	0	0.33	0.27	General function prediction only	--	K07025|1.01803e-165|pxb:103935975|uncharacterized LOC103935975; K07025 putative hydrolase of the HAD superfamily (A)	--	General function prediction only	Haloacid dehalogenase-like hydrolase;; HAD-hyrolase-like	--	R	General function prediction only	PREDICTED: uncharacterized protein LOC103935975 [Pyrus x bretschneideri]
F01.PB25960	#N/A	down	0	0	0	2.11	1.69	2.43	1.13	2.49	3.32	6.74	7.55	16.05	--	Molecular Function: nucleic acid binding (GO:0003676);; Molecular Function: metal ion binding (GO:0046872);;	--	--	General function prediction only	Zinc finger, C2H2 type	Protein SHOOT GRAVITROPISM 5 OS=Arabidopsis thaliana GN=SGR5 PE=1 SV=1	R	General function prediction only	PREDICTED: protein indeterminate-domain 14-like [Malus domestica]
F01.PB45016	up	#N/A	18.7	19.35	16.23	0.94	0.27	0.12	0	0.44	1.08	0	0.03	0.04	--	--	K15095|0|mdm:103437352|salutaridine reductase-like; K15095 (+)-neomenthol dehydrogenase [EC:1.1.1.208] (A)	ko00902:Monoterpenoid biosynthesis	Secondary metabolites biosynthesis, transport and catabolism	--	Salutaridine reductase OS=Papaver bracteatum GN=SALR PE=1 SV=1	Q	Secondary metabolites biosynthesis, transport and catabolism	PREDICTED: salutaridine reductase-like [Malus domestica]
F01.PB6646	up	#N/A	7.27	2.46	4.91	0	0	0	0	0	1.34	0.07	0	0.36	--	--	--	--	--	NB-ARC domain;; NACHT domain	TMV resistance protein N OS=Nicotiana glutinosa GN=N PE=1 SV=1	T	Signal transduction mechanisms	PREDICTED: TMV resistance protein N-like [Malus domestica]
F01.PB48243	#N/A	down	0	0	0.97	4.3	5.55	9.44	2.92	5.01	3.42	4.65	8.42	11.72	--	--	--	--	Transcription	Associated with HOX;; Homeobox KN domain;; Homeobox domain	Homeobox protein BEL1 homolog OS=Arabidopsis thaliana GN=BEL1 PE=1 SV=2	K	Transcription	PREDICTED: homeobox protein BEL1 homolog isoform X1 [Pyrus x bretschneideri]
F01.PB17635	up	#N/A	10.43	5.18	8.36	0.2	0	0	0.92	1.03	1.69	0	0	0	--	Molecular Function: nucleotide binding (GO:0000166);; Molecular Function: protein kinase activity (GO:0004672);; Molecular Function: carbohydrate binding (GO:0030246);;	--	--	--	Legume lectin domain	L-type lectin-domain containing receptor kinase VII.1 OS=Arabidopsis thaliana GN=LECRK71 PE=2 SV=1	T	Signal transduction mechanisms	PREDICTED: L-type lectin-domain containing receptor kinase VII.1 [Malus domestica]
F01.PB3005	up	#N/A	31.21	49.47	13.69	4.63	0	0	0.41	5.22	1.69	0	0	0	--	--	--	--	--	UDP-glucoronosyl and UDP-glucosyl transferase	Putative UDP-glucose flavonoid 3-O-glucosyltransferase 3 OS=Fragaria ananassa GN=GT3 PE=2 SV=1	CG	-	PREDICTED: putative UDP-glucose flavonoid 3-O-glucosyltransferase 3 [Malus domestica]
F01.PB27138	up	#N/A	183.45	280.77	107.04	0	0	0	0.3	0	0	0	0.07	0.08	--	Molecular Function: hydrolase activity, hydrolyzing O-glycosyl compounds (GO:0004553);; Biological Process: carbohydrate metabolic process (GO:0005975);;	K01183|2.48932e-109|mdm:103439826|hevamine-A-like; K01183 chitinase [EC:3.2.1.14] (A)	ko00520:Amino sugar and nucleotide sugar metabolism	Cell wall/membrane/envelope biogenesis	--	Acidic endochitinase OS=Nicotiana tabacum PE=1 SV=1	G	Carbohydrate transport and metabolism	PREDICTED: hevamine-A-like [Malus domestica]
F01.PB16116	up	#N/A	132.26	182.11	153.43	69.18	44.93	4.84	17.2	43.38	23.83	7.37	2.06	12.63	Coenzyme transport and metabolism	Biological Process: isoprenoid biosynthetic process (GO:0008299);; Molecular Function: transferase activity (GO:0016740);;	K00787|0|mdm:103434399|farnesyl pyrophosphate synthase 2-like; K00787 farnesyl diphosphate synthase [EC:2.5.1.1 2.5.1.10] (A)	ko00900:Terpenoid backbone biosynthesis	Coenzyme transport and metabolism	Polyprenyl synthetase	Farnesyl pyrophosphate synthase 2 OS=Lupinus albus GN=FPS2 PE=2 SV=1	H	Coenzyme transport and metabolism	PREDICTED: farnesyl pyrophosphate synthase 2-like [Malus domestica]
F01.PB33755	up	#N/A	19.51	39.25	33.55	4.43	15.98	4.93	1.14	1.38	5.55	4.21	0.93	1.11	Cell wall/membrane/envelope biogenesis	--	K13680|0|mdm:103447998|glucomannan 4-beta-mannosyltransferase 2; K13680 beta-mannan synthase [EC:2.4.1.32] (A)	--	--	Glycosyltransferase like family 2;; Glycosyl transferase family group 2;; Glycosyl transferase family 2;; Glycosyl transferase family 21	Glucomannan 4-beta-mannosyltransferase 2 OS=Arabidopsis thaliana GN=CSLA2 PE=2 SV=1	R	General function prediction only	PREDICTED: glucomannan 4-beta-mannosyltransferase 2 [Malus domestica]
F01.PB1649	up	#N/A	17.46	30.49	19.45	0.7	0.64	0.09	0	0	1.22	2.33	0.69	0.24	--	Biological Process: cellular process (GO:0009987);;	K14484|8.87083e-124|mdm:103400480|auxin-responsive protein IAA1-like; K14484 auxin-responsive protein IAA (A)	ko04075:Plant hormone signal transduction	--	AUX/IAA family	Auxin-responsive protein IAA11 OS=Oryza sativa subsp. japonica GN=IAA11 PE=2 SV=1	S	Function unknown	PREDICTED: auxin-responsive protein IAA1-like [Malus domestica]
F01.PB34248	up	#N/A	3.47	0.64	3.56	0	0	0	0	0	0	0	0	0	--	Molecular Function: G-protein coupled GABA receptor activity (GO:0004965);; Molecular Function: ionotropic glutamate receptor activity (GO:0004970);; Molecular Function: extracellular-glutamate-gated ion channel activity (GO:0005234);; Biological Process: ion transport (GO:0006811);; Biological Process: G-protein coupled receptor signaling pathway (GO:0007186);; Cellular Component: integral compo…	K05387|0|mdm:103404811|glutamate receptor 3.7-like; K05387 glutamate receptor, ionotropic, plant (A)	--	--	Ligand-gated ion channel;; Bacterial extracellular solute-binding proteins, family 3;; Receptor family ligand binding region	Glutamate receptor 3.7 OS=Arabidopsis thaliana GN=GLR3.7 PE=2 SV=2	P	Inorganic ion transport and metabolism	PREDICTED: glutamate receptor 3.7-like [Malus domestica]
F01.PB28352	up	#N/A	24.36	16.68	22.28	10.15	2.42	0	4.27	13.56	1.29	4.64	0	2.45	--	--	--	--	--	MAC/Perforin domain	MACPF domain-containing protein At4g24290 OS=Arabidopsis thaliana GN=At4g24290 PE=2 SV=1	S	Function unknown	PREDICTED: MACPF domain-containing protein At4g24290-like [Malus domestica]
F01.PB15168	up	#N/A	14.62	18.9	34.02	0.54	0	0	0	0.27	0.94	0	0	0	--	Molecular Function: sequence-specific DNA binding transcription factor activity (GO:0003700);; Biological Process: regulation of transcription, DNA-templated (GO:0006355);; Molecular Function: sequence-specific DNA binding (GO:0043565);;	--	--	--	WRKY DNA -binding domain	WRKY transcription factor 6 OS=Arabidopsis thaliana GN=WRKY6 PE=1 SV=1	K	Transcription	PREDICTED: probable WRKY transcription factor 31 [Malus domestica]
F01.PB14849	up	#N/A	7.61	7.21	10.12	0.15	0	0	0.82	1.34	0.5	0.07	0	0.11	General function prediction only	--	--	--	--	2OG-Fe(II) oxygenase superfamily	Probable 2-oxoglutarate-dependent dioxygenase AOP1 OS=Arabidopsis thaliana GN=AOP1 PE=2 SV=1	Q	Secondary metabolites biosynthesis, transport and catabolism	PREDICTED: probable inactive 2-oxoglutarate-dependent dioxygenase AOP2 [Malus domestica]
F01.PB9330	up	#N/A	3.63	1.62	1.64	0	0	0	0	0	0.23	0	0	0	--	--	--	--	--	Stress up-regulated Nod 19;; Stress up-regulated Nod 19	--	R	General function prediction only	PREDICTED: uncharacterized protein LOC103454938 [Malus domestica]
F01.PB43663	up	#N/A	21.08	12.46	21.54	9.11	3.13	0.32	0.13	0.05	0	0	0	0	--	--	--	--	--	--	--	S	Function unknown	PREDICTED: uncharacterized protein LOC103454007 [Malus domestica]
F01.PB7011	up	#N/A	7.82	6.4	2.04	0	0	0	0.18	1.19	0.07	0	0	0	--	--	--	--	--	Wall-associated receptor kinase galacturonan-binding;; Calcium-binding EGF domain;; EGF-like domain;; Tap RepA1 leader peptide	Wall-associated receptor kinase 2 OS=Arabidopsis thaliana GN=WAK2 PE=1 SV=1	T	Signal transduction mechanisms	PREDICTED: wall-associated receptor kinase 2-like [Malus domestica]
F01.PB12450	up	#N/A	39.68	33.73	43.83	0.38	0.91	0.76	2.63	3.77	7.75	0	3.05	0.87	--	--	--	--	--	D-mannose binding lectin;; S-locus glycoprotein family	G-type lectin S-receptor-like serine/threonine-protein kinase LECRK3 OS=Oryza sativa subsp. japonica GN=LECRK3 PE=3 SV=2	T	Signal transduction mechanisms	PREDICTED: G-type lectin S-receptor-like serine/threonine-protein kinase LECRK3 [Malus domestica]
F01.PB46967	up	#N/A	11.93	11.53	13.76	5.9	2.44	1.02	1.8	0.94	0.59	0.19	0.83	0.89	--	--	K00901|0|mdm:103404756|diacylglycerol kinase 5; K00901 diacylglycerol kinase (ATP) [EC:2.7.1.107] (A)	ko00561:Glycerolipid metabolism;ko00564:Glycerophospholipid metabolism;ko04070:Phosphatidylinositol signaling system	--	Diacylglycerol kinase accessory domain;; Diacylglycerol kinase catalytic domain	Diacylglycerol kinase 5 OS=Arabidopsis thaliana GN=DGK5 PE=2 SV=1	T	Signal transduction mechanisms	PREDICTED: LOW QUALITY PROTEIN: diacylglycerol kinase 5 [Malus domestica]
F01.PB31863	up	#N/A	6.47	6.07	3.1	1.29	0.71	0.57	0.58	1.08	1.7	0.42	0.2	0.49	--	--	K12261|0|mdm:103405762|2-hydroxyacyl-CoA lyase; K12261 2-hydroxyacyl-CoA lyase 1 [EC:4.1.-.-] (A)	ko04146:Peroxisome	--	Thiamine pyrophosphate enzyme, N-terminal TPP binding domain;; Thiamine pyrophosphate enzyme, central domain;; Thiamine pyrophosphate enzyme, C-terminal TPP binding domain	2-hydroxyacyl-CoA lyase OS=Arabidopsis thaliana GN=HACL PE=1 SV=1	EH	-	PREDICTED: 2-hydroxyacyl-CoA lyase [Malus domestica]
F01.PB53660	up	#N/A	59.36	56.19	35.87	0	0	0.4	0	0	0	0	0	0	Defense mechanisms	--	--	--	Secondary metabolites biosynthesis, transport and catabolism	ABC-2 type transporter;; Plant PDR ABC transporter associated;; ABC transporter;; AAA domain	Pleiotropic drug resistance protein 2 OS=Nicotiana plumbaginifolia GN=PDR2 PE=2 SV=1	Q	Secondary metabolites biosynthesis, transport and catabolism	PREDICTED: pleiotropic drug resistance protein 2-like [Malus domestica]
F01.PB19673	up	#N/A	136.41	146.46	148.5	26.65	22.99	20.34	8.4	12.38	54.21	9.49	6.34	14.43	General function prediction only	Cellular Component: peroxisomal matrix (GO:0005782);; Cellular Component: plasma membrane (GO:0005886);; Cellular Component: chloroplast (GO:0009507);; Molecular Function: monodehydroascorbate reductase (NADH) activity (GO:0016656);; Biological Process: response to cadmium ion (GO:0046686);; Cellular Component: apoplast (GO:0048046);; Molecular Function: flavin adenine dinucleotide binding (GO:00…	K08232|0|mdm:103453944|monodehydroascorbate reductase-like; K08232 monodehydroascorbate reductase (NADH) [EC:1.6.5.4] (A)	ko00053:Ascorbate and aldarate metabolism	General function prediction only	Pyridine nucleotide-disulphide oxidoreductase;; Pyridine nucleotide-disulphide oxidoreductase;; Tryptophan halogenase	Monodehydroascorbate reductase OS=Solanum lycopersicum GN=AFRR PE=1 SV=1	R	General function prediction only	PREDICTED: monodehydroascorbate reductase-like [Malus domestica]
F01.PB15421	up	#N/A	8.06	5.14	3.34	0	0.68	0.65	0	0	0	0	0	0	--	Biological Process: metabolic process (GO:0008152);; Molecular Function: transferase activity, transferring hexosyl groups (GO:0016758);;	--	--	--	UDP-glucoronosyl and UDP-glucosyl transferase	UDP-glycosyltransferase 71A15 OS=Malus domestica GN=UGT71A15 PE=1 SV=1	CG	-	uDP-glycosyltransferase 71A15 [Malus domestica]
F01.PB1716	up	#N/A	57.33	103.05	68.47	9.75	8.47	10.66	6.46	27.73	14.29	8.41	2.16	9.02	Posttranslational modification, protein turnover, chaperones	--	K00799|6.28418e-116|mdm:103435649|probable glutathione S-transferase; K00799 glutathione S-transferase [EC:2.5.1.18] (A)	ko00480:Glutathione metabolism	Posttranslational modification, protein turnover, chaperones	Glutathione S-transferase, N-terminal domain;; Glutathione S-transferase, N-terminal domain;; Glutathione S-transferase, N-terminal domain	Probable glutathione S-transferase OS=Nicotiana tabacum PE=2 SV=1	O	Posttranslational modification, protein turnover, chaperones	PREDICTED: probable glutathione S-transferase [Malus domestica]
F01.PB22521	#N/A	down	0	0	0.03	9.75	4.62	12.07	8.85	5.52	1	0	11.59	0	--	Molecular Function: phosphatidylinositol phospholipase C activity (GO:0004435);; Molecular Function: signal transducer activity (GO:0004871);; Molecular Function: calcium ion binding (GO:0005509);; Biological Process: lipid metabolic process (GO:0006629);; Biological Process: intracellular signal transduction (GO:0035556);;	K05857|0|mdm:103406415|phosphoinositide phospholipase C 2-like; K05857 phosphatidylinositol phospholipase C, delta [EC:3.1.4.11] (A)	ko00562:Inositol phosphate metabolism;ko04070:Phosphatidylinositol signaling system	Signal transduction mechanisms	Phosphatidylinositol-specific phospholipase C, X domain;; Phosphatidylinositol-specific phospholipase C, Y domain;; C2 domain	Phosphoinositide phospholipase C 2 OS=Arabidopsis thaliana GN=PLC2 PE=1 SV=1	I	Lipid transport and metabolism	PREDICTED: phosphoinositide phospholipase C 2-like [Malus domestica]
F01.PB16955	up	#N/A	61.57	219.83	102.33	2.88	2.12	0.33	0	0	0	0.2	0	0	--	--	--	--	--	2OG-Fe(II) oxygenase superfamily	Probable 2-oxoglutarate-dependent dioxygenase AOP1.2 OS=Arabidopsis thaliana GN=AOP1.2 PE=2 SV=1	Q	Secondary metabolites biosynthesis, transport and catabolism	PREDICTED: probable inactive 2-oxoglutarate-dependent dioxygenase AOP2 [Malus domestica]
F01.PB31309	up	#N/A	88.47	34.05	30.72	3.98	4.79	0.28	0.25	1.02	0.07	0.11	0	0.06	--	--	K06617|0|mdm:103401588|probable galactinol--sucrose galactosyltransferase 6; K06617 raffinose synthase [EC:2.4.1.82] (A)	ko00052:Galactose metabolism	--	Raffinose synthase or seed imbibition protein Sip1;; Raffinose synthase or seed imbibition protein Sip1;; Raffinose synthase or seed imbibition protein Sip1	Probable galactinol--sucrose galactosyltransferase 6 OS=Arabidopsis thaliana GN=RFS6 PE=2 SV=2	R	General function prediction only	PREDICTED: probable galactinol--sucrose galactosyltransferase 6 [Malus domestica]
F01.PB781	up	#N/A	18.97	23.39	10.72	0.69	1.28	0.36	2.67	0	0.32	0	0.22	0.09	--	Biological Process: response to toxic substance (GO:0009636);; Biological Process: response to salt stress (GO:0009651);; Biological Process: xenobiotic catabolic process (GO:0042178);; Molecular Function: quercetin 3-O-glucosyltransferase activity (GO:0080043);;	K08237|1.55561e-74|mdm:103413421|hydroquinone glucosyltransferase; K08237 hydroquinone glucosyltransferase [EC:2.4.1.218] (A)	--	--	UDP-glucoronosyl and UDP-glucosyl transferase	Hydroquinone glucosyltransferase OS=Rauvolfia serpentina GN=AS PE=1 SV=1	CG	-	PREDICTED: hydroquinone glucosyltransferase [Malus domestica]
F01.PB2096	up	#N/A	40.52	17.47	12.81	1.14	1.41	0	0.21	0.22	0.26	0	0	0.2	--	--	--	--	--	--	--	S	Function unknown	PREDICTED: uncharacterized protein LOC103451882 [Malus domestica]
F01.PB32804	up	#N/A	47.79	23	32.99	6.73	1.34	1.57	4.38	11.01	4.19	1.49	0.69	0.62	--	--	--	--	--	Legume lectin domain;; Protein kinase domain;; Protein tyrosine kinase	L-type lectin-domain containing receptor kinase IV.2 OS=Arabidopsis thaliana GN=LECRK42 PE=2 SV=1	T	Signal transduction mechanisms	PREDICTED: L-type lectin-domain containing receptor kinase IV.1-like [Malus domestica]
F01.PB30827	up	#N/A	35.74	26.83	29.73	3.76	3.66	5.86	10.21	8.77	6.75	1.39	3.46	1.88	Intracellular trafficking, secretion, and vesicular transport	Cellular Component: nucleus (GO:0005634);; Biological Process: toxin catabolic process (GO:0009407);; Biological Process: response to ethylene (GO:0009723);; Biological Process: abscisic acid-activated signaling pathway (GO:0009738);; Biological Process: response to cyclopentenone (GO:0010583);; Biological Process: methylglyoxal catabolic process to D-lactate (GO:0019243);; Biological Process: in…	--	--	--	WD40-like Beta Propeller Repeat;; Dipeptidyl peptidase IV (DPP IV) N-terminal region	--	S	Function unknown	PREDICTED: uncharacterized protein LOC103405949 [Malus domestica]
F01.PB7585	up	#N/A	8.69	10.55	6.77	2.55	1.43	0.92	0	0.2	0.36	0.77	0	0.69	--	--	--	--	--	EamA-like transporter family	WAT1-related protein At5g40240 OS=Arabidopsis thaliana GN=At5g40240 PE=2 SV=1	S	Function unknown	PREDICTED: WAT1-related protein At5g40240-like [Malus domestica]
F01.PB25691	up	#N/A	13.56	5.97	15.9	1.2	1.67	0.43	2.21	2.63	1.13	0.39	1.53	0.39	--	--	--	--	--	Transferase family	Phenolic glucoside malonyltransferase 2 OS=Arabidopsis thaliana GN=PMAT2 PE=1 SV=1	S	Function unknown	PREDICTED: phenolic glucoside malonyltransferase 1-like [Malus domestica]
F01.PB12246	up	#N/A	83.45	48.79	42.43	2.14	2.16	0.51	0	0	0.38	0.1	0	0	Energy production and conversion	--	K00128|6.85708e-170|mdm:103451955|aldehyde dehydrogenase family 2 member B7, mitochondrial-like; K00128 aldehyde dehydrogenase (NAD+) [EC:1.2.1.3] (A)	ko00010:Glycolysis / Gluconeogenesis;ko00040:Pentose and glucuronate interconversions;ko00053:Ascorbate and aldarate metabolism;ko00071:Fatty acid degradation;ko00280:Valine, leucine and isoleucine degradation;ko00310:Lysine degradation;ko00330:Arginine and proline metabolism;ko00340:Histidine metabolism;ko00380:Tryptophan metabolism;ko00410:beta-Alanine metabolism;ko00561:Glycerolipid metabolism…	Energy production and conversion	Aldehyde dehydrogenase family;; Aldehyde dehydrogenase family	Aldehyde dehydrogenase family 2 member B7, mitochondrial OS=Arabidopsis thaliana GN=ALDH2B7 PE=2 SV=2	C	Energy production and conversion	PREDICTED: aldehyde dehydrogenase family 2 member B7, mitochondrial-like [Malus domestica]
F01.PB3121	up	#N/A	23.79	17.7	42.21	0.08	0.51	0.61	0.75	6.37	9.1	0	4.52	0.07	Posttranslational modification, protein turnover, chaperones	--	K00799|2.26642e-158|mdm:103445755|probable glutathione S-transferase; K00799 glutathione S-transferase [EC:2.5.1.18] (A)	ko00480:Glutathione metabolism	Posttranslational modification, protein turnover, chaperones	Glutathione S-transferase, N-terminal domain;; Glutathione S-transferase, N-terminal domain;; Glutathione S-transferase, C-terminal domain;; Glutathione S-transferase, C-terminal domain;; Glutathione S-transferase, N-terminal domain	Probable glutathione S-transferase OS=Nicotiana tabacum PE=2 SV=1	O	Posttranslational modification, protein turnover, chaperones	PREDICTED: probable glutathione S-transferase [Malus domestica]
F01.PB14251	up	#N/A	5.78	5.22	5.76	0	1.14	0.76	0	0	0	0	0	0	Amino acid transport and metabolism	--	K01703|0|pxb:103948650|3-isopropylmalate dehydratase large subunit-like; K01703 3-isopropylmalate/(R)-2-methylmalate dehydratase large subunit [EC:4.2.1.33 4.2.1.35] (A)	ko00290:Valine, leucine and isoleucine biosynthesis;ko00660:C5-Branched dibasic acid metabolism;ko01210:2-Oxocarboxylic acid metabolism;ko01230:Biosynthesis of amino acids	Amino acid transport and metabolism	Aconitase family (aconitate hydratase)	3-isopropylmalate dehydratase large subunit, chloroplastic OS=Arabidopsis thaliana GN=IIL1 PE=1 SV=1	E	Amino acid transport and metabolism	PREDICTED: 3-isopropylmalate dehydratase large subunit-like [Pyrus x bretschneideri]
F01.PB19328	#N/A	down	0.85	0	2.06	58.04	151.19	245.36	13.26	6.72	26.54	264.1	49.88	76.86	Amino acid transport and metabolism	Molecular Function: asparagine synthase (glutamine-hydrolyzing) activity (GO:0004066);; Molecular Function: ATP binding (GO:0005524);; Biological Process: L-asparagine biosynthetic process (GO:0070981);;	K01953|0|mdm:103447373|asparagine synthetase [glutamine-hydrolyzing] 1; K01953 asparagine synthase (glutamine-hydrolysing) [EC:6.3.5.4] (A)	ko00250:Alanine, aspartate and glutamate metabolism	Amino acid transport and metabolism	Asparagine synthase	Asparagine synthetase [glutamine-hydrolyzing] OS=Triphysaria versicolor GN=AS PE=2 SV=3	E	Amino acid transport and metabolism	PREDICTED: asparagine synthetase [glutamine-hydrolyzing] 1 [Malus domestica]
F01.PB28030	up	#N/A	6.16	7.86	5.06	0	0	0	0	0	0	0	0	0	--	Molecular Function: hydrolase activity, hydrolyzing O-glycosyl compounds (GO:0004553);; Biological Process: carbohydrate metabolic process (GO:0005975);;	K01183|2.64102e-109|mdm:103439826|hevamine-A-like; K01183 chitinase [EC:3.2.1.14] (A)	ko00520:Amino sugar and nucleotide sugar metabolism	Cell wall/membrane/envelope biogenesis	--	Acidic endochitinase OS=Nicotiana tabacum PE=1 SV=1	G	Carbohydrate transport and metabolism	PREDICTED: hevamine-A-like [Malus domestica]
F01.PB45198	up	#N/A	2.23	0.78	0.48	0	0	0	0	0	0	0	0	0	--	Molecular Function: protein kinase activity (GO:0004672);; Molecular Function: binding (GO:0005488);; Biological Process: phosphorylation (GO:0016310);;	--	--	--	Legume lectin domain;; Protein tyrosine kinase;; Protein kinase domain	Probable L-type lectin-domain containing receptor kinase S.5 OS=Arabidopsis thaliana GN=LECRKS5 PE=2 SV=1	T	Signal transduction mechanisms	PREDICTED: probable L-type lectin-domain containing receptor kinase S.5 [Pyrus x bretschneideri]
F01.PB24788	up	#N/A	165.75	171.6	141.53	36.22	7.64	0.12	0	0	0	0	0.04	0	Lipid transport and metabolism	Biological Process: metabolic process (GO:0008152);; Molecular Function: intramolecular transferase activity (GO:0016866);;	K15813|0|mdm:103443360|OSC1; beta-amyrin synthase (EC:5.4.99.39); K15813 beta-amyrin synthase [EC:5.4.99.39] (A)	ko00909:Sesquiterpenoid and triterpenoid biosynthesis	Lipid transport and metabolism	Prenyltransferase-like;; Prenyltransferase and squalene oxidase repeat;; Prenyltransferase-like;; Pectic acid lyase	Lupeol synthase OS=Ricinus communis PE=1 SV=1	I	Lipid transport and metabolism	beta-amyrin synthase [Malus domestica]
F01.PB7076	up	#N/A	249.38	173.19	235.15	37.02	89.59	0	12.44	131.6	21.15	6.01	5.33	12.53	--	--	K13464|3.1612e-126|pxb:103940602|protein TIFY 9-like; K13464 jasmonate ZIM domain-containing protein (A)	ko04075:Plant hormone signal transduction	--	Divergent CCT motif;; tify domain	Protein TIFY 9 OS=Arabidopsis thaliana GN=TIFY9 PE=1 SV=1	K	Transcription	PREDICTED: protein TIFY 9-like [Pyrus x bretschneideri]
F01.PB35185	#N/A	down	1.54	1.74	1.94	10.56	6.88	10.23	8.25	6.83	9.89	21.77	39.79	17.5	--	--	--	--	General function prediction only	YT521-B-like domain	30-kDa cleavage and polyadenylation specificity factor 30 OS=Arabidopsis thaliana GN=CPSF30 PE=1 SV=1	R	General function prediction only	PREDICTED: uncharacterized protein LOC103415395 isoform X1 [Malus domestica]
F01.PB41283	up	#N/A	62.1	24.62	20.02	1.8	0	0	3.98	0.15	1.86	0.38	0.48	0.52	--	Cellular Component: ubiquitin ligase complex (GO:0000151);; Molecular Function: ubiquitin-protein transferase activity (GO:0004842);; Cellular Component: nucleus (GO:0005634);; Biological Process: protein targeting to membrane (GO:0006612);; Biological Process: membrane fusion (GO:0006944);; Biological Process: ethylene biosynthetic process (GO:0009693);; Biological Process: response to chitin (G…	--	--	--	U-box domain;; Zinc-finger of the MIZ type in Nse subunit	U-box domain-containing protein 21 OS=Arabidopsis thaliana GN=PUB21 PE=2 SV=1	R	General function prediction only	PREDICTED: U-box domain-containing protein 21-like [Malus domestica]
F01.PB28500	up	#N/A	3.33	4.59	2.14	0.09	0	0.17	0	1.48	0.15	0	0	0.12	--	Molecular Function: heme binding (GO:0020037);; Molecular Function: metal ion binding (GO:0046872);;	--	--	Energy production and conversion	Cytochrome b5-like Heme/Steroid binding domain	Cytochrome b5 OS=Nicotiana tabacum PE=2 SV=1	C	Energy production and conversion	PREDICTED: cytochrome b5 isoform E-like [Ziziphus jujuba]
F01.PB12466	up	#N/A	32.86	13.96	8.72	0.29	0.45	0	0.19	0.09	0	0	0	0	--	--	--	--	--	Protein of unknown function (DUF679)	--	S	Function unknown	PREDICTED: uncharacterized protein LOC103431786 [Malus domestica]
F01.PB37093	up	#N/A	69.91	44.4	15.79	1.52	0	0	0	0	0	0	0	0	Defense mechanisms	--	--	--	Secondary metabolites biosynthesis, transport and catabolism	ABC-2 type transporter;; Plant PDR ABC transporter associated;; ABC transporter;; AAA domain	Pleiotropic drug resistance protein 2 OS=Nicotiana plumbaginifolia GN=PDR2 PE=2 SV=1	Q	Secondary metabolites biosynthesis, transport and catabolism	PREDICTED: pleiotropic drug resistance protein 2-like [Malus domestica]
F01.PB7064	up	#N/A	9.04	7.91	4.15	0	0.58	0	0	0	0.11	0	0	0	--	--	--	--	--	VWA / Hh protein intein-like	--	O	Posttranslational modification, protein turnover, chaperones	PREDICTED: uncharacterized protein LOC103447901 isoform X1 [Malus domestica]
F01.PB15406	up	#N/A	178.58	223.71	87.46	1.43	0	0.06	0	0	0	0.33	0	0	--	--	--	--	--	UDP-glucoronosyl and UDP-glucosyl transferase	7-deoxyloganetin glucosyltransferase OS=Gardenia jasminoides GN=UGT85A24 PE=1 SV=1	G	Carbohydrate transport and metabolism	PREDICTED: 7-deoxyloganetin glucosyltransferase-like [Malus domestica]
F01.PB8962	up	#N/A	71.43	146.16	50.41	1.33	1.29	0.22	0	0.12	0.22	0.05	0.4	0	Secondary metabolites biosynthesis, transport and catabolism	--	--	--	Secondary metabolites biosynthesis, transport and catabolism	Cytochrome P450;; Cytochrome P450	Cytochrome P450 71A26 OS=Arabidopsis thaliana GN=CYP71A26 PE=3 SV=1	Q	Secondary metabolites biosynthesis, transport and catabolism	PREDICTED: cytochrome P450 71A26-like [Malus domestica]
F01.PB14525	up	#N/A	6.58	3.44	7.4	0.23	0.89	0.53	0.09	0	0.07	0	0	0.03	Carbohydrate transport and metabolism	Molecular Function: glucosylceramidase activity (GO:0004348);; Cellular Component: plasma membrane (GO:0005886);; Biological Process: glucosylceramide catabolic process (GO:0006680);; Cellular Component: integral component of membrane (GO:0016021);;	K17108|0|pxb:103933391|non-lysosomal glucosylceramidase-like; K17108 non-lysosomal glucosylceramidase [EC:3.2.1.45] (A)	ko00511:Other glycan degradation;ko00600:Sphingolipid metabolism	Carbohydrate transport and metabolism	Protein of unknown function, DUF608;; Protein of unknown function, DUF608	--	S	Function unknown	PREDICTED: non-lysosomal glucosylceramidase-like isoform X2 [Pyrus x bretschneideri]
F01.PB4587	up	#N/A	32.48	47.13	45.87	0.72	2.74	4.62	0	0	0	0	0.09	0.09	--	--	--	--	--	Protein of unknown function (DUF642)	--	R	General function prediction only	PREDICTED: uncharacterized protein LOC103427013 [Malus domestica]
F01.PB41134	up	#N/A	37.04	34	35.12	10.8	7.89	4.78	3.13	8.82	8.2	8.37	4.11	7.49	--	Biological Process: cellulose microfibril organization (GO:0010215);; Biological Process: cell growth (GO:0016049);; Cellular Component: anchored component of membrane (GO:0031225);;	--	--	--	COBRA-like protein	COBRA-like protein 1 OS=Oryza sativa subsp. japonica GN=BC1L6 PE=2 SV=1	R	General function prediction only	PREDICTED: COBRA-like protein 1 isoform X1 [Malus domestica]
F01.PB7501	up	#N/A	16.67	7.19	11.33	2.4	0.37	0.15	0.15	0	0	0	0	0	Cell wall/membrane/envelope biogenesis	--	K14156|0|mdm:103448900|probable choline kinase 1; K14156 choline/ethanolamine kinase [EC:2.7.1.32 2.7.1.82] (A)	ko00564:Glycerophospholipid metabolism	Cell wall/membrane/envelope biogenesis	Choline/ethanolamine kinase;; Phosphotransferase enzyme family	Probable choline kinase 1 OS=Arabidopsis thaliana GN=CK1 PE=2 SV=1	I	Lipid transport and metabolism	PREDICTED: probable choline kinase 1 [Malus domestica]
F01.PB5819	up	#N/A	64.47	75.75	34.52	0.36	0.73	0.17	0.07	0	0.17	0	0.12	0	Secondary metabolites biosynthesis, transport and catabolism	--	--	--	Secondary metabolites biosynthesis, transport and catabolism	Cytochrome P450;; Cytochrome P450	Cytochrome P450 71A25 OS=Arabidopsis thaliana GN=CYP71A25 PE=2 SV=1	Q	Secondary metabolites biosynthesis, transport and catabolism	PREDICTED: cytochrome P450 71A26-like [Malus domestica]
F01.PB49762	up	#N/A	78.36	37.07	50.78	0.42	0	0	0.35	0.03	0.06	0.02	0	0	--	Molecular Function: catechol oxidase activity (GO:0004097);; Molecular Function: monophenol monooxygenase activity (GO:0004503);; Cellular Component: chloroplast thylakoid lumen (GO:0009543);; Biological Process: pigment biosynthetic process (GO:0046148);; Molecular Function: metal ion binding (GO:0046872);; Biological Process: oxidation-reduction process (GO:0055114);;	--	--	Carbohydrate transport and metabolism	Protein of unknown function (DUF_B2219);; Common central domain of tyrosinase;; Polyphenol oxidase middle domain	Polyphenol oxidase, chloroplastic OS=Malus domestica PE=2 SV=1	S	Function unknown	polyphenol oxidase, chloroplastic [Malus domestica]
F01.PB24747	up	#N/A	28.92	37.9	15.52	0	0.07	0.04	0.08	2.42	0	0	0	0	--	--	K14487|0|pxb:103957346|probable indole-3-acetic acid-amido synthetase GH3.1; K14487 auxin responsive GH3 gene family (A)	ko04075:Plant hormone signal transduction	--	GH3 auxin-responsive promoter	Probable indole-3-acetic acid-amido synthetase GH3.1 OS=Arabidopsis thaliana GN=GH3.1 PE=2 SV=1	R	General function prediction only	PREDICTED: probable indole-3-acetic acid-amido synthetase GH3.1 [Pyrus x bretschneideri]
F01.PB52242	up	#N/A	10.82	8.46	11.21	0.37	0.2	0	2.11	4.51	1.73	1.32	0.37	0.61	--	Biological Process: response to stimulus (GO:0050896);;	--	--	--	NB-ARC domain;; TIR domain;; Leucine Rich repeats (2 copies);; Leucine rich repeat;; TIR domain;; Leucine Rich Repeat;; NACHT domain	TMV resistance protein N OS=Nicotiana glutinosa GN=N PE=1 SV=1	T	Signal transduction mechanisms	PREDICTED: TMV resistance protein N-like [Malus domestica]
F01.PB32476	up	#N/A	16.05	16.61	17.16	2.43	2.09	0	7.59	2.68	0.61	0.32	0.67	0	--	--	--	--	General function prediction only	Kelch motif;; Kelch motif;; Galactose oxidase, central domain;; Galactose oxidase, central domain	F-box/kelch-repeat protein SKIP11 OS=Arabidopsis thaliana GN=SKIP11 PE=1 SV=2	R	General function prediction only	PREDICTED: F-box/kelch-repeat protein SKIP11 [Malus domestica]
F01.PB25855	up	#N/A	99.56	56.51	37.3	17.61	2.88	0.02	4.57	17.06	5.78	1.04	0.79	1.78	--	--	--	--	Signal transduction mechanisms	Protein kinase domain;; Protein tyrosine kinase	Rust resistance kinase Lr10 OS=Triticum aestivum GN=LRK10 PE=2 SV=1	T	Signal transduction mechanisms	PREDICTED: rust resistance kinase Lr10-like [Malus domestica]
F01.PB18197	up	#N/A	50	32.93	12.56	4.67	0	0	0.57	2.02	0.23	0	0	0	--	Molecular Function: SNAP receptor activity (GO:0005484);; Biological Process: intracellular protein transport (GO:0006886);; Cellular Component: membrane (GO:0016020);; Biological Process: vesicle-mediated transport (GO:0016192);;	K08486|0|mdm:103413526|syntaxin-121-like; K08486 syntaxin 1B/2/3 (A)	ko04130:SNARE interactions in vesicular transport	Intracellular trafficking, secretion, and vesicular transport	SNARE domain;; Syntaxin	Syntaxin-121 OS=Arabidopsis thaliana GN=SYP121 PE=1 SV=1	U	Intracellular trafficking, secretion, and vesicular transport	PREDICTED: syntaxin-121-like [Malus domestica]
F01.PB28406	up	#N/A	6.58	4.61	3.05	0.8	0.46	0	1.65	0.77	0.12	0.14	0	0.57	--	--	--	--	--	Protein of unknown function (DUF569);; Protein of unknown function (DUF569)	--	S	Function unknown	PREDICTED: uncharacterized protein LOC103950890 [Pyrus x bretschneideri]
F01.PB22404	up	#N/A	3.18	4.52	10.8	0	0.18	0	0	0.16	0.2	0	0.11	0.52	--	--	--	--	--	NmrA-like family;; NADH(P)-binding;; NAD dependent epimerase/dehydratase family	Isoflavone reductase homolog OS=Lupinus albus PE=2 SV=1	R	General function prediction only	PREDICTED: isoflavone reductase homolog isoform X2 [Malus domestica]
F01.PB42165	up	#N/A	12.38	13.61	7.2	1.82	0	0	0.1	6.15	1.84	0.2	0.09	0.26	Amino acid transport and metabolism	--	K13051|2.81177e-131|mdm:103424673|probable isoaspartyl peptidase/L-asparaginase 2; K13051 beta-aspartyl-peptidase (threonine type) [EC:3.4.19.5] (A)	--	Amino acid transport and metabolism	Asparaginase;; Asparaginase	Probable isoaspartyl peptidase/L-asparaginase 2 OS=Arabidopsis thaliana GN=At3g16150 PE=2 SV=2	E	Amino acid transport and metabolism	PREDICTED: probable isoaspartyl peptidase/L-asparaginase 2 [Malus domestica]
F01.PB9353	up	#N/A	204.32	274.24	150.18	14.32	7.8	0	0	0	0	0	0	0	Lipid transport and metabolism	Molecular Function: hydroxymethylglutaryl-CoA synthase activity (GO:0004421);; Biological Process: isoprenoid biosynthetic process (GO:0008299);;	K01641|0|mdm:103444755|hydroxymethylglutaryl-CoA synthase; K01641 hydroxymethylglutaryl-CoA synthase [EC:2.3.3.10] (A)	ko00072:Synthesis and degradation of ketone bodies;ko00280:Valine, leucine and isoleucine degradation;ko00650:Butanoate metabolism;ko00900:Terpenoid backbone biosynthesis	Lipid transport and metabolism	Hydroxymethylglutaryl-coenzyme A synthase C terminal;; Hydroxymethylglutaryl-coenzyme A synthase N terminal;; 3-Oxoacyl-[acyl-carrier-protein (ACP)] synthase III C terminal	Hydroxymethylglutaryl-CoA synthase OS=Arabidopsis thaliana GN=HMGS PE=1 SV=2	I	Lipid transport and metabolism	PREDICTED: hydroxymethylglutaryl-CoA synthase [Malus domestica]
F01.PB24728	up	#N/A	40.32	17.36	43.64	8.84	8.51	0	0.83	3.57	1.56	0.5	1.02	1.26	Lipid transport and metabolism	Biological Process: fatty acid biosynthetic process (GO:0006633);; Biological Process: response to cold (GO:0009409);; Cellular Component: chloroplast envelope (GO:0009941);; Molecular Function: oxidoreductase activity, acting on paired donors, with oxidation of a pair of donors resulting in the reduction of molecular oxygen to two molecules of water (GO:0016717);; Molecular Function: omega-3 fat…	K10257|0|mdm:103419381|omega-3 fatty acid desaturase, chloroplastic-like; K10257 omega-3 fatty acid desaturase (delta-15 desaturase) [EC:1.14.19.-] (A)	ko01040:Biosynthesis of unsaturated fatty acids;ko01212:Fatty acid metabolism	--	Domain of unknown function (DUF3474);; Fatty acid desaturase	Omega-3 fatty acid desaturase, chloroplastic OS=Sesamum indicum GN=FAD7 PE=2 SV=1	I	Lipid transport and metabolism	PREDICTED: omega-3 fatty acid desaturase, chloroplastic-like [Malus domestica]
F01.PB11582	up	#N/A	54.37	21.84	31.42	4.39	0.1	0.47	0	0	0	0	0.18	0	Cell wall/membrane/envelope biogenesis	--	K14156|0|mdm:103444728|probable choline kinase 1; K14156 choline/ethanolamine kinase [EC:2.7.1.32 2.7.1.82] (A)	ko00564:Glycerophospholipid metabolism	Cell wall/membrane/envelope biogenesis	Choline/ethanolamine kinase;; Phosphotransferase enzyme family;; Ecdysteroid kinase	Probable choline kinase 1 OS=Arabidopsis thaliana GN=CK1 PE=2 SV=1	I	Lipid transport and metabolism	PREDICTED: probable choline kinase 1 isoform X1 [Malus domestica]
F01.PB17148	up	#N/A	47.87	31.13	22.52	0	3.67	0	5.53	10.36	7.17	1.48	16.05	0	Secondary metabolites biosynthesis, transport and catabolism	Molecular Function: iron ion binding (GO:0005506);; Molecular Function: electron carrier activity (GO:0009055);; Molecular Function: trans-cinnamate 4-monooxygenase activity (GO:0016710);; Molecular Function: heme binding (GO:0020037);; Biological Process: oxidation-reduction process (GO:0055114);;	K00487|0|pxb:103945999|trans-cinnamate 4-monooxygenase-like; K00487 trans-cinnamate 4-monooxygenase [EC:1.14.13.11] (A)	ko00130:Ubiquinone and other terpenoid-quinone biosynthesis;ko00360:Phenylalanine metabolism;ko00940:Phenylpropanoid biosynthesis;ko00941:Flavonoid biosynthesis;ko00945:Stilbenoid, diarylheptanoid and gingerol biosynthesis;ko01220:Degradation of aromatic compounds	Secondary metabolites biosynthesis, transport and catabolism	Cytochrome P450	Trans-cinnamate 4-monooxygenase OS=Populus kitakamiensis GN=CYP73A16 PE=2 SV=1	Q	Secondary metabolites biosynthesis, transport and catabolism	cinnamate 4-hydroxylase [Pyrus x bretschneideri]
F01.PB49568	up	#N/A	4.31	0.75	1.47	0	0	0	0.02	0.02	0	0	0	0	--	--	--	--	--	Allinase	Tryptophan aminotransferase-related protein 3 OS=Arabidopsis thaliana GN=TAR3 PE=3 SV=1	R	General function prediction only	PREDICTED: tryptophan aminotransferase-related protein 4 [Malus domestica]
F01.PB13726	up	#N/A	9.14	11.07	3.8	0	0.18	0	1.82	1.35	0	0	0.74	0	--	--	--	--	Signal transduction mechanisms	Protein kinase domain;; Protein tyrosine kinase	LEAF RUST 10 DISEASE-RESISTANCE LOCUS RECEPTOR-LIKE PROTEIN KINASE-like 1.1 OS=Arabidopsis thaliana GN=LRK10L-1.1 PE=2 SV=1	T	Signal transduction mechanisms	PREDICTED: LEAF RUST 10 DISEASE-RESISTANCE LOCUS RECEPTOR-LIKE PROTEIN KINASE-like 1.4 isoform X1 [Malus domestica]
F01.PB32674	up	#N/A	20.53	24	24.76	0.07	0	0	1.09	16.27	3.21	0.07	0	0.15	General function prediction only	Molecular Function: oxidoreductase activity, acting on paired donors, with incorporation or reduction of molecular oxygen, 2-oxoglutarate as one donor, and incorporation of one atom each of oxygen into both donors (GO:0016706);; Biological Process: oxidation-reduction process (GO:0055114);; Biological Process: response to karrikin (GO:0080167);;	--	--	--	non-haem dioxygenase in morphine synthesis N-terminal;; 2OG-Fe(II) oxygenase superfamily	Probable 2-oxoglutarate-dependent dioxygenase At5g05600 OS=Arabidopsis thaliana GN=At5g05600 PE=2 SV=1	Q	Secondary metabolites biosynthesis, transport and catabolism	PREDICTED: protein SRG1-like [Malus domestica]
F01.PB4725	up	#N/A	6.17	12.3	9.04	0	0.91	0.65	0	0	0	0	0	0	Cell wall/membrane/envelope biogenesis	Molecular Function: polygalacturonase activity (GO:0004650);; Cellular Component: extracellular region (GO:0005576);; Biological Process: carbohydrate metabolic process (GO:0005975);;	K01184|0|mdm:103456333|polygalacturonase-like; K01184 polygalacturonase [EC:3.2.1.15] (A)	ko00040:Pentose and glucuronate interconversions;ko00500:Starch and sucrose metabolism	--	Glycosyl hydrolases family 28;; Pectate lyase superfamily protein	Polygalacturonase OS=Prunus persica PE=2 SV=1	R	General function prediction only	polygalacturonase [Pyrus pyrifolia]
F01.PB24817	up	#N/A	33.4	17.13	20.37	4.69	1.97	0	0.35	12.53	0	0	0	3.47	--	--	--	--	--	Chalcone-flavanone isomerase	Fatty-acid-binding protein 2 OS=Arabidopsis thaliana GN=FAP2 PE=2 SV=2	S	Function unknown	PREDICTED: fatty-acid-binding protein 2-like [Malus domestica]
F01.PB45834	up	#N/A	43.46	10.7	54.92	0	1.64	0.12	0	0	0	0	0.04	0.04	--	--	--	--	General function prediction only	C2 domain	C2 domain-containing protein At1g53590 OS=Arabidopsis thaliana GN=NTMC2T6.1 PE=1 SV=2	R	General function prediction only	PREDICTED: C2 domain-containing protein At1g53590 [Malus domestica]
F01.PB10850	up	#N/A	16.75	6.55	18.22	0.44	0.26	0.07	2.26	0.42	0.74	0.07	0.12	0.23	Carbohydrate transport and metabolism	Molecular Function: transporter activity (GO:0005215);; Cellular Component: vacuole (GO:0005773);; Cellular Component: plasma membrane (GO:0005886);; Biological Process: water transport (GO:0006833);; Biological Process: response to osmotic stress (GO:0006970);; Biological Process: response to desiccation (GO:0009269);; Cellular Component: chloroplast (GO:0009507);; Biological Process: response t…	K09872|0|mdm:103450053|probable aquaporin PIP2-5; K09872 aquaporin PIP (A)	--	Carbohydrate transport and metabolism	Major intrinsic protein	Probable aquaporin PIP2-5 OS=Arabidopsis thaliana GN=PIP2-5 PE=1 SV=1	P	Inorganic ion transport and metabolism	PREDICTED: probable aquaporin PIP2-5 [Malus domestica]
F01.PB47531	up	#N/A	206.63	266.68	176.5	54.01	16.82	1.85	0	0.43	0	0	0.3	0	Lipid transport and metabolism	Biological Process: metabolic process (GO:0008152);; Molecular Function: intramolecular transferase activity (GO:0016866);;	K15813|0|mdm:103443360|OSC1; beta-amyrin synthase (EC:5.4.99.39); K15813 beta-amyrin synthase [EC:5.4.99.39] (A)	ko00909:Sesquiterpenoid and triterpenoid biosynthesis	Lipid transport and metabolism	Prenyltransferase-like;; Prenyltransferase and squalene oxidase repeat;; Prenyltransferase-like;; Pectic acid lyase	Beta-amyrin synthase OS=Betula platyphylla GN=OSCBPY PE=1 SV=1	I	Lipid transport and metabolism	PREDICTED: beta-amyrin synthase isoform X1 [Malus domestica]
F01.PB22197	up	#N/A	259.07	27.21	178.01	0.12	0.3	0.44	0.5	0	0	0	0	0	--	Molecular Function: 2,3,4,5-tetrahydropyridine-2,6-dicarboxylate N-succinyltransferase activity (GO:0008666);; Molecular Function: biphenyl synthase activity (GO:0033815);; Molecular Function: identical protein binding (GO:0042802);; Biological Process: phytoalexin biosynthetic process (GO:0052315);; Biological Process: 4-hydroxycoumarin biosynthetic process (GO:1901884);; Biological Process: 2-h…	K00660|0|mdm:103456250|4-hydroxycoumarin synthase 2; K00660 chalcone synthase [EC:2.3.1.74] (A)	ko00941:Flavonoid biosynthesis;ko04712:Circadian rhythm - plant	--	Chalcone and stilbene synthases, N-terminal domain;; Chalcone and stilbene synthases, C-terminal domain;; 3-Oxoacyl-[acyl-carrier-protein (ACP)] synthase III;; 3-Oxoacyl-[acyl-carrier-protein (ACP)] synthase III C terminal;; FAE1/Type III polyketide synthase-like protein	4-hydroxycoumarin synthase 2 OS=Sorbus aucuparia GN=BIS3 PE=1 SV=1	H	Coenzyme transport and metabolism	4-hydroxycoumarin synthase 2 [Malus domestica]
F01.PB42781	up	#N/A	13.62	7.69	16.83	1.13	1.91	0.21	3.39	2.15	2.56	0.83	0.59	0.4	Cell wall/membrane/envelope biogenesis	Molecular Function: UDP-glucose 6-dehydrogenase activity (GO:0003979);; Cellular Component: cell wall (GO:0005618);; Cellular Component: nucleus (GO:0005634);; Cellular Component: cytosol (GO:0005829);; Biological Process: UDP-glucuronate biosynthetic process (GO:0006065);; Cellular Component: cytoplasmic membrane-bounded vesicle (GO:0016023);; Molecular Function: NAD binding (GO:0051287);; Biolo…	K00012|0|mdm:103424555|UDP-glucose 6-dehydrogenase 5-like; K00012 UDPglucose 6-dehydrogenase [EC:1.1.1.22] (A)	ko00040:Pentose and glucuronate interconversions;ko00053:Ascorbate and aldarate metabolism;ko00500:Starch and sucrose metabolism;ko00520:Amino sugar and nucleotide sugar metabolism	--	UDP-glucose/GDP-mannose dehydrogenase family, NAD binding domain;; UDP-glucose/GDP-mannose dehydrogenase family, UDP binding domain;; UDP-glucose/GDP-mannose dehydrogenase family, central domain	UDP-glucose 6-dehydrogenase 5 OS=Oryza sativa subsp. japonica GN=UGD5 PE=2 SV=1	G	Carbohydrate transport and metabolism	PREDICTED: UDP-glucose 6-dehydrogenase 4-like isoform X1 [Malus domestica]
F01.PB27365	up	#N/A	135.82	156.5	99.64	9.28	0	0	1.32	4.86	0.66	0	0	0.24	Lipid transport and metabolism	Biological Process: metabolic process (GO:0008152);; Molecular Function: intramolecular transferase activity (GO:0016866);;	K15813|0|mdm:103432258|beta-amyrin synthase-like; K15813 beta-amyrin synthase [EC:5.4.99.39] (A)	ko00909:Sesquiterpenoid and triterpenoid biosynthesis	Lipid transport and metabolism	Prenyltransferase and squalene oxidase repeat;; Prenyltransferase-like;; Prenyltransferase-like;; Pectic acid lyase	Beta-amyrin synthase OS=Betula platyphylla GN=OSCBPY PE=1 SV=1	I	Lipid transport and metabolism	beta-amyrin synthase-like [Malus domestica]
F01.PB12165	up	#N/A	65.78	25.2	86.68	1.94	4.91	2.66	6.07	4.69	11.54	3.42	2.84	2.99	Lipid transport and metabolism	Biological Process: lipid metabolic process (GO:0006629);; Molecular Function: oxidoreductase activity, acting on paired donors, with oxidation of a pair of donors resulting in the reduction of molecular oxygen to two molecules of water (GO:0016717);; Molecular Function: delta12-fatty acid dehydrogenase activity (GO:0016720);; Biological Process: oxidation-reduction process (GO:0055114);;	K10257|3.72322e-152|vvi:100260414|omega-3 fatty acid desaturase, chloroplastic; K10257 omega-3 fatty acid desaturase (delta-15 desaturase) [EC:1.14.19.-] (A)	ko01040:Biosynthesis of unsaturated fatty acids;ko01212:Fatty acid metabolism	--	Fatty acid desaturase;; Fatty acid desaturase	Acyl-lipid omega-3 desaturase (cytochrome b5), endoplasmic reticulum OS=Brassica napus GN=FAD3 PE=1 SV=1	I	Lipid transport and metabolism	acyl-lipid omega-3 desaturase (cytochrome b5), endoplasmic reticulum [Herrania umbratica]
F01.PB38040	up	#N/A	5.6	4.12	3.95	0.43	0.85	0.99	0.21	0.4	0.09	0.37	0.26	0.24	Lipid transport and metabolism	Biological Process: metabolic process (GO:0008152);; Molecular Function: intramolecular transferase activity (GO:0016866);;	K15813|0|mdm:103443366|beta-amyrin synthase; K15813 beta-amyrin synthase [EC:5.4.99.39] (A)	ko00909:Sesquiterpenoid and triterpenoid biosynthesis	Lipid transport and metabolism	Prenyltransferase and squalene oxidase repeat;; Prenyltransferase-like;; Prenyltransferase-like;; Pectic acid lyase;; Prenyltransferase and squalene oxidase repeat;; Prenyltransferase-like	Beta-amyrin synthase OS=Betula platyphylla GN=OSCBPY PE=1 SV=1	I	Lipid transport and metabolism	beta-amyrin synthase-like [Malus domestica]
F01.PB37309	#N/A	down	1.37	2.72	3.73	13.88	35.05	42.2	12.18	13.62	22.12	41.79	61.99	68.18	Carbohydrate transport and metabolism	--	K08244|0|mdm:103452010|alpha-glucan water dikinase 1, chloroplastic-like; K08244 alpha-glucan, water dikinase [EC:2.7.9.4] (A)	--	--	Pyruvate phosphate dikinase, PEP/pyruvate binding domain	Alpha-glucan water dikinase, chloroplastic OS=Citrus reticulata GN=R1 PE=2 SV=1	R	General function prediction only	PREDICTED: alpha-glucan water dikinase 1, chloroplastic-like [Malus domestica]
F01.PB42827	up	#N/A	31.51	14.76	30.71	0	1.36	7.59	6.15	0	5.64	2.2	0	1.73	Secondary metabolites biosynthesis, transport and catabolism	Molecular Function: iron ion binding (GO:0005506);; Molecular Function: electron carrier activity (GO:0009055);; Molecular Function: trans-cinnamate 4-monooxygenase activity (GO:0016710);; Molecular Function: heme binding (GO:0020037);; Biological Process: oxidation-reduction process (GO:0055114);;	K00487|7.18534e-170|pxb:103945990|trans-cinnamate 4-monooxygenase; K00487 trans-cinnamate 4-monooxygenase [EC:1.14.13.11] (A)	ko00130:Ubiquinone and other terpenoid-quinone biosynthesis;ko00360:Phenylalanine metabolism;ko00940:Phenylpropanoid biosynthesis;ko00941:Flavonoid biosynthesis;ko00945:Stilbenoid, diarylheptanoid and gingerol biosynthesis;ko01220:Degradation of aromatic compounds	Secondary metabolites biosynthesis, transport and catabolism	Cytochrome P450	Trans-cinnamate 4-monooxygenase OS=Pisum sativum GN=CYP73A9 PE=2 SV=2	Q	Secondary metabolites biosynthesis, transport and catabolism	cinnamate 4-hydroxylase [Pyrus x bretschneideri]
F01.PB7075	up	#N/A	50.54	26.05	32.11	1.4	0.37	0	2.72	14.69	4.19	0.27	0.99	0.61	--	--	--	--	--	GDSL/SGNH-like Acyl-Esterase family found in Pmr5 and Cas1p;; PMR5 N terminal Domain	Protein trichome birefringence-like 39 OS=Arabidopsis thaliana GN=TBL39 PE=2 SV=1	R	General function prediction only	PREDICTED: protein trichome birefringence-like 39 [Malus domestica]
F01.PB27651	#N/A	down	0	0.69	0.07	22.76	50	74.4	5.95	4.08	9.17	103.56	22.3	32.16	Amino acid transport and metabolism	Molecular Function: asparagine synthase (glutamine-hydrolyzing) activity (GO:0004066);; Molecular Function: ATP binding (GO:0005524);; Biological Process: cellular amino acid catabolic process (GO:0009063);; Biological Process: response to absence of light (GO:0009646);; Biological Process: L-asparagine biosynthetic process (GO:0070981);;	K01953|0|mdm:103447373|asparagine synthetase [glutamine-hydrolyzing] 1; K01953 asparagine synthase (glutamine-hydrolysing) [EC:6.3.5.4] (A)	ko00250:Alanine, aspartate and glutamate metabolism	Amino acid transport and metabolism	Asparagine synthase;; Glutamine amidotransferase domain;; Glutamine amidotransferase domain;; Aluminium induced protein;; Glutamine amidotransferases class-II	Asparagine synthetase [glutamine-hydrolyzing] 1 OS=Lotus japonicus GN=AS1 PE=2 SV=2	E	Amino acid transport and metabolism	PREDICTED: asparagine synthetase [glutamine-hydrolyzing] 1 [Malus domestica]
F01.PB36886	#N/A	down	0	0	0	1.3	0.96	2.51	0.98	0.77	1.38	4.23	0.41	7.59	Carbohydrate transport and metabolism	Molecular Function: alpha-amylase activity (GO:0004556);; Molecular Function: calcium ion binding (GO:0005509);; Biological Process: carbohydrate metabolic process (GO:0005975);;	K01176|0|mdm:103413819|probable alpha-amylase 2; K01176 alpha-amylase [EC:3.2.1.1] (A)	ko00500:Starch and sucrose metabolism	Carbohydrate transport and metabolism	Alpha-amylase C-terminal beta-sheet domain;; Alpha amylase, catalytic domain	Probable alpha-amylase 2 OS=Arabidopsis thaliana GN=AMY2 PE=2 SV=1	G	Carbohydrate transport and metabolism	PREDICTED: probable alpha-amylase 2 [Malus domestica]
F01.PB40019	up	#N/A	4.21	0.75	1.4	0	0	0	0	0	0	0	0	0	--	--	--	--	--	--	--	R	General function prediction only	PREDICTED: dentin sialophosphoprotein [Malus domestica]
F01.PB7769	up	#N/A	41.81	48.82	16.22	6.98	0.22	0.96	2.5	4.97	1.14	0	0	0.24	--	--	--	--	General function prediction only	Cholesterol-capturing domain	--	S	Function unknown	PREDICTED: uncharacterized protein LOC103958601 [Pyrus x bretschneideri]
F01.PB46239	#N/A	down	0	0	0	2.46	2.69	1.98	2.32	15.86	30.42	73.24	457.67	119.9	--	--	--	--	--	--	Probable LRR receptor-like serine/threonine-protein kinase At1g53430 OS=Arabidopsis thaliana GN=At1g53430 PE=1 SV=1	T	Signal transduction mechanisms	PREDICTED: probable LRR receptor-like serine/threonine-protein kinase At1g53440 isoform X4 [Malus domestica]
F01.PB41048	up	#N/A	19.33	11.18	6.94	2.43	0.75	0	0.31	1.57	1.06	0.11	0.17	0.13	--	Molecular Function: protein serine/threonine kinase activity (GO:0004674);; Molecular Function: ATP binding (GO:0005524);; Biological Process: protein phosphorylation (GO:0006468);;	--	--	Signal transduction mechanisms	Protein kinase domain;; Protein tyrosine kinase	Probable receptor-like protein kinase At1g11050 OS=Arabidopsis thaliana GN=At1g11050 PE=2 SV=1	T	Signal transduction mechanisms	PREDICTED: probable receptor-like protein kinase At1g11050 [Malus domestica]
F01.PB6162	up	#N/A	51.19	27.97	38.34	4.74	0.26	0	0	0	0.47	0.12	0	0.09	--	--	--	--	--	WRKY DNA -binding domain	Probable WRKY transcription factor 40 OS=Arabidopsis thaliana GN=WRKY40 PE=1 SV=1	K	Transcription	PREDICTED: probable WRKY transcription factor 40 [Malus domestica]
F01.PB10727	up	#N/A	20.73	30.62	33.72	3.34	8.09	1.56	0.17	1.23	1.92	0.49	0.44	1.03	--	--	--	--	Posttranslational modification, protein turnover, chaperones	Zinc finger, C3HC4 type (RING finger)	BOI-related E3 ubiquitin-protein ligase 1 OS=Arabidopsis thaliana GN=BRG1 PE=1 SV=1	O	Posttranslational modification, protein turnover, chaperones	PREDICTED: BOI-related E3 ubiquitin-protein ligase 1-like [Pyrus x bretschneideri]
F01.PB22125	#N/A	down	0	0	0	0.92	6.58	8.3	3.05	3.2	16.96	61.14	58.73	231.74	--	Cellular Component: cytosol (GO:0005829);; Biological Process: nucleotide-sugar metabolic process (GO:0009225);; Biological Process: L-ascorbic acid biosynthetic process (GO:0019853);; Molecular Function: GDP-mannose 3,5-epimerase activity (GO:0047918);; Molecular Function: NAD binding (GO:0051287);;	K10046|0|mdm:103434162|GDP-mannose 3,5-epimerase 2; K10046 GDP-D-mannose 3', 5'-epimerase [EC:5.1.3.18 5.1.3.-] (A)	ko00053:Ascorbate and aldarate metabolism;ko00520:Amino sugar and nucleotide sugar metabolism	--	NAD dependent epimerase/dehydratase family;; Male sterility protein	GDP-mannose 3,5-epimerase 2 OS=Oryza sativa subsp. japonica GN=GME-2 PE=2 SV=2	G	Carbohydrate transport and metabolism	PREDICTED: GDP-mannose 3,5-epimerase 2 [Malus domestica]
F01.PB2536	up	#N/A	41.83	42.67	7.83	0	0	0	0	0	0	0	0	0	--	Molecular Function: aspartic-type endopeptidase activity (GO:0004190);; Biological Process: proteolysis (GO:0006508);; Biological Process: lipid metabolic process (GO:0006629);;	K08245|2.58292e-161|mdm:103404836|aspartic proteinase A1-like; K08245 phytepsin [EC:3.4.23.40] (A)	--	Posttranslational modification, protein turnover, chaperones	Eukaryotic aspartyl protease;; Saposin-like type B, region 2;; Saposin-like type B, region 1	Aspartic proteinase A1 OS=Arabidopsis thaliana GN=APA1 PE=1 SV=1	O	Posttranslational modification, protein turnover, chaperones	PREDICTED: aspartic proteinase A1-like [Malus domestica]
F01.PB34310	up	#N/A	43.37	54.83	30.03	3.35	1.5	3.11	10.71	15.86	5.68	2.25	3.06	2.47	--	--	--	--	Signal transduction mechanisms	Protein kinase domain;; Protein tyrosine kinase;; Wall-associated receptor kinase C-terminal	LEAF RUST 10 DISEASE-RESISTANCE LOCUS RECEPTOR-LIKE PROTEIN KINASE-like 1.2 OS=Arabidopsis thaliana GN=LRK10L-1.2 PE=2 SV=3	T	Signal transduction mechanisms	PREDICTED: LEAF RUST 10 DISEASE-RESISTANCE LOCUS RECEPTOR-LIKE PROTEIN KINASE-like 1.2 isoform X1 [Malus domestica]
F01.PB2065	up	#N/A	22.85	27.15	22.02	6.82	6.22	4.43	7.09	8.14	3.16	0.15	2.79	0.23	Posttranslational modification, protein turnover, chaperones	--	--	--	Posttranslational modification, protein turnover, chaperones	DnaJ domain	DnaJ protein P58IPK homolog A OS=Oryza sativa subsp. japonica GN=P58A PE=1 SV=1	O	Posttranslational modification, protein turnover, chaperones	PREDICTED: dnaJ homolog subfamily B member 6-like isoform X2 [Pyrus x bretschneideri]
F01.PB16606	up	#N/A	110.03	157.21	135.29	6.13	2.61	11.93	23.04	36.13	39.09	3.7	54.7	6.58	Secondary metabolites biosynthesis, transport and catabolism	Molecular Function: iron ion binding (GO:0005506);; Molecular Function: electron carrier activity (GO:0009055);; Molecular Function: trans-cinnamate 4-monooxygenase activity (GO:0016710);; Molecular Function: heme binding (GO:0020037);; Biological Process: oxidation-reduction process (GO:0055114);;	K00487|0|pxb:103963306|trans-cinnamate 4-monooxygenase; K00487 trans-cinnamate 4-monooxygenase [EC:1.14.13.11] (A)	ko00130:Ubiquinone and other terpenoid-quinone biosynthesis;ko00360:Phenylalanine metabolism;ko00940:Phenylpropanoid biosynthesis;ko00941:Flavonoid biosynthesis;ko00945:Stilbenoid, diarylheptanoid and gingerol biosynthesis;ko01220:Degradation of aromatic compounds	Secondary metabolites biosynthesis, transport and catabolism	Cytochrome P450	Trans-cinnamate 4-monooxygenase OS=Glycine max GN=CYP73A11 PE=2 SV=1	Q	Secondary metabolites biosynthesis, transport and catabolism	PREDICTED: trans-cinnamate 4-monooxygenase [Pyrus x bretschneideri]
F01.PB7441	up	#N/A	213.92	298.98	267.1	43.1	6.68	0.31	0	0	0	0	0	0	Secondary metabolites biosynthesis, transport and catabolism	--	--	--	--	Cytochrome P450	Beta-amyrin 28-oxidase OS=Panax ginseng PE=2 SV=1	Q	Secondary metabolites biosynthesis, transport and catabolism	PREDICTED: beta-amyrin 28-oxidase-like [Pyrus x bretschneideri]
F01.PB35379	up	#N/A	26.87	32.04	36.43	0	0	0	0	0	0	0	0	0	--	--	--	--	--	Targeting protein for Xklp2 (TPX2)	Protein WVD2-like 5 OS=Arabidopsis thaliana GN=WDL5 PE=1 SV=1	S	Function unknown	PREDICTED: protein WVD2-like 5 isoform X2 [Malus domestica]
F01.PB2215	up	#N/A	42.67	109.64	82.17	5.32	0.28	1.81	0	0	0	0	0	0	Secondary metabolites biosynthesis, transport and catabolism	--	--	--	--	Cytochrome P450	Beta-amyrin 28-oxidase OS=Panax ginseng PE=2 SV=1	Q	Secondary metabolites biosynthesis, transport and catabolism	PREDICTED: beta-amyrin 28-oxidase [Malus domestica]
F01.PB25447	up	#N/A	26.6	41.98	23.61	3.78	0	2.48	0	1.28	0.19	0	0	0.06	Lipid transport and metabolism	Biological Process: metabolic process (GO:0008152);; Molecular Function: transferase activity, transferring acyl groups other than amino-acyl groups (GO:0016747);;	K00626|0|mdm:103405049|acetyl-CoA acetyltransferase, cytosolic 1-like; K00626 acetyl-CoA C-acetyltransferase [EC:2.3.1.9] (A)	ko00071:Fatty acid degradation;ko00072:Synthesis and degradation of ketone bodies;ko00280:Valine, leucine and isoleucine degradation;ko00310:Lysine degradation;ko00380:Tryptophan metabolism;ko00620:Pyruvate metabolism;ko00630:Glyoxylate and dicarboxylate metabolism;ko00640:Propanoate metabolism;ko00650:Butanoate metabolism;ko00900:Terpenoid backbone biosynthesis;ko01200:Carbon metabolism;ko01212:…	Lipid transport and metabolism	Thiolase, N-terminal domain;; Thiolase, C-terminal domain;; Beta-ketoacyl synthase, N-terminal domain	Acetyl-CoA acetyltransferase, cytosolic 1 OS=Arabidopsis thaliana GN=AAT1 PE=2 SV=1	I	Lipid transport and metabolism	PREDICTED: LOW QUALITY PROTEIN: acetyl-CoA acetyltransferase, cytosolic 1-like [Malus domestica]
F01.PB46235	#N/A	down	0.25	0	0.03	2.33	4.52	8.79	0.8	2.65	1.8	5.31	0.99	2.66	Transcription	Molecular Function: 3'-5'-exoribonuclease activity (GO:0000175);; Molecular Function: RNA binding (GO:0003723);; Cellular Component: mitochondrion (GO:0005739);; Biological Process: rRNA processing (GO:0006364);; Biological Process: tRNA metabolic process (GO:0006399);; Cellular Component: chloroplast (GO:0009507);; Biological Process: embryo development ending in seed dormancy (GO:0009793);; Bio…	--	--	Translation, ribosomal structure and biogenesis	RNB domain	Ribonuclease II, chloroplastic/mitochondrial OS=Arabidopsis thaliana GN=RNR1 PE=2 SV=1	J	Translation, ribosomal structure and biogenesis	PREDICTED: ribonuclease II, chloroplastic/mitochondrial isoform X1 [Malus domestica]
F01.PB56731	up	#N/A	0.97	0.62	0.74	0	0.01	0	0.09	0.08	0.02	0.01	0	0	--	Cellular Component: integral component of membrane (GO:0016021);; Molecular Function: substrate-specific transmembrane transporter activity (GO:0022891);; Biological Process: transmembrane transport (GO:0055085);;	--	--	General function prediction only	Sugar (and other) transporter;; Major Facilitator Superfamily;; Sugar (and other) transporter;; Ribophorin I	Putative polyol transporter 1 OS=Arabidopsis thaliana GN=PLT1 PE=3 SV=1	R	General function prediction only	PREDICTED: putative polyol transporter 1 [Malus domestica]
F01.PB21344	up	#N/A	7.21	5.75	2.49	0.63	0	0	0	0.15	0.2	0	0	0	--	--	--	--	Amino acid transport and metabolism	Transmembrane amino acid transporter protein	Lysine histidine transporter 1 OS=Arabidopsis thaliana GN=LHT1 PE=1 SV=1	E	Amino acid transport and metabolism	PREDICTED: lysine histidine transporter 1 [Malus domestica]
F01.PB29802	up	#N/A	4.6	9.37	9.55	0	0.13	0.59	0.14	0.91	2.31	0.16	0.05	0	Cell wall/membrane/envelope biogenesis	--	--	--	--	Cellulose synthase;; Glycosyl transferase family group 2	Cellulose synthase-like protein H1 OS=Oryza sativa subsp. japonica GN=CSLH1 PE=2 SV=2	S	Function unknown	PREDICTED: cellulose synthase-like protein H1 [Pyrus x bretschneideri]
F01.PB40637	up	#N/A	90.62	46.06	49.09	0.14	0.27	0	0	0	0	0.47	0	0	Carbohydrate transport and metabolism	--	K01087|4.05676e-146|mdm:103439639|trehalose-phosphate phosphatase A; K01087 trehalose 6-phosphate phosphatase [EC:3.1.3.12] (A)	ko00500:Starch and sucrose metabolism	Carbohydrate transport and metabolism	Trehalose-phosphatase	Trehalose-phosphate phosphatase A OS=Arabidopsis thaliana GN=TPPA PE=1 SV=1	G	Carbohydrate transport and metabolism	PREDICTED: trehalose-phosphate phosphatase A isoform X1 [Malus domestica]
F01.PB21591	up	#N/A	52.78	68.05	64.4	20.29	29.05	5.84	2.59	2.1	1.54	2.09	2.17	1.65	--	Molecular Function: S-adenosylmethionine-dependent methyltransferase activity (GO:0008757);; Biological Process: multidimensional cell growth (GO:0009825);; Biological Process: xylem and phloem pattern formation (GO:0010051);; Biological Process: sterol biosynthetic process (GO:0016126);; Biological Process: methylation (GO:0032259);; Biological Process: negative regulation of DNA endoreduplicati…	K08242|0|mdm:103440228|24-methylenesterol C-methyltransferase 2; K08242 24-methylenesterol C-methyltransferase [EC:2.1.1.143] (A)	ko00100:Steroid biosynthesis	--	Methyltransferase domain;; Methyltransferase domain;; Sterol methyltransferase C-terminal;; Mycolic acid cyclopropane synthetase;; Methyltransferase domain;; Methyltransferase domain;; Methyltransferase domain;; ubiE/COQ5 methyltransferase family;; Methyltransferase domain;; Methyltransferase domain;; Methyltransferase small domain	24-methylenesterol C-methyltransferase 2 OS=Arabidopsis thaliana GN=SMT2 PE=1 SV=2	I	Lipid transport and metabolism	PREDICTED: 24-methylenesterol C-methyltransferase 2 [Malus domestica]
F01.PB31897	up	#N/A	2.4	4.18	1.75	0	0	0.16	0	0	0	0	0	0	Function unknown	--	--	--	General function prediction only	Leucine rich repeat;; Leucine Rich repeats (2 copies);; Leucine Rich Repeat;; Leucine rich repeat;; Leucine Rich repeat	Plant intracellular Ras-group-related LRR protein 4 OS=Arabidopsis thaliana GN=PIRL4 PE=1 SV=1	R	General function prediction only	PREDICTED: plant intracellular Ras-group-related LRR protein 4 [Malus domestica]
F01.PB17796	up	#N/A	66.97	41.17	49.98	22.06	2.27	2.35	6.42	12.23	3.44	0	0.25	0.9	--	--	--	--	--	VQ motif	--	--	--	PREDICTED: VQ motif-containing protein 22 [Malus domestica]
F01.PB49768	up	#N/A	1.26	1.74	0.76	0.04	0	0	0	0.03	0	0	0	0	Lipid transport and metabolism	Biological Process: metabolic process (GO:0008152);; Molecular Function: intramolecular transferase activity (GO:0016866);;	K15813|0|mdm:103432258|beta-amyrin synthase-like; K15813 beta-amyrin synthase [EC:5.4.99.39] (A)	ko00909:Sesquiterpenoid and triterpenoid biosynthesis	Lipid transport and metabolism	Prenyltransferase and squalene oxidase repeat;; Prenyltransferase-like;; Prenyltransferase-like;; Pectic acid lyase	Lupeol synthase OS=Ricinus communis PE=1 SV=1	I	Lipid transport and metabolism	beta-amyrin synthase-like [Malus domestica]
F01.PB56228	up	#N/A	3.45	2.64	1.67	0	0	0	0.09	1.01	0.29	0	0	0	--	--	--	--	--	Wall-associated receptor kinase galacturonan-binding	--	T	Signal transduction mechanisms	PREDICTED: uncharacterized protein LOC103439507 [Malus domestica]
F01.PB9497	up	#N/A	9.68	16.78	12.57	0	0	0	0	0	0	0	0	0	--	Molecular Function: ATP binding (GO:0005524);; Biological Process: ATP catabolic process (GO:0006200);; Biological Process: ATP biosynthetic process (GO:0006754);; Biological Process: cation transport (GO:0006812);; Cellular Component: integral component of membrane (GO:0016021);; Molecular Function: cation-transporting ATPase activity (GO:0019829);; Molecular Function: metal ion binding (GO:0046…	K01535|0|mdm:103441340|plasma membrane ATPase 4-like; K01535 H+-transporting ATPase [EC:3.6.3.6] (A)	ko00190:Oxidative phosphorylation	Inorganic ion transport and metabolism	haloacid dehalogenase-like hydrolase;; haloacid dehalogenase-like hydrolase	Plasma membrane ATPase 4 OS=Nicotiana plumbaginifolia GN=PMA4 PE=2 SV=1	P	Inorganic ion transport and metabolism	PREDICTED: plasma membrane ATPase 4-like [Malus domestica]
F01.PB44860	up	#N/A	101.18	34.67	62.4	5.23	0	0.08	2.39	14.94	10.28	0	0.3	2.02	--	Molecular Function: binding (GO:0005488);;	K09422|6.86783e-171|mdm:103427954|myb-related protein Myb4-like; K09422 myb proto-oncogene protein, plant (A)	--	Transcription	Myb-like DNA-binding domain;; Myb-like DNA-binding domain	Myb-related protein Myb4 OS=Oryza sativa subsp. japonica GN=MYB4 PE=2 SV=2	K	Transcription	PREDICTED: myb-related protein Myb4-like [Malus domestica]
F01.PB43513	up	#N/A	30.02	33.03	49.68	1.77	11.24	1.18	3.11	6.5	8.79	0.59	3.02	1.07	Posttranslational modification, protein turnover, chaperones	--	K08900|1.05574e-144|mdm:103426070|probable mitochondrial chaperone BCS1-B; K08900 mitochondrial chaperone BCS1 (A)	--	Posttranslational modification, protein turnover, chaperones	ATPase family associated with various cellular activities (AAA)	AAA-ATPase At5g57480 OS=Arabidopsis thaliana GN=At5g57480 PE=3 SV=1	O	Posttranslational modification, protein turnover, chaperones	PREDICTED: AAA-ATPase At5g57480-like [Malus domestica]
F01.PB22627	up	#N/A	32.59	59.73	26.4	6.47	0	0	0	0	0	0	0	0	Amino acid transport and metabolism	Molecular Function: chorismate synthase activity (GO:0004107);; Cellular Component: nucleolus (GO:0005730);; Biological Process: aromatic amino acid family biosynthetic process (GO:0009073);; Biological Process: chorismate biosynthetic process (GO:0009423);; Cellular Component: chloroplast (GO:0009507);; Biological Process: shikimate biosynthetic process (GO:0033587);;	K01736|0|mdm:103431866|chorismate synthase, chloroplastic-like; K01736 chorismate synthase [EC:4.2.3.5] (A)	ko00400:Phenylalanine, tyrosine and tryptophan biosynthesis;ko01230:Biosynthesis of amino acids	Amino acid transport and metabolism	Chorismate synthase	Chorismate synthase, chloroplastic OS=Arabidopsis thaliana GN=EMB1144 PE=2 SV=2	E	Amino acid transport and metabolism	PREDICTED: chorismate synthase, chloroplastic-like [Malus domestica]
F01.PB5070	up	#N/A	100.62	199.04	100.87	18.8	3.91	0.55	0	0.41	1.46	0	0	0.89	Secondary metabolites biosynthesis, transport and catabolism	--	--	--	--	Cytochrome P450	Beta-amyrin 28-oxidase OS=Panax ginseng PE=2 SV=1	Q	Secondary metabolites biosynthesis, transport and catabolism	PREDICTED: beta-amyrin 28-oxidase [Malus domestica]
F01.PB7083	up	#N/A	291.99	295.6	295.47	33.95	57.11	0	0.05	0.15	0	0	0.59	0	--	--	K13464|1.81546e-134|mdm:103452466|protein TIFY 9; K13464 jasmonate ZIM domain-containing protein (A)	ko04075:Plant hormone signal transduction	--	Divergent CCT motif;; tify domain	Protein TIFY 9 OS=Arabidopsis thaliana GN=TIFY9 PE=1 SV=1	K	Transcription	PREDICTED: protein TIFY 9 [Malus domestica]
F01.PB9432	up	#N/A	49.81	53.55	30.6	2.16	0	0.07	3.61	19.48	4.67	0.08	0.31	0.09	--	Molecular Function: DNA binding (GO:0003677);; Molecular Function: sequence-specific DNA binding transcription factor activity (GO:0003700);; Cellular Component: nucleus (GO:0005634);; Biological Process: regulation of transcription, DNA-templated (GO:0006355);;	--	--	--	AP2 domain	Ethylene-responsive transcription factor ERF110 OS=Arabidopsis thaliana GN=ERF110 PE=2 SV=2	K	Transcription	PREDICTED: ethylene-responsive transcription factor ABR1-like [Malus domestica]
F01.PB49846	up	#N/A	3.14	0.72	1.64	0	0	0	0.06	0.09	0	0	0	0	--	--	--	--	Signal transduction mechanisms	Protein tyrosine kinase;; Protein kinase domain;; Ethylene-responsive protein kinase Le-CTR1	Serine/threonine-protein kinase CTR1 OS=Arabidopsis thaliana GN=CTR1 PE=1 SV=1	T	Signal transduction mechanisms	PREDICTED: serine/threonine-protein kinase EDR1-like isoform X1 [Pyrus x bretschneideri]
F01.PB8861	up	#N/A	214.4	444.64	60.65	0.07	0	0	0	0	0	0	0.07	0	--	--	--	--	--	Plastocyanin-like domain	Early nodulin-like protein 1 OS=Arabidopsis thaliana GN=At2g25060 PE=1 SV=2	R	General function prediction only	PREDICTED: blue copper protein-like [Malus domestica]
F01.PB20100	up	#N/A	56.02	10.47	61.8	1.36	1.2	0	0.25	0.29	0.7	0.15	0	0	--	--	--	--	General function prediction only	--	C2 domain-containing protein At1g53590 OS=Arabidopsis thaliana GN=NTMC2T6.1 PE=1 SV=2	R	General function prediction only	PREDICTED: C2 domain-containing protein At1g53590 [Malus domestica]
