# Supplementary material for: Full-length transcriptome and targeted metabolome analyses provide insights into defense mechanisms of Malus sieversii against Agrilus mali
Source: PeerJ. 2020 May 14;8:e8992. doi: 10.7717/peerj.8992 (PMC7231508; doi:10.7717/peerj.8992)
Supplement: Supplemental Information 10 [file peerj-08-8992-s010.xlsx]

## Sheet: A(NFS vs NFR)
#ID	NFS 1_FPKM	NFS 2_FPKM	NFS 3_FPKM	NFR 1_FPKM	NFR 2_FPKM	NFR 3_FPKM	FDR	log2FC (NFS vs NFR)	NFS vs NFR
F01.PB10001	25.3	28.38	27.87	0.1	0	0	2.0901e-24	-10.5481	down
F01.PB10029	0	0	0	3.65	2.38	4.27	3.54766e-07	Inf	up
F01.PB10033	0	0	0	13.87	11.34	18.8	7.21504e-20	Inf	up
F01.PB1004	273.03	233.02	326.52	0	0.21	1.6	7.65034e-36	-8.92677	down
F01.PB10074	3.25	3.44	5.12	0	0	0	2.73744e-07	#NAME?	down
F01.PB1008	12.33	17.26	16.44	0	0	0.18	2.92104e-12	-8.02184	down
F01.PB10081	31.59	190.16	65.39	0.86	1.8	1.39	0.00859968	-6.24743	down
F01.PB10088	0.1	0	0	4.71	3.46	2.15	1.3091e-05	6.7867	up
F01.PB10099	175.66	268.55	278.05	0	0	0	8.5541e-45	#NAME?	down
F01.PB1011	0	0	0.98	26.78	35.83	52.97	1.13712e-12	6.81029	up
F01.PB10110	4.3	0	0	29.16	11.88	12.22	0.000657208	3.63399	up
F01.PB10114	0.08	0	0	1.82	2.22	2.3	7.4121e-06	7.00494	up
F01.PB10122	0	0.07	0	15.81	7.86	7.47	3.24777e-13	9.28715	up
F01.PB10129	0	0	0	3.52	5.04	4.36	2.75856e-07	Inf	up
F01.PB10145	0	0.05	1.55	9.48	5.23	6.88	0.000515959	3.70851	up
F01.PB10151	47.32	44.09	44.42	0	0	0	3.14583e-35	#NAME?	down
F01.PB10172	0.65	20.48	2.09	42.08	30.01	53.92	0.00184949	2.36076	up
F01.PB10175	0	0.44	0.18	121.29	131.5	89.01	1.40005e-35	9.24883	up
F01.PB10181	50.8	36.79	65.13	14.09	15.17	13.28	0.000836185	-1.91579	down
F01.PB10183	0	0	0	19.72	28.33	53.36	1.60677e-10	Inf	up
F01.PB10190	1.19	1.04	3.47	0	0.02	0	0.000503423	#NAME?	down
F01.PB10195	86.98	223.31	162.12	1.51	0.52	1.28	1.84565e-11	-7.285	down
F01.PB10207	39.87	42.36	48.37	11.69	0	0	1.71088e-09	-3.6064	down
F01.PB10225	10.8	0.62	0	188.86	204.25	182.69	1.07631e-21	5.66694	up
F01.PB10245	16.31	5.31	24.58	2.68	0	0	0.00456182	-4.2377	down
F01.PB10246	15.83	7.65	8.71	1.47	3.17	0.58	0.00345866	-2.711	down
F01.PB10280	0.74	0.22	1.66	13.58	13.88	9.32	1.72662e-05	3.78528	up
F01.PB10291	66.69	33.16	62.16	0	0.59	0	2.02401e-24	-8.25443	down
F01.PB10296	0	0	0	13.99	15.62	16.47	1.49716e-17	Inf	up
F01.PB10317	28.05	36.64	37.42	207.95	417.93	399.99	1.27571e-06	3.27072	up
F01.PB10322	0	0	0	40.25	44.04	34.76	1.25387e-27	Inf	up
F01.PB10326	40.19	78.64	43.45	8.12	21.81	6.24	0.00378808	-2.25053	down
F01.PB10362	0	0.14	0	5.39	7.38	8.26	7.63092e-10	7.72862	up
F01.PB10390	0.18	0.78	1.21	17.65	33.86	18.62	2.29727e-09	4.93846	up
F01.PB10398	15.76	7.54	3.67	0.26	0	0	8.54868e-05	-6.97825	down
F01.PB10410	0.68	1.91	0.14	155.05	95.88	83.06	1.47763e-22	6.92072	up
F01.PB10425	18.46	15.4	11.65	2.8	1.09	1.66	5.05653e-06	-3.11226	down
F01.PB10443	39.91	45.94	45.37	2.58	1.8	2.63	2.17533e-12	-4.30736	down
F01.PB10469	0.16	0.83	0.25	25.33	36.17	55.96	1.89364e-10	6.55871	up
F01.PB10482	2.95	0	0	39.98	31.21	16	9.67229e-10	4.89289	up
F01.PB10489	0	0	0	20.16	28.03	13.84	2.00274e-25	Inf	up
F01.PB10494	77.44	84.4	65.72	0	0	0	6.35594e-38	#NAME?	down
F01.PB10496	9.26	5.53	7.61	0.93	0.82	0.49	8.00362e-05	-3.41328	down
F01.PB10506	219.38	188.5	174.31	5.13	0.47	1.29	4.34379e-25	-6.52195	down
F01.PB10523	0	0	0	20.46	25.08	40.67	1.21278e-17	Inf	up
F01.PB10530	13.96	13.94	13.42	5.21	3.11	2.55	0.00989678	-2.01937	down
F01.PB10532	1.08	1.74	1.17	0	0.06	0	3.76677e-05	-6.50153	down
F01.PB1054	5.1	9.74	5.65	0	0	0.1	1.72218e-07	#NAME?	down
F01.PB10549	0.59	0.54	0.32	3.28	5.16	5.71	0.00176383	3.33911	up
F01.PB10558	19.17	16.18	20.25	0.85	1.39	1	3.28466e-09	-4.21088	down
F01.PB10560	1.16	5.32	3.96	16.09	16.52	13.82	0.00260665	2.06803	up
F01.PB10561	2.77	6.94	2.59	45.46	32.61	57.75	1.0336e-08	3.40338	up
F01.PB10567	40.29	41.18	52.02	8.09	0	0	9.86578e-13	-4.17533	down
F01.PB10572	0	0	0	175.28	491.64	330.35	2.51976e-20	Inf	up
F01.PB10588	7.78	2.36	7.41	0	0	0	3.25728e-08	#NAME?	down
F01.PB10593	8.76	5.34	6.39	0.45	0	0.23	7.86548e-06	-5.05555	down
F01.PB10597	21.02	10.61	19.07	0	0	0	1.66054e-18	#NAME?	down
F01.PB10604	8.64	4.01	5.61	0	0	0	3.66477e-09	#NAME?	down
F01.PB10611	69.87	61.95	111.5	20.45	24.54	31.66	0.00179836	-1.72645	down
F01.PB10628	17.63	14.98	17.78	1.16	1.76	1.83	4.38705e-06	-3.48149	down
F01.PB10632	19.15	16.45	15.5	0.46	0.84	0	2.01969e-09	-5.47326	down
F01.PB10641	0	0	0	5.45	7.68	2.97	8.2497e-10	Inf	up
F01.PB10684	2.41	2.4	7.59	0	0	0	0.000229947	#NAME?	down
F01.PB10685	22.58	20.88	23.65	1.54	1.16	1.7	3.64503e-10	-4.00749	down
F01.PB10706	21.39	23.47	29.44	1.05	0.59	0.85	6.4112e-13	-5.04477	down
F01.PB10729	236.17	556.8	1100.68	0	0	0	1.81847e-10	#NAME?	down
F01.PB10730	11.68	10.29	1.42	0	0	0	2.71641e-05	#NAME?	down
F01.PB1075	87.71	75.44	50.34	6.16	3.13	4.5	1.52979e-11	-4.02956	down
F01.PB10762	0	0	0	5.41	15.63	9.91	1.14615e-09	Inf	up
F01.PB10787	32.9	27.61	30.76	8.36	11.48	8.14	0.00630272	-1.7714	down
F01.PB10795	0.79	0.74	24.09	35.69	34.28	39.71	0.00732449	2.0046	up
F01.PB10798	18.4	13.09	16.57	0	0	0	9.14921e-20	#NAME?	down
F01.PB10799	10.03	15.37	13.02	2.56	2.33	3.17	0.00760515	-2.34339	down
F01.PB10802	0	0	0	89.27	199.91	210.64	6.91558e-22	Inf	up
F01.PB10824	8.39	5.92	3.51	0	0	0	8.12991e-10	#NAME?	down
F01.PB10825	0	0	0.02	4.68	10.85	4.52	1.96951e-08	Inf	up
F01.PB10826	0.58	0.88	1.5	14.39	20.06	17.94	9.75695e-07	4.13981	up
F01.PB10828	0.59	0.21	1.16	12.5	13.28	13.52	2.98534e-06	4.2728	up
F01.PB10840	206.83	224.1	106.02	0	1.71	0	2.30447e-22	-8.36648	down
F01.PB10843	0	0.48	10.24	22.15	14.76	17.67	0.00222055	2.25276	up
F01.PB10890	0	0.43	0.39	3.02	4.47	4.95	0.00198809	3.89391	up
F01.PB10892	1.26	0.44	4.28	35.51	28.86	41.36	9.66865e-10	4.07949	up
F01.PB10899	0	0	0	6.83	9.99	1.98	2.25598e-06	Inf	up
F01.PB1092	6.3	3.33	6.19	0	0	0	3.22481e-07	#NAME?	down
F01.PB10951	0.57	0	0	12.35	6.9	7.07	5.62052e-08	5.63161	up
F01.PB10960	32.43	15.65	32.19	103.7	177.3	145.57	2.63803e-05	2.35776	up
F01.PB10979	68.3	121.74	84.92	2.91	2.32	6.23	7.21375e-13	-4.64637	down
F01.PB10992	42.69	55.28	37.6	1.21	0.91	1.2	1.56807e-18	-5.4454	down
F01.PB10997	0.32	0.18	0	14.27	19.21	24.16	8.97889e-20	6.91769	up
F01.PB11007	1.05	0.54	1.51	9.27	5.52	9.16	0.00368711	2.94717	up
F01.PB1101	98.95	373.79	307.09	1.05	0	0	2.84021e-10	-9.7908	down
F01.PB11016	0	0	0.54	2.13	4.46	1.48	0.0048719	3.79713	up
F01.PB11017	1.54	0.5	0	14.65	15.92	9.1	7.6346e-08	4.29453	up
F01.PB11038	0.71	1.9	0.4	10.72	12.4	11.9	6.62529e-05	3.51494	up
F01.PB11048	0	0	0	11.04	5.33	4.81	1.22069e-08	Inf	up
F01.PB11058	1.66	14.73	6.71	0	0	0	0.00078045	#NAME?	down
F01.PB11059	208.71	335.11	307.51	0	0	0	8.5541e-45	#NAME?	down
F01.PB111	61.33	63.67	92.56	1454.26	2486.51	3578.75	3.63972e-07	5.05762	up
F01.PB11112	0	0.23	0	2.4	2.02	1.35	0.000391605	4.7775	up
F01.PB11114	8.87	9.35	3.41	0	0	2.09	0.00031236	-3.36198	down
F01.PB11115	122.92	41.51	88.76	0.28	0	0	5.23593e-15	-10.1852	down
F01.PB11117	12.71	13.45	9.83	1.09	1.65	1.14	2.31586e-06	-3.30516	down
F01.PB11132	5.01	3.32	5.76	0.13	0.48	0.57	0.00119685	-3.67988	down
F01.PB1116	24.51	24.68	21.16	7	2.86	1.77	0.000587263	-2.68486	down
F01.PB11174	230.82	341.57	321.76	48.97	94.1	8.8	8.62301e-06	-2.65301	down
F01.PB11219	0.27	1.3	1.08	95.13	44.43	80.88	1.68852e-15	6.34067	up
F01.PB11220	13.05	11.72	19.48	0.85	0.36	0	2.42251e-12	-5.31929	down
F01.PB11226	62.23	62.58	125.06	0	0	0	4.53419e-19	#NAME?	down
F01.PB11238	49.05	43.65	76.61	1.3	1.92	1.19	4.03033e-14	-5.36009	down
F01.PB1124	105.48	130.83	73.77	0.32	0	0.18	3.60129e-30	-9.6786	down
F01.PB11240	143.98	150	144.62	0.13	0	0.24	3.0257e-40	-10.5033	down
F01.PB11251	145.48	138.28	106.24	1.54	1.06	1.22	3.23598e-26	-6.77335	down
F01.PB11252	1.66	3.41	3.61	28.17	47.65	43.59	2.09045e-09	3.72354	up
F01.PB11254	12.58	8.76	13.57	0	0	0.4	1.13847e-13	-6.4486	down
F01.PB11268	3.48	3.1	2.54	0	0	0	8.10057e-08	#NAME?	down
F01.PB11270	16.31	9.76	12.06	41.18	53.59	24.86	0.00658065	1.58626	up
F01.PB11271	0	0	0	61	54.48	65.65	3.76388e-32	Inf	up
F01.PB11283	3.71	2.16	2.52	0	0	0	3.56356e-07	#NAME?	down
F01.PB11285	0	0	0	28.83	31.51	24.11	1.63824e-23	Inf	up
F01.PB11299	11.42	16.36	11.78	0.52	1.06	0.77	1.16432e-06	-4.21505	down
F01.PB1130	0	0	0	16.89	11.96	6.97	2.55111e-11	Inf	up
F01.PB11324	4.58	2.5	11.49	229.42	492.68	734.34	1.79765e-06	6.25362	up
F01.PB11375	0.54	1.79	0.79	7.93	8.34	17.64	0.00212296	3.43963	up
F01.PB11376	19.97	10.81	15.3	2.23	1.68	6.03	0.00278518	-2.25348	down
F01.PB11380	24.85	20.24	23.4	6.07	7.95	6.25	0.0047654	-1.82209	down
F01.PB11390	0	2.45	0.68	148.73	145.01	35.82	8.72601e-07	6.63462	up
F01.PB11404	26.56	14.21	16.17	0.01	0	0	2.21411e-23	#NAME?	down
F01.PB11413	4.07	5.87	4.37	0	0	0	1.59615e-07	#NAME?	down
F01.PB11414	9.14	5.3	7.55	0	0	0	4.27776e-11	#NAME?	down
F01.PB11419	89.28	132.45	109.66	29.4	47.45	44.97	0.00944907	-1.50813	down
F01.PB1142	0	0	0	28.21	6.56	7.58	0.0008129	Inf	up
F01.PB11428	35.5	26.9	37.16	14.07	9.11	5.67	0.00128529	-1.86943	down
F01.PB11444	19.65	24.88	12.33	0	0	0	7.32253e-20	#NAME?	down
F01.PB11447	3.54	1.28	2.54	42.94	27.2	38.66	4.64512e-11	3.84647	up
F01.PB11469	8.87	9.27	7.24	49.93	36.61	33.62	0.000117364	2.17693	up
F01.PB11472	51.99	42.89	24.2	0	0	0	9.79718e-29	#NAME?	down
F01.PB1148	0.49	0.45	0.31	118.25	83.59	30.23	2.2382e-08	7.65635	up
F01.PB11484	8.78	8.31	9.06	0.52	0.34	0.76	1.04416e-06	-4.12021	down
F01.PB11495	317.86	266.32	290	0.3	0.08	0.08	2.64211e-41	-11.2255	down
F01.PB11511	0	0	0	128.52	128.67	154.92	2.51211e-44	Inf	up
F01.PB11529	0	0.27	0	13.75	12.22	19.94	3.17427e-17	7.43151	up
F01.PB11530	0	0	0	2.6	13.74	13.36	8.20516e-07	Inf	up
F01.PB11549	47.51	41.07	38.56	0	0	0	4.8476e-37	#NAME?	down
F01.PB11550	6.11	4.58	4.98	0.18	0	0	6.8336e-08	-6.58925	down
F01.PB11560	0	0.3	0	4.36	1.83	2.26	0.00010201	4.83786	up
F01.PB11574	9.39	3.2	1.37	0	0	0	0.0010482	#NAME?	down
F01.PB11610	15.38	12.93	14.33	0	0.52	0	9.24121e-11	-6.44194	down
F01.PB11613	3.94	2.25	1.81	29.2	37.69	18.64	2.70425e-07	3.37905	up
F01.PB11614	4.87	5.81	9.63	0	0	0	7.7214e-10	#NAME?	down
F01.PB11621	24.94	33.89	32.11	0	0	0.33	9.5063e-22	-8.28963	down
F01.PB11636	0	0	0	3.42	24.67	56.87	0.000473041	Inf	up
F01.PB11639	16.28	13.86	11.76	2.75	0.53	0.74	6.7972e-05	-3.50353	down
F01.PB11663	0.33	0.94	0	9.17	6.41	9.65	7.22526e-05	4.34198	up
F01.PB11680	0	0	0	66.02	58.36	67.82	1.69792e-38	Inf	up
F01.PB11682	0	1.42	0	12.17	12.8	8.95	4.96151e-07	4.4786	up
F01.PB11701	0	0	0	10.88	15.81	14.55	5.93919e-17	Inf	up
F01.PB11718	2.31	1.97	3.66	0	0	0	1.07205e-06	#NAME?	down
F01.PB11739	31.04	21.02	43.52	0	0	0.08	3.32886e-21	-10.8384	down
F01.PB11747	10.93	10.82	15.61	0	0	0	2.47628e-15	#NAME?	down
F01.PB11757	6.1	6.36	6.5	0	0	0.25	1.22652e-07	-6.30541	down
F01.PB11767	5.75	7.75	9.88	0.18	0.18	0.79	3.90097e-06	-4.42665	down
F01.PB11796	19.94	23.3	20.05	2.7	5.72	6.14	0.000445128	-2.17543	down
F01.PB11803	27.23	36.28	33.57	3.55	6.28	8.12	3.05244e-05	-2.49431	down
F01.PB11806	0.69	1.62	2.28	27.58	21.53	19.65	1.32773e-07	3.85159	up
F01.PB11810	0	0	0	7.05	10.1	15.8	1.63126e-11	Inf	up
F01.PB1182	9.29	8.14	7.92	0	0	0	6.21722e-09	#NAME?	down
F01.PB11840	0.07	0	0	58.92	96.09	69.13	5.82264e-39	11.881	up
F01.PB11856	4.24	4.03	3.54	0	0	0	1.53702e-08	#NAME?	down
F01.PB11872	84.76	118.01	129.59	0	0	0.16	6.70658e-42	-11.2603	down
F01.PB11878	0.4	0.39	0	111.16	46.31	78.11	5.90202e-17	8.24483	up
F01.PB11885	24.49	13.9	3.07	0	0.21	0.14	0.000336166	-7.26043	down
F01.PB11887	0	0.01	0.06	9.77	14.34	9.84	6.52369e-13	9.22543	up
F01.PB11888	0	0	0.09	30.46	27.85	16.15	2.86456e-21	10.1994	up
F01.PB11901	0.06	0	0	185.14	317.86	227.31	3.26244e-43	13.8986	up
F01.PB11918	2.99	5.25	3.89	14.71	17.48	25.86	0.000659204	2.20792	up
F01.PB11920	0	0	0	7.78	5.11	8.02	2.59159e-10	Inf	up
F01.PB1195	13.98	15.67	14.38	0.53	0.19	0	5.07907e-09	-6.37643	down
F01.PB11951	0	1.92	1.09	10.2	8.56	8.76	0.00013466	3.0942	up
F01.PB11962	0.22	0.37	0.36	6.06	6.52	2.83	0.000165261	3.9944	up
F01.PB11966	0.1	0.08	0.08	9.62	4.22	5.33	1.28392e-08	6.36342	up
F01.PB11970	49.68	60.78	64.47	0	0.15	0	5.00486e-36	-10.275	down
F01.PB11981	202.67	208.54	208.98	0.07	0.39	0.14	2.33859e-39	-10.3193	down
F01.PB11999	0	0	0	7.73	5.8	5.39	7.04833e-09	Inf	up
F01.PB12001	99.22	49.05	111.33	0.38	0.22	0.41	7.25991e-18	-8.22563	down
F01.PB12003	0.66	0.17	0.08	21.34	67.88	18.25	0.000443748	7.01	up
F01.PB12012	28.87	7.58	15.2	0.63	3.02	0.56	0.00416824	-3.67906	down
F01.PB12013	107.02	52.28	151.25	0.58	10.66	0	4.12204e-06	-4.87287	down
F01.PB12016	37.09	57.01	25.51	0.49	0.12	0.27	3.90364e-13	-7.32328	down
F01.PB12028	0	0.06	0.05	25.47	55.8	54.02	3.2782e-18	10.2761	up
F01.PB12029	8.29	5.29	5.69	0.59	0.72	1.08	0.00081035	-3.08529	down
F01.PB12049	0	0.17	0.15	15.1	11.54	10.58	8.54209e-12	6.80971	up
F01.PB1206	13.16	5.39	10.61	0	0	0.12	7.00018e-09	-8.25505	down
F01.PB12072	2.23	1.06	0.55	13.06	15.12	27.73	5.42921e-05	3.88336	up
F01.PB12076	2.3	1.05	0.59	10.17	12.93	6.29	0.000912161	2.84482	up
F01.PB12082	9.68	15.21	11.35	0.41	0.68	0.73	2.44464e-07	-4.42954	down
F01.PB12085	5.86	6.4	6.19	0.23	0	0	1.53139e-07	-6.79043	down
F01.PB12127	16.52	21.49	15.03	3.58	3.65	5.61	0.00264291	-2.10867	down
F01.PB12153	0.73	0	0	56.02	55.04	44.58	4.70754e-25	7.73435	up
F01.PB12163	0.88	1.4	0.39	10.49	9.11	9.5	2.39385e-05	3.41921	up
F01.PB12171	62.04	63.67	53.01	0	0	0	5.39885e-33	#NAME?	down
F01.PB12187	28.23	28.61	37.87	9.75	10.98	9.15	0.00290089	-1.73629	down
F01.PB12188	0	0	0	30.33	18.61	26.9	2.70057e-23	Inf	up
F01.PB12190	0	0	0	4.07	2.18	3.12	2.31586e-06	Inf	up
F01.PB12203	3.84	3.57	5.81	0	0	0	1.21931e-09	#NAME?	down
F01.PB12211	0	0	0	8.79	6.16	2.86	2.73649e-08	Inf	up
F01.PB12214	24.73	20.46	32.11	7.35	4.12	10.83	0.00360846	-1.85028	down
F01.PB1222	34.15	28.69	22.84	0.81	0.18	0.09	3.36722e-15	-6.61213	down
F01.PB12220	7.96	5.44	5.82	0	0	0	3.35522e-09	#NAME?	down
F01.PB12225	18.63	17.88	14.91	0	0.06	0	7.21877e-23	-10.2936	down
F01.PB12230	0.42	1.38	3.25	17.81	10.16	7.98	0.000460952	2.7369	up
F01.PB12244	0.6	0	0.48	5.78	5.23	4.71	0.000955103	3.98385	up
F01.PB12265	12.92	21.46	16.43	5.04	3.29	3.85	0.00278065	-2.13975	down
F01.PB12279	43.46	43.7	39.87	0	0	0	1.27419e-36	#NAME?	down
F01.PB1228	123.11	78.55	113.49	16.81	31.57	19.4	4.8002e-05	-2.28175	down
F01.PB12291	13.26	14.45	8	173.23	168.88	179.89	4.87808e-12	3.81668	up
F01.PB12304	3.78	5.24	6.27	0.38	0.61	1.04	0.00694515	-3.0144	down
F01.PB12307	106.87	4.6	70.3	0	0	0	9.55005e-06	#NAME?	down
F01.PB12332	0	0	0	9.2	33.59	3.96	0.00226833	Inf	up
F01.PB12335	4.99	12.84	4.42	0	0	0.08	1.83043e-05	-8.43794	down
F01.PB12340	2.49	2.64	2.22	34.08	18.66	28.52	1.70166e-08	3.41083	up
F01.PB12341	1.92	1.15	3.49	0	0.07	0	2.96757e-05	-7.07074	down
F01.PB12348	35.5	55.75	44.27	0.27	0	0	2.03018e-29	-9.32135	down
F01.PB12349	0	0	0	29.32	120.46	18.14	0.000451823	Inf	up
F01.PB12357	58.05	46.25	62.36	0	0.11	0	1.17693e-32	-11.3135	down
F01.PB12405	43.66	34.75	40.2	9.99	6.35	11.76	0.00019322	-2.13407	down
F01.PB1241	0	0	0	3.67	3.49	5.19	1.83584e-06	Inf	up
F01.PB12410	0	0	0	128.92	211.71	468.6	2.31741e-10	Inf	up
F01.PB12426	0	0	0.21	4.75	4.79	11.41	4.07571e-05	6.57864	up
F01.PB12427	0	0	0	138.85	41.85	6.13	0.00104385	Inf	up
F01.PB12429	141.82	220.69	320.39	0.08	27.32	81.55	0.0008129	-2.67775	down
F01.PB12444	5.9	3.89	2.09	22.33	19.9	15.96	0.000284439	2.23936	up
F01.PB12446	1.92	3.21	2.22	20.62	47.19	42.32	1.4221e-06	3.85395	up
F01.PB12447	79.32	105.15	96.93	21.21	29.7	21.32	0.00023414	-2.03399	down
F01.PB12449	0.47	1.64	0	235.04	94.73	89.28	2.65114e-08	7.6328	up
F01.PB12459	15.1	19.45	11.1	2.56	3.45	2.16	0.000418108	-2.55997	down
F01.PB12467	0	0	0.11	22.95	21.58	22.8	5.53662e-17	9.75494	up
F01.PB12471	0	0	0	18.14	23.31	21.57	5.7536e-22	Inf	up
F01.PB12476	40.64	82.89	37.45	6.73	13.09	12.76	0.00973366	-2.36994	down
F01.PB1248	69.46	102.8	77.17	0	0	0	2.26166e-36	#NAME?	down
F01.PB12483	24.68	32.1	23.06	7.14	6.68	5.28	0.00127659	-2.1424	down
F01.PB12486	1.82	1.48	2.57	8.46	12.76	15.91	0.00143333	2.63516	up
F01.PB1250	13.43	13.3	9.47	0	0	0	8.33469e-12	#NAME?	down
F01.PB12504	9.88	3.21	14.4	0.35	0.28	0.09	0.000338001	-5.34182	down
F01.PB12524	23.46	25.65	30.82	5.82	7.11	10.88	0.00558387	-1.80463	down
F01.PB12528	0	0	0	1.38	2.8	0.96	1.12013e-05	Inf	up
F01.PB12537	12.59	12.31	11.19	2.29	2.47	2.36	0.00115075	-2.42454	down
F01.PB12538	4.73	2.1	5.67	0	0.09	0.2	7.79727e-06	-5.71471	down
F01.PB12541	6.37	4.63	5.72	0	0	0	6.76239e-11	#NAME?	down
F01.PB12545	21.49	26.55	36.62	0.75	1.19	1.19	2.4016e-13	-4.83613	down
F01.PB12554	0	0	0	6.5	8.48	4.33	4.17522e-11	Inf	up
F01.PB1256	0	0	0	3.08	4.24	3.95	2.67423e-06	Inf	up
F01.PB12564	0	0.1	0.28	30.39	28.98	28.48	1.14053e-22	8.13037	up
F01.PB12567	0.88	1.09	2.13	0	0	0	8.03257e-06	#NAME?	down
F01.PB12570	4.38	4.26	3.12	38.26	15.23	18.24	0.00435856	2.54351	up
F01.PB12577	22.56	22.55	20.76	3.37	2.07	0.61	5.44484e-07	-3.56159	down
F01.PB12580	36.03	29.14	41.84	5.96	13.27	8.97	0.000621681	-1.99017	down
F01.PB12583	12.09	33.44	17.62	0	0	0.23	1.74884e-08	-8.13438	down
F01.PB12599	0	1.14	0	164.08	85.14	88.36	2.02349e-20	8.14905	up
F01.PB12601	24.06	36.08	17.6	0	0	0	8.17197e-21	#NAME?	down
F01.PB12620	0.09	0	0.14	4.58	16.52	7.6	6.26317e-05	6.89951	up
F01.PB12648	10.72	14.55	10.43	0	1.15	0	1.0246e-09	-5.07517	down
F01.PB12653	124.87	76.47	120.92	14.13	27.81	26.92	2.50927e-05	-2.2765	down
F01.PB12654	20	15.53	24.63	0	0.32	0	2.26914e-17	-7.92217	down
F01.PB12666	33.22	21.9	25.11	0	0	0	5.18722e-24	#NAME?	down
F01.PB12672	62.51	70.31	83.82	0.5	1.43	0.97	1.55406e-22	-6.31491	down
F01.PB12675	12.9	16.45	17.08	1.19	0.45	0.74	3.43612e-08	-4.4049	down
F01.PB12693	40.93	46.76	65.75	14.56	26.6	0.03	0.00123771	-2.00064	down
F01.PB12695	0.9	2.38	0.39	28.2	21.63	32.37	7.36822e-11	4.46248	up
F01.PB12720	0.35	0	0	18.81	5.79	9.21	1.43503e-06	6.72695	up
F01.PB12744	18.27	18.42	21.85	5.09	4.98	5.5	0.00207416	-1.98299	down
F01.PB12754	185.45	211.41	115.48	0.3	0.31	0.76	2.28232e-33	-8.65163	down
F01.PB12766	369.97	637.1	698.72	33.17	44.56	63.33	1.52117e-08	-3.66006	down
F01.PB12773	0.18	0	0	6.21	3.52	3.8	5.0993e-06	6.3842	up
F01.PB12811	7.83	7.49	2.27	17.52	36.07	22.57	0.00162281	2.07438	up
F01.PB12812	0	0	0.06	15.66	20.96	32.08	2.3388e-15	10.2353	up
F01.PB12831	13.08	11.62	11.14	1.2	0	0.59	5.68808e-07	-4.41014	down
F01.PB12868	65	61.61	67	6.68	17.86	2.74	9.10656e-08	-2.91075	down
F01.PB12872	0	0.5	0.02	62.86	38.14	184.17	0.000262392	9.12535	up
F01.PB12912	0	0.63	0.19	10.79	8.68	6.57	4.25488e-07	4.94134	up
F01.PB1295	4.02	3.03	4.09	0	0	0	1.75481e-06	#NAME?	down
F01.PB1296	0	0	0	75.62	72.79	63.75	1.99317e-29	Inf	up
F01.PB12968	14.33	18.43	25.54	1.99	2.96	1.89	7.59703e-06	-3.19391	down
F01.PB12973	13.18	33.96	18.45	0	0	0	4.67123e-11	#NAME?	down
F01.PB12996	0	0	0	2.64	3.75	2.54	3.57854e-07	Inf	up
F01.PB13020	8.28	8.85	3.82	0.11	0.23	0.06	1.67397e-08	-6.05426	down
F01.PB13023	48.34	10.47	25.6	0	0.15	0	3.39796e-07	-9.5157	down
F01.PB13039	2.07	3.06	1.85	0	0	0	3.2253e-07	#NAME?	down
F01.PB1304	0.74	1.58	0.09	9.17	5.51	6.56	0.00586223	3.12465	up
F01.PB13048	206.55	230.66	222.26	0.12	0.36	0	6.25141e-41	-10.8218	down
F01.PB13070	0	0	0.25	1.09	1.86	3.4	0.00242138	4.69655	up
F01.PB13098	30.95	43.75	31.34	3.4	2.59	2.88	5.98809e-09	-3.66438	down
F01.PB13099	0.81	1.22	1.64	0	0	0	7.8861e-06	#NAME?	down
F01.PB13103	9.44	1.98	4.34	0	0.58	0	0.00477683	-4.9357	down
F01.PB13118	4.67	5.56	1.77	0.04	0.34	0.14	3.93302e-05	-4.77321	down
F01.PB13133	169.03	73.44	144.43	24.15	34.13	19.79	0.00013483	-2.3699	down
F01.PB13155	26.04	37.68	29.51	0	0.55	0.24	2.5626e-18	-7.204	down
F01.PB1320	40.81	28.04	50.25	11.75	15.77	0	0.0007139	-2.21558	down
F01.PB13200	9.59	4.49	8.3	0	0.04	0	9.46468e-13	#NAME?	down
F01.PB13214	0	0	0	26.49	23.49	23	3.18551e-25	Inf	up
F01.PB13248	2.23	2.02	3.27	0	0.07	0	1.84236e-05	-6.7955	down
F01.PB13250	0	0	0	7.78	8.95	16.79	2.62119e-10	Inf	up
F01.PB13301	0	0	0.62	13.03	7.58	6.76	4.36962e-08	5.41055	up
F01.PB13303	0	0	0	14.88	10.69	7.4	7.78613e-15	Inf	up
F01.PB13316	0	0.16	0.17	5.22	7.38	3.12	5.02237e-06	5.92732	up
F01.PB13323	106.57	103.9	129	16.33	29.6	33.98	8.93016e-05	-2.14177	down
F01.PB13329	5.89	7.23	4.81	0	0	0	2.71764e-09	#NAME?	down
F01.PB13338	8.42	8.25	6.57	0	0	0	4.2473e-10	#NAME?	down
F01.PB13354	2.24	0.28	1.35	9.83	4.91	10.85	0.00558441	2.72179	up
F01.PB13366	3.79	6.34	3.68	39.45	31.46	36.15	4.218e-07	2.88641	up
F01.PB1337	64.66	50.38	25.64	0	0	0	3.86001e-19	#NAME?	down
F01.PB13372	1.66	1.64	0.68	13.78	17.54	17.8	8.58041e-07	3.5784	up
F01.PB13381	0	0.14	0	1.08	2.98	1.12	0.00142135	5.42974	up
F01.PB13393	0	0.05	0.13	2.09	3.58	2.16	5.22291e-05	5.47746	up
F01.PB13396	0.62	0.41	0.69	9.14	13.61	9.36	2.07994e-07	4.16576	up
F01.PB13411	0	0	0	74.9	59.17	51.03	1.15896e-38	Inf	up
F01.PB13438	34.76	42.97	32.04	0.93	1.67	1.98	2.53621e-14	-4.65893	down
F01.PB13490	0	0	0	4.95	5.36	7.11	5.99982e-08	Inf	up
F01.PB13503	13.84	17.44	9.58	5.31	2.74	2.13	0.00347409	-2.0954	down
F01.PB13515	70.66	60.12	53.53	1.51	2.18	1.58	1.2635e-18	-5.21776	down
F01.PB13519	0.05	0	0.12	3.71	6.66	1.38	0.000670017	5.99195	up
F01.PB13546	46.49	82.66	27.01	0.69	0	0.24	6.88436e-08	-7.54897	down
F01.PB1355	8.87	5.81	1.83	0	0	0	1.55075e-05	#NAME?	down
F01.PB13565	0	0.55	0	8.87	5	15.06	2.38897e-05	5.7452	up
F01.PB13570	5.59	7.57	7.5	0.27	0.36	0.52	1.42563e-05	-4.32505	down
F01.PB13582	0.18	0.91	0.22	14.52	13.47	20.49	3.36909e-10	5.19293	up
F01.PB13590	0	0	0.09	5.48	4.49	6.69	2.04766e-09	7.73329	up
F01.PB13608	38.21	71.28	58.77	0	0	0.08	4.41214e-29	-11.6925	down
F01.PB1361	0	1.14	0	55.5	65.62	79.98	1.2107e-20	7.39302	up
F01.PB13640	1.11	0	0	19.93	71.85	19.72	0.0013957	6.65138	up
F01.PB13672	0.2	0.05	0.19	1.42	2.76	1.02	0.00345227	3.77618	up
F01.PB13713	444.17	550.84	612.99	0.99	1.33	0.46	1.424e-26	-9.29994	down
F01.PB13728	6.21	15.65	12.39	0	0	0	3.58737e-13	#NAME?	down
F01.PB1373	0.47	0.49	0.46	17.5	16.42	15.13	3.32136e-08	5.1467	up
F01.PB13733	5.44	5.64	3.8	29.99	32.41	35.66	4.49522e-06	2.66825	up
F01.PB13745	2.71	3.44	1.86	0	0.08	0	1.29252e-05	-6.95908	down
F01.PB1375	52.75	6.47	33.98	1.56	1.37	0.94	0.00790701	-4.68108	down
F01.PB13751	44.87	33.82	30.09	3.73	5.91	4.34	1.17308e-06	-3.02844	down
F01.PB13758	0	0	0	2.69	3.37	4	1.02438e-07	Inf	up
F01.PB13785	7.7	14.76	16.26	1.99	2.66	3.26	0.00136665	-2.36071	down
F01.PB13794	2.06	0.94	0.44	25.41	21.42	13.49	1.43774e-09	4.1063	up
F01.PB13798	11.49	9.45	8.01	0	0	0	9.43511e-13	#NAME?	down
F01.PB13805	0	0	0	5.78	9.97	4.16	8.18713e-12	Inf	up
F01.PB13812	0	0	0	17.38	13.22	12.62	5.57609e-21	Inf	up
F01.PB13816	0	0	0.39	17.92	25.54	20.18	8.95874e-20	7.37882	up
F01.PB13820	0	0	0.03	34.47	41.33	51.05	9.51346e-36	Inf	up
F01.PB13822	0	0	0	3.32	5.38	8.68	3.52234e-08	Inf	up
F01.PB13836	0.75	1.18	1.21	61.23	25.67	27.5	1.36564e-06	5.1347	up
F01.PB13848	1.12	0.15	0.59	50.1	32.38	29.02	1.44e-18	5.97057	up
F01.PB1387	12.66	10.98	5.98	1.86	0.68	0.14	0.000467811	-3.66576	down
F01.PB13882	0	2.11	0	9.47	15.67	8.84	2.01915e-07	3.93289	up
F01.PB13902	40.91	23.99	12.68	0	0	0	3.41412e-11	#NAME?	down
F01.PB13908	0	0	0	12.91	14.44	8.44	1.34189e-12	Inf	up
F01.PB13919	23.81	10.64	17.83	0	0	0.39	5.98013e-15	-7.27738	down
F01.PB13940	67.27	45.2	52.82	10.15	2.39	0.06	3.48523e-11	-3.82736	down
F01.PB13946	25.8	53.51	39.03	1.13	3.14	3.69	6.6833e-08	-3.96265	down
F01.PB13965	8.77	11.4	10.3	0	0	0.56	1.43517e-09	-5.85139	down
F01.PB13967	39.88	57.16	25.11	0.17	0	2.64	3.64864e-10	-5.49927	down
F01.PB1399	0	0	0	3.66	7.66	2.31	6.11136e-05	Inf	up
F01.PB1403	2.28	0.19	2.12	13.17	10.77	14.86	0.00118943	3.05088	up
F01.PB14048	11.7	5.99	8.79	1.28	1.89	0.82	0.000568124	-2.82175	down
F01.PB14052	0	0	0	6.18	5.13	1.29	4.97414e-06	Inf	up
F01.PB14061	15.98	9.69	26.34	0	0	0	1.04783e-11	#NAME?	down
F01.PB14062	0	0.12	0	29.92	16.19	17.28	2.10285e-23	9.45213	up
F01.PB14063	490.04	495.09	978.42	4.98	16.99	31.73	4.51776e-08	-5.23559	down
F01.PB14066	33.69	21.02	40.94	0	0	0	6.45979e-27	#NAME?	down
F01.PB14068	10.45	11.09	6.3	0	0	0	8.46308e-11	#NAME?	down
F01.PB14072	2.16	3.11	5.79	0.38	0.08	0.59	0.00191827	-3.62922	down
F01.PB14084	1.84	3.95	4.82	16.94	15.53	20.89	0.000992974	2.2687	up
F01.PB14088	7.72	12.96	15.03	0.35	0	0.15	7.72759e-12	-6.48856	down
F01.PB14116	0	2.47	0.78	18.21	31.73	7.11	0.00542379	4.04342	up
F01.PB14134	213.6	110.87	250.57	1.67	1.39	0.36	8.30408e-17	-7.52703	down
F01.PB14150	7.1	9.3	10.85	0	0	0	8.38986e-14	#NAME?	down
F01.PB14164	0	0	0	9.69	8.05	7.79	8.4676e-10	Inf	up
F01.PB14170	11.77	8.58	7.34	0	0.24	0.08	2.09698e-08	-6.5952	down
F01.PB14172	1.03	0.96	1.3	34.33	20.93	25.2	3.873e-11	4.56982	up
F01.PB14173	72.24	141.83	98.4	36.53	27.68	46.58	0.00754582	-1.56369	down
F01.PB1418	28.31	79.66	55.97	0	0	0	1.42902e-13	#NAME?	down
F01.PB14183	15.47	14.6	18.03	2.69	2.95	2.04	2.66892e-05	-2.7358	down
F01.PB14190	0.2	0.45	0.3	6.07	4.08	3.93	0.00048968	3.94832	up
F01.PB142	26.22	47.22	60.87	0.23	0	0.09	5.50776e-15	-9.04189	down
F01.PB14202	7.88	12.97	8.67	0	0	0.13	1.3986e-13	-8.22192	down
F01.PB14205	0.07	0.77	0	26.18	22.39	37.46	4.59696e-17	6.85522	up
F01.PB14209	31.53	49.94	27.75	0	0	0	5.33199e-24	#NAME?	down
F01.PB14212	2.51	1.41	0.45	22.09	43.07	63.98	2.0017e-05	4.87636	up
F01.PB14216	0.87	0.54	0.41	10.39	9.07	6.6	5.33627e-05	3.88134	up
F01.PB14225	0	0.33	0.33	37.41	64.62	18.72	1.34141e-07	7.61441	up
F01.PB14241	0	0	0	15.05	15.69	8.42	1.75227e-19	Inf	up
F01.PB14262	0	0	0	60.26	35.67	13.82	4.20156e-09	Inf	up
F01.PB14271	7	7.69	8.77	0	0	0	4.19133e-13	#NAME?	down
F01.PB14274	1.05	0.37	1.87	19.71	26.6	11.75	2.82718e-08	4.08271	up
F01.PB14293	0	0	0	4.69	24.36	17.33	3.21843e-07	Inf	up
F01.PB14328	24.38	21.59	20.92	0	0.04	0	1.26418e-27	#NAME?	down
F01.PB14332	8.54	16.01	20.1	0.1	0	0.06	1.19024e-13	-8.49613	down
F01.PB14337	17.05	17.07	15.17	0	0	0.08	4.63731e-14	-9.19161	down
F01.PB14353	0.24	0.5	0.33	14.55	9.69	8.74	4.84435e-08	4.86719	up
F01.PB14374	34.51	54.87	66.93	0.27	0	0	1.15165e-22	-9.3663	down
F01.PB14382	0.83	1.2	1.77	19.26	20.59	38.19	4.84166e-06	4.33716	up
F01.PB14387	0	0	0.19	6.74	4.87	5.52	2.40396e-06	6.38137	up
F01.PB1439	45.84	29.87	30.27	0	0	0.07	3.62124e-24	#NAME?	down
F01.PB14390	0.24	0.26	16.43	28.21	37.65	39.71	5.85885e-05	2.5503	up
F01.PB14399	0	0	0.17	46.91	71.98	14.44	1.24113e-07	9.57957	up
F01.PB14415	2.16	1.39	1.79	41.94	50.54	66.1	1.91985e-16	4.86676	up
F01.PB14429	97.33	51.05	88.37	0	0.43	0	4.29797e-32	-9.36065	down
F01.PB14448	2.29	1.65	1.14	0	0	0	4.83685e-06	#NAME?	down
F01.PB14459	0	0	1.35	17.73	14.45	28.53	3.3855e-09	5.43299	up
F01.PB1446	0	0	2.43	17.77	13.47	4.84	0.00125553	3.76197	up
F01.PB14481	6.19	7.96	3.26	60.39	34.42	18.18	0.00966342	2.6164	up
F01.PB14488	0.08	0	0	50.6	42.52	18.09	4.98327e-16	10.6474	up
F01.PB14489	20.04	17.45	17.05	0	0	0.09	2.52135e-16	-9.47822	down
F01.PB14492	13.7	11.15	13.5	0	0	0	4.72801e-13	#NAME?	down
F01.PB14529	2.29	4.19	4.56	0	0	0	2.76564e-08	#NAME?	down
F01.PB14536	0.27	1.57	1.05	23.48	21.96	39.99	7.92287e-09	4.8653	up
F01.PB14538	11.06	13.54	9.43	0	0	0	5.14646e-15	#NAME?	down
F01.PB1456	62.99	70.61	73.71	0.87	2.12	6.04	1.32872e-14	-4.57445	down
F01.PB14608	19.11	17.11	15.5	0	0	0	2.72279e-18	#NAME?	down
F01.PB1461	206	103.78	92.09	5.77	13.84	6.32	2.29495e-06	-4.00676	down
F01.PB14636	0	0.45	0	30	21.73	40.5	1.59555e-18	7.78242	up
F01.PB14650	0	0	0.1	3.88	2	2.08	1.25809e-05	6.40171	up
F01.PB14653	14.47	16.23	13.91	0	0	0	1.34405e-14	#NAME?	down
F01.PB14655	8.49	10.58	7.57	0.11	0	0	3.8084e-12	-8.21904	down
F01.PB14658	57.12	55.11	66.48	0	0.7	0	8.37923e-32	-8.0772	down
F01.PB14666	1.32	3.19	0.77	76.89	134.91	161.61	6.76519e-13	6.1394	up
F01.PB14714	0.91	1	1.44	46.31	31.29	18.07	1.62345e-08	4.76471	up
F01.PB14773	14.77	14.72	15.86	0.83	0	0	1.47138e-11	-5.91974	down
F01.PB14819	0	0	0	41.51	47.08	53.43	1.30673e-30	Inf	up
F01.PB14823	11.11	27.84	14.59	0	0	0	1.29529e-11	#NAME?	down
F01.PB14829	0.46	0.25	0.18	9.62	12.57	18.21	3.96161e-11	5.6512	up
F01.PB14834	3.52	3.34	5	0	0	0	1.67761e-07	#NAME?	down
F01.PB1484	11.36	11.99	10.17	0	0	3.37	0.000671117	-3.32357	down
F01.PB1486	0	0	0	23.78	8.75	5.92	2.42065e-05	Inf	up
F01.PB14860	0	0	0	3.23	4.41	3.86	4.41999e-07	Inf	up
F01.PB14862	12.89	8.69	9.4	0	2.05	0	4.05263e-06	-3.98508	down
F01.PB14868	0.62	0.07	0	44.8	16.81	8.78	0.000778663	6.75525	up
F01.PB14871	15.64	9.85	17.61	2.59	3.23	5.74	0.00750419	-1.95136	down
F01.PB1489	21.78	10.81	10.62	0	0	0	1.18875e-12	#NAME?	down
F01.PB14891	0.07	0.29	0.06	33.12	22.73	16.45	2.13771e-20	7.46061	up
F01.PB14897	9.78	6.46	12.38	3.25	0.5	1.04	0.00951988	-2.67436	down
F01.PB14904	1.43	0.19	1	11.08	11.17	8.23	7.51801e-05	3.53817	up
F01.PB14968	0	0	0	10	17.69	10.61	1.95729e-17	Inf	up
F01.PB14975	3.59	8.88	7.03	1.36	0	0	0.000124832	-4.02149	down
F01.PB14980	0	0.05	0	11.28	9.98	3.72	1.81738e-10	8.89669	up
F01.PB14982	15.64	16.18	20.99	4.58	6.68	4.16	0.00600595	-1.85429	down
F01.PB14991	0	0.23	0	68.52	86.86	79.61	3.12264e-37	9.91875	up
F01.PB15004	2.96	4.91	9.27	0	0.21	1	0.00208853	-3.95751	down
F01.PB1505	0	0.44	0	2.94	6.13	2.66	0.000454182	4.65155	up
F01.PB15051	0	0	0	2.57	1.51	1.66	9.91021e-06	Inf	up
F01.PB15057	257.83	286.39	192.96	0	0	0	8.5541e-45	#NAME?	down
F01.PB15068	11.53	11.6	6.03	0.46	0	1.06	7.65406e-06	-4.3879	down
F01.PB15074	6.61	10.99	10.61	1.4	0.93	1.76	0.000288117	-2.87877	down
F01.PB15082	0	0	0	7.38	4.48	3.28	3.72952e-09	Inf	up
F01.PB15097	2.48	1.86	1.98	10.39	12.16	6.92	0.00857065	2.16732	up
F01.PB15109	65.7	63.18	81.87	0	0	0	2.20449e-41	#NAME?	down
F01.PB15118	3.7	3.42	3.03	0.27	0.07	0	8.1015e-05	-5.21373	down
F01.PB15122	0	0.32	0	23.34	23.65	20.61	2.04686e-19	7.88169	up
F01.PB15129	31.59	41.35	36.88	2.06	1.64	3.31	8.6584e-11	-4.04239	down
F01.PB15138	2.91	4.77	7.39	0	0	0	4.13535e-09	#NAME?	down
F01.PB15143	24.1	30.94	19.58	0.15	0	0	1.69644e-24	-9.15793	down
F01.PB15165	4.24	5.45	3.74	0.26	0.23	0.3	9.5693e-05	-4.22286	down
F01.PB15166	68.64	51.55	63.75	18.6	25.18	20.64	0.0070502	-1.57348	down
F01.PB1518	5.16	10.44	17.22	0	0	0	1.91415e-07	#NAME?	down
F01.PB1519	8.54	10.4	12.93	1.47	0.68	0.89	0.000353755	-3.56234	down
F01.PB15206	0.81	0.67	1.1	7.48	7.73	7.9	0.000447837	3.13249	up
F01.PB1522	35.26	40.91	29.15	0	0	0	1.52736e-24	#NAME?	down
F01.PB15223	0.08	0.07	0	16.59	20.02	30.12	1.78876e-17	8.82598	up
F01.PB15229	0	0.35	0	79.09	63.46	58.72	3.98328e-35	9.15406	up
F01.PB15235	42.04	109.92	67.2	0	0	0	2.53129e-15	#NAME?	down
F01.PB15236	49.11	66.53	27.47	5.05	4.99	1.62	7.33867e-06	-3.70919	down
F01.PB15246	0.29	0	0.61	51.85	32.57	24.59	2.46275e-17	6.88607	up
F01.PB15292	45.7	88.57	44.89	2.62	0.9	1.98	5.16429e-08	-5.12879	down
F01.PB15310	0.9	1.07	0.31	8.02	16.99	4.92	0.00614953	3.7049	up
F01.PB15330	9.22	19.5	15.47	0	0	0	1.94151e-16	#NAME?	down
F01.PB15339	18.27	22.6	22.79	6.76	3.59	6.44	0.00260665	-1.99188	down
F01.PB15351	160.49	182.18	147.97	0	0.15	0	1.67828e-42	-12.0784	down
F01.PB15355	0	0.54	0	223.46	288.23	268.69	6.69721e-40	10.4789	up
F01.PB15360	0.11	0.33	0.17	3.71	1.26	2.9	0.00247056	3.70285	up
F01.PB15407	1.51	1.39	0.86	22.17	21.64	13.53	1.30841e-07	3.8863	up
F01.PB15453	1.15	0.85	1.55	10.25	9	13.64	8.84306e-05	3.18996	up
F01.PB15455	70.42	57.41	76.1	0	0.09	0.37	8.34099e-31	-9.01807	down
F01.PB1548	0	0	0	31.5	79.13	31.79	6.26349e-10	Inf	up
F01.PB15481	0	0	0	12.03	11.35	14.85	6.0392e-15	Inf	up
F01.PB15484	7.46	5.77	8.05	44.85	40.15	47.37	1.17631e-05	2.58574	up
F01.PB15495	4.57	4.25	7.61	0	0	0.38	2.41141e-06	-5.67235	down
F01.PB15501	1.33	1.3	1.15	0	0.14	0.15	0.00131298	-4.20336	down
F01.PB15524	27.67	18.05	20.29	1.47	12.22	4.6	0.00202325	-1.9061	down
F01.PB1553	62.74	129.79	100.66	0	0	0	3.60031e-24	#NAME?	down
F01.PB15548	0	0	0	19.28	63.4	13.08	2.31177e-05	Inf	up
F01.PB1555	19.21	16.52	12.56	0	0	0	2.64682e-14	#NAME?	down
F01.PB15552	9.66	10.65	7.81	0	0	0	3.25497e-14	#NAME?	down
F01.PB15570	0	0	0	26.85	16.13	3.55	9.64977e-06	Inf	up
F01.PB15576	10.81	13.85	6.64	1.09	0	0	1.69554e-07	-5.00616	down
F01.PB15579	5.51	6.6	3.15	0	0	0	1.66323e-10	#NAME?	down
F01.PB15584	13.02	10.98	11.3	0.43	0.36	0.36	5.24325e-08	-5.11463	down
F01.PB15605	0	0	0	5.46	8.25	2.17	6.69379e-07	Inf	up
F01.PB15607	0.15	0.88	0	33.72	42.63	54.71	4.77016e-25	6.94741	up
F01.PB15608	0.3	0	0	32.77	18.88	19.99	6.89239e-19	7.93568	up
F01.PB15614	0	0	0.95	11.62	7.28	7.93	9.05264e-07	4.74327	up
F01.PB15650	7.48	5.49	6.05	58.64	64.09	74.9	7.32229e-09	3.33253	up
F01.PB15662	2.29	2.11	6.29	0	0	0	9.01097e-05	#NAME?	down
F01.PB15677	74.72	67.83	92.11	16.85	29.82	33.16	0.00429598	-1.61293	down
F01.PB15678	0.58	0.12	0.97	16.13	16.27	2.33	0.00561342	4.43933	up
F01.PB15683	1.54	0.54	0.79	9.26	14.64	12.31	3.1006e-05	3.66017	up
F01.PB15684	16.2	10.24	10.37	92.3	59.69	57.86	5.24369e-06	2.44939	up
F01.PB15691	10.84	18.16	14.84	2.27	2	2.34	1.52119e-05	-2.81422	down
F01.PB15693	19.59	26.89	29.34	1.28	1.23	0.07	1.88671e-13	-5.01535	down
F01.PB15696	0	0	0.22	9.3	4.68	7.38	7.7871e-07	6.56286	up
F01.PB15705	0.61	1.47	1.26	19.11	8.31	12.26	5.17633e-06	3.51829	up
F01.PB15746	10.27	18.51	16.23	0.76	0.29	1.5	6.78332e-10	-4.22482	down
F01.PB15796	52.36	60.65	62.52	0	0	0	1.22294e-37	#NAME?	down
F01.PB15798	0.18	0.53	0.19	11.54	21.91	12.86	9.60958e-10	5.70778	up
F01.PB15801	0	0	0.08	2.67	2.45	2.54	7.65899e-06	6.5426	up
F01.PB15803	15.94	20.32	18.14	0.65	1.1	0.81	2.09045e-09	-4.53081	down
F01.PB15817	36.07	27.21	34.51	0.64	0.67	0.1	5.40718e-19	-6.27475	down
F01.PB15825	0	0	0	28.21	24	32.85	5.44274e-24	Inf	up
F01.PB15838	12.01	10.38	10.79	1.65	0.47	0.73	1.36007e-06	-3.64383	down
F01.PB15841	0	0	6.01	57.95	50.95	33.18	4.44369e-12	4.45881	up
F01.PB15850	25.3	29.12	34.68	5.93	6.85	7.78	0.000818658	-2.18386	down
F01.PB15852	11.13	9.81	11.14	0.98	0	0	2.60145e-08	-5.21327	down
F01.PB15861	0	0	0.34	123.07	70.71	69.24	1.25854e-30	9.57484	up
F01.PB15876	0	0	0	10.69	2.85	4.66	1.58042e-06	Inf	up
F01.PB15880	34.06	54.4	68.3	0.24	0.11	0.12	2.67686e-20	-8.64692	down
F01.PB15889	13.95	5.03	12.51	2.07	0.53	0.34	8.44748e-05	-3.54371	down
F01.PB15893	48.78	94.95	119.92	0.48	1.37	0	3.34149e-12	-7.31951	down
F01.PB159	15.8	7.72	8.82	0	0	0	1.43254e-10	#NAME?	down
F01.PB15909	5.17	2.82	6.11	21.58	23.09	13.06	0.00598025	1.97255	up
F01.PB15922	9.8	12.83	6.91	75.84	64.52	70.42	5.94355e-07	2.77281	up
F01.PB1594	2.38	12.07	8.01	0	0	0	1.35161e-05	#NAME?	down
F01.PB15943	0	0	0	0.91	1.37	2.41	1.84021e-05	Inf	up
F01.PB15947	0	2.39	0	28.55	34.66	7.49	0.000338117	4.78274	up
F01.PB15966	0	0	0	9.26	10.94	8.3	7.73603e-10	Inf	up
F01.PB15967	33.5	44.97	22.51	16.86	3.6	6.68	0.00283479	-1.98393	down
F01.PB1598	0	0	0	14.93	7.56	9.23	2.27267e-09	Inf	up
F01.PB15988	0	0	0	17.14	12.72	17.22	4.22662e-14	Inf	up
F01.PB1599	38.92	67.49	33.44	0	6.74	0	1.98663e-07	-4.47469	down
F01.PB16	0	0	0	27.22	11.42	9.4	6.20061e-08	Inf	up
F01.PB1601	0.75	0	0	23.69	16.55	20.28	2.91175e-12	6.51673	up
F01.PB16016	4.35	4.21	3.44	0.18	0.27	0.4	0.000391082	-3.92612	down
F01.PB16018	2.05	2.22	2.94	0	0	0	2.99286e-06	#NAME?	down
F01.PB16021	2.86	8.05	2.79	0	0	0	3.33522e-05	#NAME?	down
F01.PB16026	0	0	0	3.03	2.32	1.02	3.58171e-06	Inf	up
F01.PB16033	24.33	20.02	20.13	6.27	7.29	4.15	0.00382343	-1.93638	down
F01.PB16042	0	0	0	12.85	13.43	13.76	3.93244e-15	Inf	up
F01.PB1605	0	0.22	0	23.38	21.94	19.92	2.35796e-15	8.5599	up
F01.PB16059	8.56	17.03	14.57	8.31	0	0	0.00929512	-2.4091	down
F01.PB16067	12.44	11.99	11.36	0.89	1.73	2.64	0.00107084	-2.82508	down
F01.PB16068	9.86	8.7	10.63	0.09	0.27	0.8	6.65935e-07	-4.80773	down
F01.PB16069	1.66	2.76	2.28	10.87	11.17	16.4	0.000366737	2.46601	up
F01.PB16091	0.85	1.06	0	12.36	7.69	10.32	1.08018e-05	3.99579	up
F01.PB16096	3.63	2.07	4.72	0	0	0	2.82112e-07	#NAME?	down
F01.PB16121	0	0	0	6.88	8.65	5.43	1.16523e-11	Inf	up
F01.PB16137	8.47	3.83	3.91	75.48	121.52	50.96	2.38791e-06	3.88397	up
F01.PB16140	8.07	17.88	4.64	0	0	0	9.16244e-06	#NAME?	down
F01.PB16141	0	0	0	121.32	137.93	144.81	2.90558e-44	Inf	up
F01.PB16154	0	0.14	0	25.58	23.46	20.61	1.14797e-21	9.24583	up
F01.PB16187	65.9	33.29	49.38	5.31	5.28	5.1	3.03407e-09	-3.30239	down
F01.PB16198	1.13	2.06	4.01	22.24	38.91	21.79	8.93404e-07	3.46156	up
F01.PB1620	0.02	0	0	31.7	37.38	37.56	3.51443e-24	Inf	up
F01.PB16201	12.08	17.72	16.51	4.8	0	4.34	0.000410922	-2.41958	down
F01.PB16204	0	0	0	18.94	7.76	22.96	5.12304e-11	Inf	up
F01.PB16224	87.07	83.64	86.5	31	32.31	12.49	0.0011773	-1.84518	down
F01.PB16225	0	0.16	0	14.79	17.42	9.41	1.72422e-13	8.31733	up
F01.PB16240	2.23	2.59	3.03	0	0.13	0	2.26366e-05	-6.71701	down
F01.PB16260	7.29	2.35	6.17	0	0	0.15	3.62327e-07	-7.69693	down
F01.PB16274	66.19	65.75	73.36	0	0.19	0.09	2.18205e-34	-10.0443	down
F01.PB16277	13.24	31.55	12.01	0.16	0.57	0.28	2.5652e-05	-6.05181	down
F01.PB16299	3.68	3.25	1.29	0	0.07	0.06	1.23823e-06	-6.77719	down
F01.PB16315	10.32	9.29	10.44	0.1	0.97	0.7	1.42806e-05	-4.20338	down
F01.PB16324	4.4	4.44	5.04	0	0	0.05	3.13402e-09	-8.33688	down
F01.PB16326	5.44	5.87	4.7	0.91	0	0	0.000149029	-4.30035	down
F01.PB16328	0.22	0.83	1.2	6.18	4.52	7.34	0.00242798	2.94809	up
F01.PB16331	8.78	8.96	8.93	1.64	1.4	0.89	0.00269656	-2.87041	down
F01.PB16335	1.14	0.27	0.15	13.09	9.31	2.31	0.00466717	4.0037	up
F01.PB16353	0.58	0	0	10.73	7.5	7.12	8.88606e-08	5.59148	up
F01.PB16365	11.95	5.38	3.82	0	0.14	0.19	1.38136e-05	-6.19042	down
F01.PB16374	1.31	2.6	3	22.46	22.12	18.24	1.15851e-05	3.11523	up
F01.PB1638	33.74	26.66	46.44	0.33	0	0	1.35188e-20	-8.7141	down
F01.PB16407	29.78	25.91	30.1	0.49	0.5	0.27	5.03302e-18	-6.23661	down
F01.PB16413	0.99	0.62	0.42	6.19	6.64	5.05	0.00153962	3.15024	up
F01.PB16432	0	0	0	0.76	2.85	1.91	7.91778e-06	Inf	up
F01.PB1645	0	0	0	50.57	82.44	147.31	1.43083e-11	Inf	up
F01.PB16450	251.12	265.76	253.62	54.2	38.01	60.44	4.7861e-05	-2.3969	down
F01.PB16462	3.63	7.59	3.54	0	0.7	0.75	0.00285348	-3.47604	down
F01.PB16468	0	0	0.09	86.59	58.18	53.84	1.14902e-37	11.9373	up
F01.PB16472	20.74	9.83	18.63	0.2	0.08	0.22	2.4492e-14	-6.91646	down
F01.PB16473	28.67	65.19	77.72	3.32	4.72	2.7	1.58425e-05	-4.09439	down
F01.PB16478	0	0	0	6.74	21.26	63.41	0.00109473	Inf	up
F01.PB16480	5.28	9.88	8.04	0	0	0	5.78564e-15	#NAME?	down
F01.PB16482	0	4.17	3.24	16.38	8.91	13.82	0.00441107	2.31353	up
F01.PB16488	17.81	27.55	27.08	6.09	8.39	8.44	0.00439516	-1.72961	down
F01.PB16490	101.49	78.82	96.16	0.35	0	0	4.93228e-38	-9.79712	down
F01.PB16523	6.92	7.94	7.06	49.16	37.22	50.62	3.38974e-06	2.58336	up
F01.PB16530	0	0	0	4.75	4.32	2.86	6.66381e-07	Inf	up
F01.PB16535	5.62	7.59	5.06	1.49	1.11	0.46	0.00959056	-2.68057	down
F01.PB16546	6.98	3.71	4.71	0.05	0	0	1.86227e-08	-8.34854	down
F01.PB16557	3.38	2.73	0	16.74	14.43	8.79	0.00202248	2.65413	up
F01.PB16561	0	0	0	15.13	17.85	35.49	9.36136e-11	Inf	up
F01.PB16562	25.79	14.2	11.07	2.68	6.92	2.11	0.00547279	-2.18718	down
F01.PB16570	0	0	0.07	6.18	4.3	3.97	2.80943e-07	7.93903	up
F01.PB16575	0.08	0.35	0	10.52	11.83	9.26	2.80071e-08	6.12042	up
F01.PB1658	9.91	15.57	6.54	0	0	0	9.35421e-10	#NAME?	down
F01.PB16588	3.69	3.12	1.5	0.08	0.09	0	8.64567e-06	-6.09726	down
F01.PB16618	0	0.46	0.14	41.16	24.46	12.67	3.01464e-08	7.05643	up
F01.PB16636	0.21	0.33	0.01	14.27	12.07	12.76	8.84537e-11	6.23965	up
F01.PB16637	1.35	0.61	1.07	24.89	6.95	22.4	0.000257677	4.14206	up
F01.PB16648	64.48	5.32	45.65	0	0	0.39	9.28504e-05	-8.25166	down
F01.PB16649	21.24	17.9	19.92	3.86	4.26	0.58	4.3874e-05	-2.86429	down
F01.PB16653	0	0	1.66	8.95	4.67	4.59	0.00110364	3.35604	up
F01.PB16657	12.59	11.88	15.88	1.21	0.3	0	7.18589e-08	-4.91347	down
F01.PB16667	0	0	0	10.72	4.57	4.66	1.17741e-08	Inf	up
F01.PB16672	5.61	4.03	3.67	22.14	15.3	12.64	0.00983729	1.85135	up
F01.PB16675	266.74	478.81	239.2	0.35	9.78	3.86	2.72721e-11	-6.20572	down
F01.PB16681	1.5	0.97	0.75	0.04	0.04	0	0.000233572	-5.31242	down
F01.PB16686	0.25	0	0.13	3.47	3.92	1.91	0.000170059	4.88218	up
F01.PB16722	0	0	0	10.63	5.86	8.56	2.26612e-12	Inf	up
F01.PB16737	2.22	3.16	2.08	0	0	0	2.56985e-06	#NAME?	down
F01.PB16738	0.24	0	0	10.81	7.2	22.09	4.72791e-06	7.92061	up
F01.PB16752	36.73	31.18	29.53	0	0	0	4.54327e-29	#NAME?	down
F01.PB16759	0	0	0	29.79	31.29	31.52	1.42881e-28	Inf	up
F01.PB16768	0	0	0	7.05	14.16	7.1	2.54408e-13	Inf	up
F01.PB16770	19.83	13.22	19.03	0.06	0	0	6.45589e-23	-10.388	down
F01.PB1681	21.95	33.88	35.73	4.02	9.88	8.45	0.00139502	-2.11043	down
F01.PB16829	61.44	34.41	57.61	0	0	0	1.46812e-39	#NAME?	down
F01.PB16841	33.58	40.36	33.35	0.04	0	0.08	5.8343e-25	-10.4017	down
F01.PB16864	0	0	0	36.47	35.9	46.31	7.97679e-34	Inf	up
F01.PB16872	77.97	113.47	139.27	19.38	14	41.31	4.2415e-05	-2.20091	down
F01.PB16878	3.25	1.74	2.01	0	0	0	1.65365e-06	#NAME?	down
F01.PB16889	27.81	28.27	28.27	6.38	4.17	10.91	0.00110485	-2.02695	down
F01.PB16893	5.17	4.83	7.58	0	0	0.07	2.50241e-09	-8.35594	down
F01.PB16898	16.16	14.74	11.91	0	0	0	6.97806e-23	#NAME?	down
F01.PB16900	0.15	0.26	0.22	171.06	259.48	182.9	7.7107e-37	9.93797	up
F01.PB1691	0	0	0.14	18.98	32.35	29.87	4.38421e-19	9.98333	up
F01.PB16936	45.68	11.26	18.27	0	0.3	0.07	1.99383e-05	-7.8716	down
F01.PB16939	37.72	37.92	31.79	4.46	6.5	7.32	1.71779e-05	-2.61768	down
F01.PB16956	0	0	0	2.02	1.19	2.6	4.41529e-06	Inf	up
F01.PB1696	20.87	6.95	11.87	0	0	0.15	1.22467e-08	-8.39587	down
F01.PB16979	3.38	2.26	7.45	0	0.08	0	2.62556e-05	-8.14098	down
F01.PB1698	618.12	213.72	631.35	0	0.36	0.53	2.58911e-16	-10.8615	down
F01.PB16990	31.04	9.23	30.64	0	0	0	1.20226e-11	#NAME?	down
F01.PB17	0	0	0.14	120.64	190.74	198.42	1.76244e-40	12.6365	up
F01.PB17017	29.99	36.44	47.47	0.06	0.18	0.04	2.12754e-30	-9.3453	down
F01.PB17033	15.57	16.51	12.55	0.63	1.04	0.79	1.11804e-08	-4.26469	down
F01.PB17067	113.94	128.61	123.02	28.54	32.68	25.98	0.000175793	-2.13791	down
F01.PB17088	0.08	0	0.24	3.22	2.62	4.2	8.3805e-05	5.06842	up
F01.PB1709	95.55	127.68	195.9	0	0	0	5.22283e-23	#NAME?	down
F01.PB17101	5.28	14	8.66	2.58	0.32	0.32	0.00153148	-3.30296	down
F01.PB17109	2.7	3.69	3.76	0	0	0	7.54251e-08	#NAME?	down
F01.PB17114	0.51	0	0.68	5.11	3.64	6.35	0.000347288	3.63919	up
F01.PB17118	11.6	18.67	14.41	0.41	0.42	0.84	9.88541e-09	-4.83571	down
F01.PB17123	0	0	0.56	47.01	21.5	55.47	1.05448e-11	7.73687	up
F01.PB17124	0	0	0.99	33.16	15.64	14.22	3.19858e-08	5.90015	up
F01.PB17132	51.08	50.33	31.71	0.16	0.16	0	3.73621e-30	-8.89725	down
F01.PB17154	11.69	21.63	19.89	0	0	0	7.86898e-25	#NAME?	down
F01.PB17183	3.67	3.78	3.74	0.31	0.12	0	0.00010364	-5.02696	down
F01.PB17189	1.73	6.42	11.16	0	0	0	3.61799e-05	#NAME?	down
F01.PB17209	0	0	0.04	2.81	3.85	0.92	2.92041e-05	7.3228	up
F01.PB17231	0.29	0.24	0	30.81	30.42	55.39	3.64581e-14	7.835	up
F01.PB17244	3.43	25.66	8.81	56.36	107.97	74.17	5.85475e-05	2.56974	up
F01.PB17266	0.11	0.05	0.02	26.43	6.75	3.22	0.00931329	7.97298	up
F01.PB17274	2.51	1.99	2.48	15.09	15.94	30.46	0.000621681	3.1095	up
F01.PB17284	30.89	13.8	29.89	76.63	177.43	142.83	0.000881585	2.3653	up
F01.PB17312	15.16	17.65	21.37	3.5	2.27	4	0.000168111	-2.55301	down
F01.PB17313	0.46	0	0	30.91	14.97	19.28	1.64969e-17	7.26394	up
F01.PB17317	16.6	14.44	21.38	2.44	0	0.73	9.602e-08	-4.16197	down
F01.PB17318	0.05	0.08	0	6.98	3.2	1.22	0.00125491	6.44329	up
F01.PB17319	10.76	14.01	14.1	0	0.06	0.15	1.40573e-15	-7.63524	down
F01.PB1732	5.67	3.09	4.22	21.34	21.62	16.67	0.00713615	2.14751	up
F01.PB17329	9.84	12.36	8.9	1.02	1.07	0.63	1.42806e-05	-3.63439	down
F01.PB17331	27.04	38.69	34.61	1.42	0.87	3.86	3.95411e-11	-4.09082	down
F01.PB17340	6.45	7.79	10.17	0	0	0.25	2.30307e-11	-6.78413	down
F01.PB17345	0.8	0	0.46	23.71	38.42	8.51	9.08769e-05	5.81423	up
F01.PB1735	0	0	0.07	1.71	1.7	1.91	0.000100159	6.0657	up
F01.PB17351	0	0	0	2.96	2.93	2.73	5.15913e-08	Inf	up
F01.PB17364	0.5	0.75	0.7	35.97	36.9	56.84	1.2062e-17	6.06795	up
F01.PB17367	0	0.07	0	4.51	2.67	9.35	0.000118989	7.81739	up
F01.PB17385	10.14	8.12	11.22	0.16	0.06	0.08	3.17344e-11	-7.49793	down
F01.PB17449	0	0	0	6.68	4.43	4.29	4.24162e-10	Inf	up
F01.PB17453	48.07	68.25	60.35	1.84	1.07	0.84	9.00664e-21	-5.69035	down
F01.PB17476	9.96	5.25	14.04	1.19	2.72	0.41	0.00382277	-2.9137	down
F01.PB17496	8.76	10.9	8.19	0	0.23	0	7.91602e-12	-7.23998	down
F01.PB17507	0	0	0.11	2.23	2.08	3.09	1.76004e-05	6.34557	up
F01.PB17519	28.12	38.45	12.28	1.55	2.3	0.74	9.97546e-05	-4.20458	down
F01.PB17538	20	19.33	24.98	0	0	0.16	4.76886e-22	-9.17327	down
F01.PB17546	5.65	4.44	12.88	0	0	0	1.73895e-06	#NAME?	down
F01.PB17576	28.72	18.01	17.63	0	0	0	1.28599e-22	#NAME?	down
F01.PB1759	74.73	79.83	35.39	0.64	0.52	0.14	5.17307e-16	-7.46516	down
F01.PB17592	0.12	0.05	0.29	2.55	3.56	3.77	0.0005426	4.35248	up
F01.PB17595	1.55	1.27	0.88	0	0	0	7.98086e-06	#NAME?	down
F01.PB17607	0	0.09	0.16	9.35	9.34	5.33	9.85266e-09	7.06354	up
F01.PB17612	0	0	0	2.25	2.53	3.45	4.90086e-07	Inf	up
F01.PB17617	0	0.36	0	1.1	2.09	3.8	0.00506662	4.32602	up
F01.PB17627	0.38	0.46	0.57	32.71	18.37	3.09	0.00969557	5.25625	up
F01.PB17665	0	0	0	9.35	5.88	4.93	3.08587e-11	Inf	up
F01.PB17673	4.32	3.71	4.19	19.9	21.71	14.25	0.00161683	2.13119	up
F01.PB17681	30.39	16.39	11.71	0	0.19	0	1.20117e-11	-8.47881	down
F01.PB17706	3.19	7.28	6.13	0.3	0	0	4.87252e-06	-6.23449	down
F01.PB17712	13.2	20.75	11.49	0.64	2.79	2.63	7.85977e-06	-2.97818	down
F01.PB17729	6.57	7.03	8.87	0.41	0.71	0.58	0.000230684	-3.85942	down
F01.PB1773	70.06	58.59	68.83	0.19	0.12	0	1.50986e-28	-9.55408	down
F01.PB17788	0.28	0.19	0.3	34.84	30.17	21.77	1.40463e-21	6.91789	up
F01.PB17790	11.99	16.29	23.6	0	0	0	8.39838e-19	#NAME?	down
F01.PB17797	0.07	0.29	0.11	6.65	11.97	11.04	2.00598e-09	6.07493	up
F01.PB17798	14.41	23.1	4.08	0	0	0	3.54804e-06	#NAME?	down
F01.PB17807	19.04	20.8	21.04	0	0.16	0	3.71411e-18	-8.87532	down
F01.PB17812	0.04	0	0	14.49	9.54	10.12	1.50839e-16	Inf	up
F01.PB17826	0	0.13	0	9.07	16.22	12.62	3.73308e-14	8.41644	up
F01.PB17828	0	0	0	17.58	12.94	24.09	5.79126e-17	Inf	up
F01.PB17833	0	0.09	0.08	4.67	5.3	3.91	6.9286e-06	6.51391	up
F01.PB17838	0	0	0	10.32	7.4	10.05	4.15415e-12	Inf	up
F01.PB17847	0.06	0.04	0	3.62	1.01	2.23	1.80422e-05	6.26495	up
F01.PB17861	0.27	1.09	0.58	8.09	10.28	8.43	1.94377e-05	3.74585	up
F01.PB17862	15.36	14.95	15.04	0	0.31	0	2.91798e-12	-7.64708	down
F01.PB1791	0	0	0	6.83	2.21	10.82	8.32649e-05	Inf	up
F01.PB17914	15.82	12.67	15.69	0	0	0	2.82986e-20	#NAME?	down
F01.PB17915	0	0	0	6.13	3.25	5.22	1.41581e-10	Inf	up
F01.PB17931	18.62	12.7	13.03	0	0	0	2.94559e-16	#NAME?	down
F01.PB17945	37.79	29.69	46.75	1.31	0.64	1.08	1.62322e-16	-5.34603	down
F01.PB17954	0.1	0.02	0	19.04	21.22	16.54	3.65707e-17	9.53585	up
F01.PB17965	6.33	10.78	11.76	0	0	3.75	0.000978695	-2.97144	down
F01.PB17970	15.82	14.33	15.41	0	0.12	0	4.31554e-15	-9.4462	down
F01.PB17972	19.56	25.79	24.73	0.05	0	0	1.24449e-25	-10.6804	down
F01.PB17974	0.13	0	0	12.06	15.02	15.91	5.30419e-16	8.49705	up
F01.PB17977	33.46	41.39	43.77	8.95	3.46	0.62	8.24596e-09	-3.29998	down
F01.PB17982	9.12	16.07	13.89	1.36	1.67	1.8	0.000239246	-3.11765	down
F01.PB17993	32.24	36.9	26.1	2.14	3.16	1.7	3.51812e-10	-3.8476	down
F01.PB17999	0	0.26	0	32.03	30.97	17.51	5.34575e-20	8.54897	up
F01.PB18035	4.99	5.23	5.35	197.73	166.22	227.34	1.01114e-17	5.19391	up
F01.PB18037	9.27	6.47	6	0	0	0	3.48272e-12	#NAME?	down
F01.PB18044	8.39	5.82	6.83	0.11	0.22	0.83	9.453e-06	-4.29726	down
F01.PB18069	23.96	35.23	38.34	0	0	0.77	4.28345e-22	-7.06248	down
F01.PB18073	161.44	241	257.22	13.85	32.09	0.84	5.06138e-12	-3.91753	down
F01.PB18091	104.56	179.52	79.21	0.26	0	0	2.55474e-17	-10.8681	down
F01.PB18112	15.94	17.07	18.88	0	0	0	1.64368e-25	#NAME?	down
F01.PB18125	7.74	12.22	5.65	0	0	0	2.03455e-11	#NAME?	down
F01.PB18169	53.59	56.6	48.89	6.83	6.15	5.45	9.19816e-09	-3.18282	down
F01.PB18170	13.81	24.29	17.63	3.13	4.98	4.75	0.00116186	-2.18505	down
F01.PB18187	33.51	25.69	30.18	4.53	4.72	3.06	2.52093e-06	-2.94188	down
F01.PB18200	11.86	0	0	47.85	43.15	61.93	1.70384e-10	3.70358	up
F01.PB18202	0.15	0.04	0.04	0.77	1.28	1.86	0.0018708	4.08694	up
F01.PB18221	137.76	182.09	104.56	0	0	0	1.67828e-42	#NAME?	down
F01.PB18228	0	0	0	42.13	41.04	44.69	1.58453e-30	Inf	up
F01.PB1823	0.77	0	0	23.31	34.14	68.71	1.56779e-06	7.43287	up
F01.PB18231	0	0	0	10.95	9.21	8.66	4.32553e-13	Inf	up
F01.PB18245	17.7	19.87	27.66	0	0	0	2.15368e-26	#NAME?	down
F01.PB18247	3.11	3.84	2.59	0.14	0.09	0.34	0.000550602	-4.0944	down
F01.PB18248	5.83	10.7	5.29	39.45	33.23	41.3	9.76322e-05	2.31582	up
F01.PB18251	1.66	1.63	0.5	13.25	28.35	8.95	0.00367523	3.69302	up
F01.PB18253	276.42	282.15	220.71	0	0.04	0	8.5541e-45	#NAME?	down
F01.PB18260	68.87	47.65	75.25	0.39	0	0.29	1.14114e-31	-8.32291	down
F01.PB18262	15.16	5.27	11.31	1.39	1.29	0.52	0.000107753	-3.40441	down
F01.PB1827	379.6	359.55	688.87	3.96	4.21	13.89	2.3286e-11	-6.06565	down
F01.PB18273	17.03	17.03	18.43	1.39	0.6	0.82	2.22899e-10	-4.33319	down
F01.PB1829	0	0	0	9.44	3.95	5.29	1.31593e-07	Inf	up
F01.PB18292	2.58	8.61	5.74	0	0	0	4.91117e-07	#NAME?	down
F01.PB18293	0	0	0	1.78	7.01	4.66	2.45714e-06	Inf	up
F01.PB18299	17.67	16.46	20.21	0	0.05	0	2.26165e-18	#NAME?	down
F01.PB18328	0	0	0	6.26	8.23	4.04	3.498e-08	Inf	up
F01.PB18343	0.47	0.61	0.06	155.57	70.24	8.84	0.00290544	7.78725	up
F01.PB18351	0.11	0.31	0.44	92.54	309.1	380.29	1.7799e-09	9.8995	up
F01.PB18356	7.16	7.07	5.33	0.76	1.69	0.44	0.00391753	-2.87907	down
F01.PB18357	12.51	7.87	11.04	2.38	1.67	0.44	0.00146917	-2.90501	down
F01.PB18366	9.59	29.24	25.46	0	1.65	1.45	3.04209e-05	-4.45775	down
F01.PB18381	13.22	13.93	13.73	0	0	0	4.06362e-16	#NAME?	down
F01.PB18402	281.98	310.5	224.35	1.24	0.13	0.13	5.76329e-34	-9.2796	down
F01.PB18404	0.12	0	0.05	4.54	6.11	2.02	2.74117e-06	6.18466	up
F01.PB18417	0.26	0.46	0.04	14.27	14.36	16.77	1.05235e-13	5.92285	up
F01.PB18433	23.43	27.39	17.46	0.22	0.04	0	7.94337e-23	-8.62959	down
F01.PB18435	18.61	33.54	5.1	0	0	0.18	0.000135621	-8.40082	down
F01.PB18439	16.95	14.69	15.7	0.73	0	0	2.38514e-11	-6.24503	down
F01.PB18454	0	3.35	2.15	39.39	71.6	43.47	1.29328e-11	4.72636	up
F01.PB18455	0	0	0	6.05	4.81	6.94	1.86562e-11	Inf	up
F01.PB18470	55.55	31.58	70.32	0.28	0	0	9.89461e-19	-9.52594	down
F01.PB18473	0.35	0.21	1.25	19.7	24.53	33.44	3.3508e-15	5.39639	up
F01.PB18479	9.19	5.62	5.85	0.46	0.19	0.31	5.19229e-05	-4.68148	down
F01.PB18487	0.1	0.08	0.39	7.55	6.67	2.05	0.000143619	4.79725	up
F01.PB18488	0	0	0	7.48	4.59	10.07	2.25575e-13	Inf	up
F01.PB18515	111.88	181.95	119.27	19.03	14.37	22.08	4.13631e-08	-2.9624	down
F01.PB18518	0.15	0.02	0	14.96	10.3	11.6	1.81298e-11	8.75446	up
F01.PB1852	30.74	44.22	27.65	3.76	5.31	6.11	1.07209e-05	-2.82305	down
F01.PB18520	18.12	17.27	3.69	0	0	0	5.77205e-08	#NAME?	down
F01.PB18530	3.45	1.02	2.37	0	0	0	2.80054e-06	#NAME?	down
F01.PB18537	26.86	8.69	11.17	95.24	100.69	169.13	2.97634e-05	2.94283	up
F01.PB18560	4.54	7.69	8.91	1	0.97	0.88	0.000675872	-2.98902	down
F01.PB18576	170.58	236.41	405.56	13.78	21.72	4.97	6.2827e-06	-4.42581	down
F01.PB18583	0	0	0	29.98	41.83	27.45	3.03284e-26	Inf	up
F01.PB18603	13.53	8.1	8.54	0	0	0	6.26209e-12	#NAME?	down
F01.PB18613	4.03	7.63	3.56	0	0	0	3.50978e-09	#NAME?	down
F01.PB18630	14.03	15.88	14.56	0.81	0	0	5.61542e-10	-6.0282	down
F01.PB18651	13.06	17.19	12.45	2.7	3.92	0	6.58051e-05	-2.7969	down
F01.PB18667	0.88	1.52	0.36	73.91	100.51	53.71	1.53996e-22	6.3309	up
F01.PB1868	12.47	17.8	11.04	0	0	6.15	0.00120034	-2.75031	down
F01.PB18692	64.74	83.67	83.24	0	0	0	5.08649e-39	#NAME?	down
F01.PB18701	0.78	0	0	5.32	30.44	11.7	0.00530918	5.94482	up
F01.PB18706	2.69	0.39	0.32	26.29	40.33	41.08	2.81546e-13	5.00711	up
F01.PB18715	13.45	22.74	37.19	0.77	2.32	2.6	0.000255207	-3.77061	down
F01.PB18759	0.22	0.02	0.42	14.98	11.1	13.53	1.79602e-11	6.00148	up
F01.PB18767	13.12	12.68	12.52	0.68	0	0.29	2.00262e-10	-5.44784	down
F01.PB18790	0	0	0	6.43	6.76	3.86	4.93631e-08	Inf	up
F01.PB18794	9.01	6.91	8.4	0	0	0	1.33514e-13	#NAME?	down
F01.PB188	56.18	68.99	39.09	0	0	0	7.29203e-30	#NAME?	down
F01.PB18807	6.25	7.95	9.5	0	0	0	9.15827e-11	#NAME?	down
F01.PB18812	0	0.2	0.12	38.45	27.32	29.92	6.82438e-24	8.42776	up
F01.PB18816	0	1.1	2.7	15.9	17.1	21.54	1.39171e-07	3.76389	up
F01.PB18820	21.8	50.07	53.76	0	0.85	1.9	5.58879e-09	-5.58105	down
F01.PB18824	0	0.71	0.47	8.85	37.61	25.35	4.81173e-05	5.9294	up
F01.PB18833	10.8	9.98	10.09	0	0	0.44	9.2043e-10	-6.15407	down
F01.PB18848	28.07	33.46	23.48	0	0	0	9.52545e-25	#NAME?	down
F01.PB18863	9.85	17.25	5.71	0	0	0	5.15102e-09	#NAME?	down
F01.PB18869	6.82	3.76	3.73	0.28	0.9	0.36	0.0037011	-3.38526	down
F01.PB18875	0.54	0.21	0.17	5.46	13.01	12.56	4.78535e-08	5.25207	up
F01.PB18878	0.71	1.12	1.27	5.17	10.92	13.88	0.000726372	3.24507	up
F01.PB18936	0	0.09	0.43	6.86	6.06	3.83	4.37819e-05	5.09554	up
F01.PB18969	0	0	0	0.84	1.35	1.06	1.13247e-05	Inf	up
F01.PB18984	1.79	7.87	7.59	0	0	0	5.23771e-06	#NAME?	down
F01.PB19	383.54	587.75	382.72	65.96	103	106.3	0.00010624	-2.35976	down
F01.PB19000	59.58	60.97	58.33	0.1	0	0.11	1.20853e-35	-9.89252	down
F01.PB19002	5.44	8.25	9.35	0	0	0	2.09414e-11	#NAME?	down
F01.PB19007	109.24	107.55	102.27	49.4	32.9	26.45	0.00543555	-1.62972	down
F01.PB19016	1.8	0.98	2.03	0	0.09	0.05	0.000196621	-5.11403	down
F01.PB19017	0	0	0	3.91	4.86	2.54	1.47876e-06	Inf	up
F01.PB19023	1.34	4.91	6.47	0.39	0	0	0.000895275	-5.3409	down
F01.PB1903	0	0	0	3.53	5.94	7.65	5.23485e-07	Inf	up
F01.PB19033	181.2	95.69	88.62	0	0	0	9.97586e-27	#NAME?	down
F01.PB19035	21.28	30.67	25.08	5.48	3.56	6.28	5.52426e-05	-2.39977	down
F01.PB19051	51.13	23.96	50.48	0.8	0.37	0.34	3.23821e-15	-6.56316	down
F01.PB19064	53.28	27.8	25.29	0.04	0.01	0.1	1.47023e-18	-10.0044	down
F01.PB19070	1.81	1.61	1.26	0	0	0	9.66556e-06	#NAME?	down
F01.PB19077	149.33	54.99	85.42	9.18	14.47	3.63	0.000134788	-3.4752	down
F01.PB19085	5.78	3.05	1.61	0	0	0	4.36713e-06	#NAME?	down
F01.PB19093	198.08	182.93	239.81	0.4	1.14	1.98	3.82432e-30	-7.53142	down
F01.PB19099	33.43	43.49	36.19	1.89	2.9	1.5	4.88273e-13	-4.26284	down
F01.PB191	2.95	5.39	3.41	35.84	34.54	25.76	9.0876e-05	2.96663	up
F01.PB19125	22.56	23.92	26.2	4.76	9.34	4.43	0.000776566	-2.04386	down
F01.PB19128	0	0	0.16	53.28	69.01	52.68	1.36075e-36	10.1376	up
F01.PB19130	0.33	0.78	0.38	108.5	85.12	64.9	4.11335e-29	7.46628	up
F01.PB19131	95.49	150.42	109.95	0.43	0.38	0.32	6.49065e-34	-8.46246	down
F01.PB19135	99.61	57.86	63.82	783.44	620.28	267.77	0.000385428	2.84402	up
F01.PB19148	0.46	2.69	2.67	11.08	9.79	11.69	0.00830856	2.42233	up
F01.PB19151	3.52	15.01	1.94	50.45	63.37	45.87	2.49283e-07	2.88701	up
F01.PB19160	12.3	5	7.16	0.88	1.08	0	0.00023554	-3.74573	down
F01.PB19162	52.82	102.58	94.01	25.2	28.36	39.51	0.00916284	-1.48884	down
F01.PB19169	206.02	213.43	156.68	31.68	23.46	22.24	7.0737e-07	-2.96728	down
F01.PB19185	0	0.86	0	4.69	2.65	4.15	0.00378387	3.67684	up
F01.PB19186	0	0	0.09	37.05	8.31	8.41	0.000835935	9.66747	up
F01.PB19198	90.76	143.04	117.1	17.43	25.61	33.06	3.67871e-05	-2.26548	down
F01.PB19203	52.74	41.03	59.39	0.6	3.27	0	5.85261e-18	-5.40204	down
F01.PB19204	0	0	0	5.79	1.88	4.24	1.45115e-08	Inf	up
F01.PB1921	0.21	0.59	0	66.56	40.18	47.46	6.14143e-23	7.61189	up
F01.PB19226	0	0.4	0	24.11	52.11	58.82	1.22896e-13	8.37872	up
F01.PB19238	13.06	19.77	10.77	2.54	0.64	0.7	1.13699e-05	-3.63402	down
F01.PB19239	4.54	2	5.53	0.44	0.65	0	0.00252702	-3.62971	down
F01.PB19254	28.95	30.34	31.63	0	0	0.37	6.26999e-21	-7.9414	down
F01.PB19261	9.83	12.48	13.87	35.26	37.61	43.42	0.00849606	1.61988	up
F01.PB19288	4.43	7.17	4.22	0.09	0.28	0	8.01125e-07	-5.53892	down
F01.PB19289	0.41	2.39	0	97.8	218.08	28.45	0.00188132	6.88768	up
F01.PB19295	1.98	13.59	6	62.1	28.5	34.28	0.00121223	2.43837	up
F01.PB19301	2.59	2.7	1.19	71.72	34.52	16.45	0.00414573	4.17134	up
F01.PB19306	0	0.36	0	3.94	1.52	1.33	0.0058618	4.13335	up
F01.PB19317	0	0.08	0.02	8.37	7.85	11.29	4.35612e-09	8.42379	up
F01.PB19322	0	0	0	43.93	44.39	34.4	2.24706e-29	Inf	up
F01.PB19326	0	1.34	0.36	59.07	65.41	198.02	0.0002463	7.55297	up
F01.PB19336	2.06	6.03	3.57	295.81	268.43	351.93	3.19509e-21	6.22688	up
F01.PB19344	0.85	0.92	0.87	14.85	22.93	29.66	1.47612e-09	4.65704	up
F01.PB1938	8.89	7.33	11.52	0	0	0.15	7.96958e-09	-8.22788	down
F01.PB19389	7.3	9.01	9.53	112.45	144	286.46	0.000320045	4.34903	up
F01.PB19391	37.5	38.04	35.3	0	0	0	8.07656e-35	#NAME?	down
F01.PB19409	2.17	1.34	0.55	76.47	75.47	65.75	2.29804e-20	5.75616	up
F01.PB19420	15.68	15.76	11.48	0.58	1.45	0	1.63516e-08	-4.53438	down
F01.PB1943	0.2	0.28	1.3	125.47	71.84	40.48	1.49941e-08	7.02846	up
F01.PB19435	9.43	27.66	10.8	0.73	0.32	1.16	0.00238415	-4.56058	down
F01.PB19451	9.09	7.67	12.34	2.72	2.59	2.1	0.00907789	-2.04832	down
F01.PB1948	43.98	57.57	73.36	0	3.7	2.55	4.61075e-15	-4.87947	down
F01.PB19480	0	0	0	24.4	15.81	12.34	3.84736e-16	Inf	up
F01.PB19490	7.56	11.68	10.02	0.1	0	0	1.04607e-10	-8.85772	down
F01.PB19507	12.64	9.54	12.73	0	0	0	8.24876e-13	#NAME?	down
F01.PB19514	10.64	17.85	14.17	0	0	0	3.19083e-16	#NAME?	down
F01.PB19515	92.7	96.99	148.67	5.46	10.14	11.57	3.96041e-11	-3.7031	down
F01.PB19521	0	0.05	0.04	1.63	1.48	2.31	5.75778e-05	5.93282	up
F01.PB19571	0.13	0.35	0.35	23.11	14.31	23.62	9.00357e-14	6.29892	up
F01.PB19579	9.97	8.01	8.13	0	0	0	7.16515e-14	#NAME?	down
F01.PB19603	0	0.32	0	2.7	2.27	2.24	0.000692111	4.56865	up
F01.PB19611	0	0	0	5.29	6.22	5.94	9.30371e-08	Inf	up
F01.PB19627	0	0.08	0	2.85	13.13	5.43	0.000147731	8.73019	up
F01.PB19632	5.14	3.48	3.98	92.82	40.32	50.14	3.82545e-06	3.80606	up
F01.PB19647	10.89	2.4	17.2	0.06	0.76	0	0.00436217	-5.33376	down
F01.PB19655	1.32	0	0	3.65	5.84	2.67	0.00275161	3.24622	up
F01.PB19668	35.96	51.23	49.45	0	0	0	9.81758e-34	#NAME?	down
F01.PB19678	233.06	1151.05	813.39	2.47	0	0.6	3.61193e-08	-9.63961	down
F01.PB197	21.74	21.99	41	137.51	276.78	144.07	0.000445667	2.64661	up
F01.PB19713	0	0	0	3.97	2.63	4.73	4.49238e-08	Inf	up
F01.PB19719	4.89	2.32	3.65	20.88	16.66	10.49	0.00397945	2.08103	up
F01.PB19724	2.03	3.42	2.48	15.96	13.43	13.18	0.00780376	2.3709	up
F01.PB19726	49.75	24.25	40.39	0	0	0	3.03856e-29	#NAME?	down
F01.PB19740	22.25	20.27	23.71	0	0	0	1.8646e-18	#NAME?	down
F01.PB19755	0.2	0.2	0	49.9	18.61	19.94	4.93631e-08	8.03394	up
F01.PB19756	6.85	9.56	8.43	0	0	0	1.85108e-12	#NAME?	down
F01.PB19758	40.53	41.71	47.92	2.59	2.12	1.38	1.34862e-14	-4.51324	down
F01.PB19762	11.04	9.91	10.22	38.04	35.76	49.32	0.000660123	1.92676	up
F01.PB19779	2.77	4.51	2.21	0	0	0	5.16989e-08	#NAME?	down
F01.PB19783	2.59	3.6	2.69	65.74	73.92	78.16	9.55855e-15	4.569	up
F01.PB19805	0.17	0	0	3.02	3.36	1.99	6.71183e-05	5.65377	up
F01.PB19811	0	0	0	5.21	5.38	5.53	6.95745e-10	Inf	up
F01.PB19833	0	0.26	0	33.24	20.8	5.85	9.36855e-06	7.91749	up
F01.PB19880	0.39	0.22	0.69	11.55	5.65	6.18	6.71101e-05	4.17063	up
F01.PB19891	8.33	5.67	4.64	0	0	0	1.38434e-11	#NAME?	down
F01.PB19902	3.38	2.24	1.5	0	0	0	1.11798e-06	#NAME?	down
F01.PB19940	25.39	33.83	58.6	3.75	7.37	9.46	0.00226536	-2.57939	down
F01.PB19959	0.15	0	2.77	41.39	17.72	9.01	0.00900213	4.4437	up
F01.PB19960	0	0	0	12.66	13.05	12.1	5.83688e-17	Inf	up
F01.PB19961	0	0.1	0.44	3.66	4.33	2.09	0.00069328	4.26637	up
F01.PB19962	6.2	10.61	8.37	0.2	0.07	0.14	3.71889e-09	-6.32504	down
F01.PB19970	0	0	0	13.83	9.06	6.79	2.26272e-11	Inf	up
F01.PB19972	0	0	0	5.76	5.16	3.34	1.86139e-08	Inf	up
F01.PB1998	0	0	0.17	2.7	5.95	9.08	3.00544e-05	6.78051	up
F01.PB19990	3.04	1.94	1.94	0	0	0.23	0.000145445	-5.01812	down
F01.PB19994	6	4.82	3.8	135.19	58.42	51.28	0.000271302	4.0003	up
F01.PB2000	0	0	0	39.77	26.19	20.29	3.33621e-20	Inf	up
F01.PB20008	0.25	0.17	0.2	28	17.95	20.11	1.17051e-17	6.79592	up
F01.PB20016	0	0	0	26.83	9.76	9.58	1.63249e-07	Inf	up
F01.PB20021	5.81	13.61	8.33	0	0	0.03	1.81505e-10	#NAME?	down
F01.PB20026	0	0	0.2	168.38	81.47	91.02	1.12067e-21	10.7045	up
F01.PB20029	4.54	2.45	3.53	22.44	24.74	25.09	6.18835e-05	2.74945	up
F01.PB2003	3.03	2.18	1.59	14.72	22.78	26.26	3.11937e-05	3.21349	up
F01.PB20039	4.49	3.87	6.37	1.32	0.37	0.36	0.00618842	-3.02161	down
F01.PB2005	75.86	70.61	36.9	0	0	0	1.98791e-27	#NAME?	down
F01.PB20053	5.81	5.05	3.81	0	0	0.06	6.89465e-08	-7.96076	down
F01.PB20062	0	0	0	3.47	9.93	10.44	7.98889e-09	Inf	up
F01.PB20075	14.06	9.43	10.59	0	0.2	0	2.88298e-10	-7.81325	down
F01.PB2008	31.28	38.17	37.46	3.24	4.01	2.4	5.72272e-07	-3.56917	down
F01.PB20107	1.25	5.01	2.27	0	0	0	7.29399e-05	#NAME?	down
F01.PB20133	63.34	95.64	114.44	0.12	0	0	1.04387e-33	-11.7178	down
F01.PB20150	6.1	3.14	5.88	0	0	0	6.26154e-10	#NAME?	down
F01.PB20185	9.39	10.3	9.81	1.31	0.58	0	9.43302e-06	-4.11451	down
F01.PB20197	20.17	22.42	33.25	0	0	0	1.69081e-28	#NAME?	down
F01.PB20201	0.47	0	0	143.87	86.81	73.08	1.45358e-26	9.46879	up
F01.PB20220	10.26	15.59	10.23	0	0	0	6.44785e-19	#NAME?	down
F01.PB20237	0.08	0.28	0	2.55	2.13	1.96	0.0017282	4.10356	up
F01.PB2024	1.65	1.35	0.45	149.37	116.26	102.2	3.11084e-24	6.79942	up
F01.PB20255	0.15	0	0	9.84	12.61	8.85	7.83612e-11	8.64394	up
F01.PB20269	13.86	10.14	12.05	2.01	1.92	1.98	0.00018478	-2.68122	down
F01.PB2027	138.16	85.1	94.97	58.81	22.36	24.42	0.00511094	-1.66389	down
F01.PB20273	48.79	49.05	71.04	0	0	0	1.11116e-34	#NAME?	down
F01.PB20274	3.64	6.33	8.29	0	0	0.11	1.34088e-09	-7.54744	down
F01.PB20304	13.42	11.61	12.47	0	0	0.07	4.08721e-13	-9.05164	down
F01.PB20324	0	0.08	0.73	5.11	2.84	1.36	0.00971994	3.51629	up
F01.PB20348	0	0	0	6.29	9.59	10.91	4.04075e-14	Inf	up
F01.PB20364	0.31	0.16	0	2.42	2.07	2.67	0.00110822	4.03145	up
F01.PB20365	0	0	0	1.87	3.45	5.38	9.58497e-07	Inf	up
F01.PB20366	0	0	0	2.4	1.06	2.66	3.73466e-06	Inf	up
F01.PB20374	11.13	13.17	9.18	0.55	0.64	0.43	5.55056e-06	-4.47479	down
F01.PB20389	0	0	0	12.14	12.91	14.66	1.4739e-17	Inf	up
F01.PB20395	0.13	0.33	0.12	39.04	88.41	18.15	4.63513e-05	8.08623	up
F01.PB204	3.26	3.61	1.6	31.06	11.95	13.68	0.00857595	2.68172	up
F01.PB20405	45.82	95.75	46.49	0	0.26	0	1.30942e-13	-9.81357	down
F01.PB20431	24.75	33.58	30.65	7.39	9.45	12.2	0.00643533	-1.67735	down
F01.PB20472	19.79	25.73	21.24	0.52	0.53	0	1.78294e-17	-6.12254	down
F01.PB20475	0	0	0.08	2.01	2.31	2.23	2.76788e-05	6.20661	up
F01.PB20478	0.88	0.69	0.74	51.55	32.51	14.51	6.75163e-06	5.37836	up
F01.PB20479	0	0	0	1.98	1.11	1	1.13815e-05	Inf	up
F01.PB20480	11.64	7.82	11.91	0.1	0	0	2.32409e-10	-8.79648	down
F01.PB20483	12.64	9.78	27.7	0	0	0	1.8784e-08	#NAME?	down
F01.PB20485	0	0.14	0	13.38	15.35	14.67	9.64474e-14	8.35919	up
F01.PB2049	0	0.31	0	2.38	2.82	4.57	0.00017176	5.26174	up
F01.PB20513	4.84	8.14	5.04	0	0	0.47	5.93035e-06	-5.37887	down
F01.PB20516	3.18	5.33	3.07	0.69	0.18	0.18	0.00280604	-3.73699	down
F01.PB20532	4.47	3.89	3.37	0.49	0	0	0.000269127	-4.81381	down
F01.PB20540	2.62	3.08	0.97	0	0.09	0	1.80422e-05	-6.24587	down
F01.PB20603	23.04	30.59	47.48	0	0	0	2.655e-18	#NAME?	down
F01.PB20607	2.11	1.52	1.55	0	0	0	6.54816e-06	#NAME?	down
F01.PB20610	2.38	0.05	0.22	10.14	3.29	10.18	0.00271976	3.15283	up
F01.PB20623	31.17	12.02	19.21	1.98	2.45	0.82	1.60762e-05	-3.65403	down
F01.PB20634	1.61	2.23	0.64	347.21	326.23	462.16	6.86668e-24	7.9657	up
F01.PB20659	14.09	15.95	5.64	0	0	0	1.68231e-11	#NAME?	down
F01.PB20660	101.88	66.5	53.4	0	0	0	2.75801e-35	#NAME?	down
F01.PB20680	18.3	10.45	11.34	0.05	0.12	0	8.37876e-17	-8.25553	down
F01.PB20684	240.41	29.5	193.87	1.03	2.01	0.58	6.97437e-05	-7.08493	down
F01.PB20687	21.01	29.72	20.54	0.37	0.57	0	2.13166e-14	-6.46899	down
F01.PB20700	272.3	620.87	354.07	50.67	62.52	145.24	0.00629235	-2.32207	down
F01.PB20705	50.65	36.32	39.63	0	0	0	3.62584e-31	#NAME?	down
F01.PB20713	1.32	1.3	1.12	0	0	0	1.31807e-05	#NAME?	down
F01.PB20716	36.58	29.7	29.94	0	0	0	4.70788e-24	#NAME?	down
F01.PB20728	9.97	8.89	8.76	0	0	1.06	1.11084e-06	-4.77803	down
F01.PB2073	0	0.78	0	10.03	6.82	5.01	6.28095e-05	4.84251	up
F01.PB20747	23.91	25.74	53.3	0.42	0	0	6.73051e-10	-8.15985	down
F01.PB20763	39.76	46.69	50.69	1.82	3.25	2.03	9.76808e-13	-4.354	down
F01.PB20784	2.14	2.11	0.98	12.81	11.04	6.35	0.00446592	2.47336	up
F01.PB20806	18.11	30.04	23.12	4.22	4.73	2.86	3.36871e-05	-2.67755	down
F01.PB20820	0	0	0	6.94	3.38	7.84	2.58553e-09	Inf	up
F01.PB20843	4.72	3.81	3.87	0	0	0	4.32061e-09	#NAME?	down
F01.PB20856	10.03	11.35	7.16	1.83	2.63	0.91	0.00358218	-2.50113	down
F01.PB20863	0.56	0	0	7.17	6.81	7.18	3.17241e-06	5.45251	up
F01.PB20869	0	0	0.82	8.48	16.35	3.92	0.00172156	5.00405	up
F01.PB20876	11.19	2.57	6.33	0	0	0	1.79252e-06	#NAME?	down
F01.PB20891	0.76	0.91	1.18	6.96	8.69	5.29	0.00480963	2.83371	up
F01.PB20892	1.87	1.59	1.3	73.68	56.5	157.46	3.68741e-05	5.91132	up
F01.PB20903	0	0.61	0.15	47.85	20.72	23.27	1.74659e-10	6.92281	up
F01.PB20924	33.88	38.28	33.83	0	0	0	2.69738e-33	#NAME?	down
F01.PB20946	0.45	0.19	0.09	5.04	3.88	3.72	0.000584322	4.14866	up
F01.PB20947	0	0	0	11.57	9.42	11.15	1.11302e-13	Inf	up
F01.PB20958	24.37	28.15	27.17	6.71	6.22	4.64	0.000411263	-2.2608	down
F01.PB20965	40.04	34.2	51.54	1.87	3.92	3.09	1.20739e-10	-3.90141	down
F01.PB20970	0.47	0.61	0	8.67	4.56	4.82	0.00049408	4.09048	up
F01.PB2098	12.33	13.58	8.46	0	0	0	6.47244e-11	#NAME?	down
F01.PB20987	30.95	33.06	34.29	0	0	0.42	4.85281e-21	-7.95397	down
F01.PB21	36.71	38.96	48.58	0	0	0	6.26463e-27	#NAME?	down
F01.PB21006	14.17	17.17	17.16	0	1.75	3.01	6.91291e-06	-3.39387	down
F01.PB21013	7.76	5.48	6.75	57.79	28.85	29.19	0.000297135	2.47146	up
F01.PB21024	1.61	0.89	1.88	12.19	14.23	12.69	1.44568e-05	3.12317	up
F01.PB21028	0.2	0.42	1.12	15.31	10.4	7.01	1.5341e-05	4.17685	up
F01.PB21029	28.63	40.24	113.27	0.25	0	0	1.17811e-05	-10.0628	down
F01.PB21040	0	0.06	0.12	4.93	6.62	13.74	7.99293e-06	7.31547	up
F01.PB21050	3.05	5.85	5.68	0.26	0	0.24	3.57576e-06	-5.20297	down
F01.PB21062	73.05	128.05	59.63	0	1.06	1.64	2.86229e-11	-6.66114	down
F01.PB21065	1.13	0.55	1.18	103.07	101.06	121.05	1.1789e-26	6.86436	up
F01.PB21066	1.04	1.68	1.46	0.29	0	0.12	0.00849421	-3.40596	down
F01.PB2107	81.59	63.66	138.76	3.76	7.63	10.51	9.99579e-06	-3.7541	down
F01.PB21080	0.26	0	0	40.61	91.68	93.85	5.13159e-17	10.2832	up
F01.PB21101	4.17	4.83	2.4	0.29	0.06	0.43	0.000249291	-4.01276	down
F01.PB21119	11.25	7.44	8.47	68.76	45.29	39.76	1.321e-05	2.44153	up
F01.PB21133	0.34	0.05	0.44	6.57	8.37	3.31	3.23262e-05	4.38256	up
F01.PB21134	1.43	1.26	1.43	12.45	9.73	7.35	0.00117333	2.7868	up
F01.PB21136	7.63	3.91	7.1	40.4	35.94	20.22	0.000172083	2.30408	up
F01.PB21142	0.36	0.17	0	16.09	10.5	5.34	5.32932e-08	6.04138	up
F01.PB21149	0	0	0	10.55	10.05	10.11	2.93628e-13	Inf	up
F01.PB21154	0.38	0	0	1.69	1.55	2.73	0.00137878	4.13015	up
F01.PB21159	0	0	0	21.11	8.55	5.64	1.24554e-06	Inf	up
F01.PB21163	0	0	0	17.23	12.02	8.43	3.10263e-12	Inf	up
F01.PB21167	67.06	51.46	68.15	0.13	0	0	3.84826e-34	-11.5533	down
F01.PB21174	0	0.97	0	32.04	27.47	29.67	1.27521e-15	6.4847	up
F01.PB21181	0.42	0	0.32	6.89	5.98	2.11	5.59753e-05	4.35186	up
F01.PB21185	2.28	1.05	0.25	10.49	10.6	9.08	0.000440249	3.06685	up
F01.PB21223	1.76	1.45	0.85	0	0	0.28	0.00241482	-3.85797	down
F01.PB21245	3.69	5.54	2.96	47.71	38.84	38.96	1.93282e-08	3.30635	up
F01.PB2125	0.51	0	0	5.27	3.45	7.63	4.3336e-05	5.32356	up
F01.PB21282	2.77	5.72	5.54	24.07	29.99	50.99	0.000947376	2.85292	up
F01.PB21289	20.45	18.51	20.24	4.07	6.44	4.53	0.00207895	-2.03991	down
F01.PB21290	28.58	40.25	35.66	0.77	0.35	0.56	1.00153e-17	-6.10588	down
F01.PB21291	2.1	1.69	3.36	0	0	0	1.3683e-06	#NAME?	down
F01.PB21299	0	0	0.25	3.22	2.97	2.49	0.000192761	5.27231	up
F01.PB2130	11.84	16.43	17.22	4.78	0.78	4.04	0.00753134	-2.32928	down
F01.PB21304	0	0.06	0.16	6.1	9.39	7.45	3.59972e-08	6.6315	up
F01.PB21309	22.18	14.69	18.26	1.1	1.11	0.46	3.0272e-09	-4.48384	down
F01.PB21313	27.7	25.56	23.56	0	0.74	0.6	8.36404e-18	-5.94462	down
F01.PB21324	0	0	0	39.72	127.63	135.01	1.10962e-13	Inf	up
F01.PB2133	0.11	0.28	0	22.71	31.88	39.47	1.51119e-17	7.90826	up
F01.PB21331	0	0	0	39.88	37.13	26.14	9.04329e-31	Inf	up
F01.PB21333	0.99	2.25	1.49	5.55	12.53	13.37	0.00738919	2.69262	up
F01.PB21338	0.62	1.57	0.96	52.46	55.5	32.73	1.54057e-15	5.437	up
F01.PB21345	1.62	4.69	8.38	0.02	0	0	6.60108e-05	#NAME?	down
F01.PB21347	0	0	0	2.66	4.39	4.41	1.38729e-07	Inf	up
F01.PB21359	0	0	0	7.11	12.67	9.64	6.57368e-16	Inf	up
F01.PB21360	0.73	0.14	0.29	95.54	181.41	33.96	1.30362e-05	8.12081	up
F01.PB2138	8.05	11.88	4.15	0	0.15	0	4.33471e-07	-7.78703	down
F01.PB21401	1.85	2.29	3.82	0.1	0	0.05	1.17631e-05	-5.97341	down
F01.PB21410	0.89	0.62	0.16	7.12	8.4	2.76	0.000467811	3.45691	up
F01.PB21412	12.46	8.43	9.02	0	0	0	4.25095e-16	#NAME?	down
F01.PB21440	0	0	0	16.07	17.42	21.39	4.8914e-23	Inf	up
F01.PB21457	12.74	19.18	18.59	68.88	56.46	58.81	0.00256694	1.79432	up
F01.PB21465	5.28	7.88	7.25	0.53	0.28	0.07	4.218e-07	-4.69158	down
F01.PB21477	0	0	0.14	16.42	10.95	13.29	3.71101e-14	8.50557	up
F01.PB21482	49.77	62.26	58.42	9.17	19.35	13.16	0.000132909	-2.09969	down
F01.PB21516	16.11	13.11	12	0	0	0	5.31763e-16	#NAME?	down
F01.PB21558	2.54	3.59	3.02	12.33	17.42	25.73	0.000572858	2.56019	up
F01.PB2156	63.5	46.38	65.43	0.21	0.1	0.51	4.51582e-25	-7.95543	down
F01.PB21561	6.79	3.61	5.92	0.09	0.09	0.1	4.52419e-08	-6.09904	down
F01.PB21574	0	0.15	0.11	3.52	2.97	3.04	9.52689e-05	5.13427	up
F01.PB21586	4.34	2.19	10.96	0	0	0	0.000744217	#NAME?	down
F01.PB21627	0.17	0.18	0.81	3.73	4.2	3.9	0.00351818	3.31961	up
F01.PB21629	2.48	1.11	1.23	17.26	13.1	14.02	4.322e-06	3.16162	up
F01.PB21663	13.48	19.4	21.02	1.63	4.32	2.29	8.00204e-05	-2.79454	down
F01.PB21671	0.39	0.66	0.66	6.42	4.41	3.46	0.00515957	2.96843	up
F01.PB21695	0	0.72	0	3.73	3.05	4.26	0.00141206	3.9267	up
F01.PB21697	0	0.54	0.1	18	26.35	26.75	2.14553e-15	6.91022	up
F01.PB21703	21.73	11.68	21.77	5.46	5.58	2.11	0.00720514	-2.15538	down
F01.PB21707	4.36	2.15	3.16	0.26	0.44	0.39	0.00872288	-3.19467	down
F01.PB21710	0	0	0	25.23	9.91	5.94	1.25636e-05	Inf	up
F01.PB21721	13.55	11.98	12.55	0	0	0	1.04016e-14	#NAME?	down
F01.PB21745	0	0	0	8.64	9	7.77	1.50975e-13	Inf	up
F01.PB21752	0.33	0	0	7.84	6.37	3.51	6.96155e-07	6.0407	up
F01.PB21757	0	0	0	31.9	53.49	53.21	1.75865e-32	Inf	up
F01.PB21781	0.09	0.15	0.14	9.18	10.27	11.6	7.05765e-08	6.26029	up
F01.PB21789	63.69	127.25	99.43	0	0.06	0	1.15775e-26	-12.2753	down
F01.PB21793	14.05	17.45	9.78	3.85	1.91	3.67	0.00217195	-2.20745	down
F01.PB21798	8.2	11.49	7.16	0	0.24	0	1.09256e-09	-7.21213	down
F01.PB2180	6.19	4.98	2.51	0	0	0	8.04836e-07	#NAME?	down
F01.PB21801	0.08	0.82	0.57	113.49	227.26	143.55	2.35309e-20	8.35994	up
F01.PB21821	1.96	1.8	2.52	16.16	16.76	36.79	0.00286423	3.4327	up
F01.PB21836	532.52	480.28	381.88	39.12	27.37	22.69	2.26168e-08	-4.03937	down
F01.PB21863	0	0	0	0.87	2.81	1.11	0.000187509	Inf	up
F01.PB21871	0	0	0	81.96	24.35	36.65	3.17587e-10	Inf	up
F01.PB21873	0	0	0	18.79	6.38	20.51	5.13905e-11	Inf	up
F01.PB21879	5.79	5.77	7.88	0.03	0.38	0.11	4.32393e-07	-5.56428	down
F01.PB21881	2.97	5.22	4.78	0	0.45	0	2.3288e-05	-5.02298	down
F01.PB21884	1.1	0	0.13	9.69	5.52	5.68	2.72037e-05	4.15073	up
F01.PB21885	37.37	52.66	36.53	0.17	0.09	0	9.83932e-28	-9.47115	down
F01.PB21899	0	0.07	0	1.12	1.74	1.48	4.77925e-05	6.44108	up
F01.PB219	0.56	0.31	0	7.4	6.1	5.17	9.89773e-05	4.6681	up
F01.PB21903	35.07	16.61	24.17	0	0	0	4.83353e-25	#NAME?	down
F01.PB21907	0	0	0.15	5.52	6.42	7.1	2.34853e-08	7.02009	up
F01.PB21966	0.22	0	0.45	9.41	6.75	4.05	9.83773e-07	4.9185	up
F01.PB21974	0	0	0	12.83	18.58	18.57	1.43931e-20	Inf	up
F01.PB21975	0	0	0	3.42	5.18	8.16	2.67856e-08	Inf	up
F01.PB21985	2.59	0.88	3.22	20.25	12.9	9.91	9.27647e-05	2.62869	up
F01.PB21986	3.95	4.57	6.21	16.69	38.52	34.84	0.000547813	2.55499	up
F01.PB21990	5.39	8.15	4.96	1.51	0.6	0.13	0.000866115	-3.1575	down
F01.PB21993	0.25	0	0	28.79	10.38	12.25	5.20996e-08	7.71656	up
F01.PB2200	18.13	15.67	1.73	29.16	39.55	53.09	0.00750995	1.74862	up
F01.PB22008	1.2	4.56	2.39	18.46	14.33	13.07	0.00251736	2.41285	up
F01.PB22018	9.6	10	7.75	0	0	0	3.36593e-10	#NAME?	down
F01.PB22023	1.62	1.73	0.18	13.35	8.4	8.49	0.000263889	3.0634	up
F01.PB2205	0	0	0.48	35.54	39.61	72.38	4.92314e-12	8.4306	up
F01.PB22063	0.15	0	0	2.5	2.13	5.94	0.000215144	7.11242	up
F01.PB22076	0	0	0	209.21	96.95	93.08	9.74098e-19	Inf	up
F01.PB22080	13.39	19.6	8.92	0	0	0	5.53414e-17	#NAME?	down
F01.PB22085	6.54	6.4	4.49	79.72	69.66	97.84	1.79135e-11	3.78082	up
F01.PB2209	0	0	0.18	30.47	21.95	13.53	6.42024e-14	8.46654	up
F01.PB22100	12.63	13.4	12.87	0.05	0	0	2.68048e-16	-9.68182	down
F01.PB22103	54.98	63	49.34	20.23	19.08	9.27	0.00122853	-1.8651	down
F01.PB22106	3.84	5.8	3.93	0	0	0	1.45974e-08	#NAME?	down
F01.PB22166	32.84	23.61	20	1.7	0.44	0	1.15231e-11	-5.28567	down
F01.PB22184	4.58	2.3	7.29	0	0	0.07	1.71792e-07	-8.39985	down
F01.PB22186	0	0	0	8.15	4.95	1.86	5.18255e-06	Inf	up
F01.PB22199	32.62	33.74	26.2	0	0	0	4.32371e-29	#NAME?	down
F01.PB22204	0.87	0.33	0.19	3.97	1.65	5.05	0.00986509	2.91517	up
F01.PB22205	0.2	2.29	1.07	12.74	11.95	6.72	0.000239285	3.05153	up
F01.PB22207	0.28	0	0	35.4	10.63	20.41	4.71333e-09	8.09037	up
F01.PB2221	36.46	27.22	19.06	0.4	0.71	0.97	4.35422e-12	-5.46298	down
F01.PB22230	18.75	16.42	19.67	1.84	2.95	2.44	4.13636e-05	-2.99279	down
F01.PB22233	215.5	270.3	195.42	0	0.09	0.57	1.55325e-37	-10.1357	down
F01.PB22239	8.82	12.8	2.36	0	0	0	1.16022e-05	#NAME?	down
F01.PB22259	7.93	13.27	3.44	1.84	0	0	0.00745348	-3.88291	down
F01.PB22270	2.39	2.28	1.98	0.14	0	0	5.02848e-05	-5.71186	down
F01.PB22273	0	0	0.1	7.24	9.03	4.97	4.86506e-09	7.64178	up
F01.PB22275	1.89	0.1	1.33	12.19	3.6	12.71	0.00622998	3.10576	up
F01.PB2228	0.3	0.87	0.11	2.82	4.34	5.91	0.0091208	3.40003	up
F01.PB22287	0	0.23	0.67	19.58	13.94	16.6	1.37148e-10	5.75862	up
F01.PB22319	22.76	16.07	17.13	0	0	0.57	2.3431e-18	-6.71176	down
F01.PB22324	9.42	7.09	11.33	0	0	0	1.31301e-10	#NAME?	down
F01.PB22327	0.94	0.06	2.19	8.88	11.16	7.27	0.000727703	3.04916	up
F01.PB22342	0	0	0	11.34	6.54	6.03	1.09256e-09	Inf	up
F01.PB22351	51.12	67.5	70.29	17.8	12.11	39.06	0.00867355	-1.50464	down
F01.PB22367	1.18	0.2	0.97	4.59	10.17	10.2	3.80045e-05	3.41339	up
F01.PB22369	0.18	0.34	0.11	44.29	44.61	42.29	9.78767e-29	7.82326	up
F01.PB22372	0	0	0	2.15	1.6	3.21	5.40682e-06	Inf	up
F01.PB22389	1.03	0.63	0.64	14.04	15.37	10.36	3.88752e-06	4.12787	up
F01.PB22395	0	0	0	4.38	4.67	4.16	6.94936e-08	Inf	up
F01.PB22415	12.59	18.98	20.51	0	0	0	6.76465e-17	#NAME?	down
F01.PB22416	0.05	0	0	1.74	1.31	1.15	4.61455e-05	6.27598	up
F01.PB22427	18.76	14.79	38.9	0	0	0	9.97708e-10	#NAME?	down
F01.PB22445	0	0	0	95.43	99.15	55.83	1.77111e-42	Inf	up
F01.PB22454	0	0	0	3.91	4.88	5.88	8.40819e-09	Inf	up
F01.PB22481	0	1.05	0	5.3	4.27	9.27	0.000322427	4.12896	up
F01.PB2249	0	0	0	14.93	5.78	5.17	1.31249e-06	Inf	up
F01.PB22491	10.83	12.31	6.44	0.95	1.35	1.7	0.000158434	-2.96548	down
F01.PB22495	31.2	20.43	17.25	0.11	0	0	3.07777e-24	-9.64084	down
F01.PB22537	10.22	12.57	18.9	0.39	0.5	3.29	7.37589e-06	-3.37879	down
F01.PB22540	0	0	0.09	8.65	4.04	3.27	6.22013e-07	7.78477	up
F01.PB22561	0	0	0	8.58	7.47	8.12	9.18932e-11	Inf	up
F01.PB22575	5.37	6.56	4.94	0.18	0.1	0	4.98862e-07	-6.59951	down
F01.PB226	0.71	0.44	1.03	133.63	230.91	269.47	6.9541e-20	8.22021	up
F01.PB22600	0.57	0.45	2.93	6.16	8.99	6.71	0.00988208	2.4064	up
F01.PB22632	0	0	0	36.37	15.81	21.75	8.7308e-19	Inf	up
F01.PB22665	0.21	0.19	0.23	5.94	12.57	3.91	0.000214742	5.22711	up
F01.PB22672	29.62	36.21	59.81	385.12	536.34	795.67	3.14269e-06	3.71431	up
F01.PB22676	2.48	1.61	1.63	0	0.16	0.06	0.000130908	-5.13678	down
F01.PB22681	0.89	1.86	0.83	6.2	10.04	14.85	0.000715842	3.08234	up
F01.PB22686	0	0	0	9.03	8.2	9.24	4.38628e-14	Inf	up
F01.PB22687	9.28	7.89	14.17	2.67	1.05	1	0.00325924	-2.84607	down
F01.PB22689	7.27	9.07	14.35	0.51	0	0	3.39227e-09	-6.10876	down
F01.PB22715	26.84	25.5	8.21	0	0	0	2.21383e-11	#NAME?	down
F01.PB22726	20.8	22.48	18.84	5.04	1.58	0.16	4.23474e-07	-3.31781	down
F01.PB22756	0	0	0	43.13	8.21	36.24	4.20156e-09	Inf	up
F01.PB22759	0.08	0	0.11	19.78	24.46	24.43	1.03877e-17	9.83595	up
F01.PB22772	0	0	0	28.29	27.93	51.22	4.23635e-18	Inf	up
F01.PB22775	11.78	8.6	13.58	31.51	46.9	33.81	0.0054684	1.66328	up
F01.PB22786	0	0	0	152.41	76.67	25.01	3.24218e-08	Inf	up
F01.PB22791	0	0	0	4.47	5.28	7.38	5.17881e-09	Inf	up
F01.PB22798	5.51	2.33	3.85	0	0	0	2.96302e-07	#NAME?	down
F01.PB22809	0	0	0	16.43	16.44	12.03	1.00312e-16	Inf	up
F01.PB22818	237.62	147.98	223.74	0.25	0	0	3.35641e-41	-11.529	down
F01.PB22822	13.88	18.93	10.35	4.81	2.86	1.69	0.00323058	-2.30471	down
F01.PB22823	17.24	30.62	18.29	4.63	4.02	5.53	0.00088999	-2.30309	down
F01.PB2284	56.18	29.26	65.46	0	0	0.83	8.0126e-16	-7.52278	down
F01.PB22841	5.32	7.57	3.03	0.83	0	0	0.000323577	-4.47102	down
F01.PB22844	14.42	15.79	14.84	3.62	3.35	3.27	0.00328003	-2.21791	down
F01.PB22868	0.07	0	0.08	32.12	18.97	24.6	6.254e-26	9.22553	up
F01.PB22888	0.11	0	0.1	1.15	2.44	1.39	0.000353538	4.95798	up
F01.PB229	60.23	95.24	42.52	0.37	0	0	6.90275e-16	-9.34962	down
F01.PB22900	3.49	1.07	4.34	0	0	0	2.75807e-06	#NAME?	down
F01.PB22906	95.27	97.31	102.97	0	0	0	1.13789e-43	#NAME?	down
F01.PB22929	11.09	14.36	10.27	0.05	0	0	9.96678e-20	-10.0486	down
F01.PB22932	0	0	0	4.94	3.82	4.16	9.34595e-09	Inf	up
F01.PB22937	51.07	20.06	41.87	0.17	0.16	0	1.01812e-16	-8.76264	down
F01.PB22946	7.65	8.84	6.7	0.14	0	0	1.11971e-11	-7.64815	down
F01.PB22958	22.2	25.55	18.57	0.57	0.6	0.49	2.8759e-11	-5.48409	down
F01.PB22975	1.9	0.5	1.1	13.71	20.19	8.16	1.49365e-05	3.5672	up
F01.PB22978	14.89	13.25	7.45	0	0	0	1.52066e-15	#NAME?	down
F01.PB23004	0.44	0.51	0.3	4.57	4.93	4.16	0.00192673	3.40419	up
F01.PB23011	109.42	6.58	158.2	0.94	1.66	0.48	0.00440121	-6.54917	down
F01.PB23017	17.4	29.32	22.49	8.97	5.45	7.85	0.00829609	-1.71244	down
F01.PB23018	31.9	28.04	53.52	0	0	1.11	6.45487e-14	-6.71894	down
F01.PB23024	0.12	0.3	0.05	8.82	16.07	8.14	2.87569e-10	6.06437	up
F01.PB23035	59.88	67.71	64.37	0.37	1.33	0.49	4.69002e-25	-6.559	down
F01.PB23049	0	0	0	45.83	22.04	24.14	1.12852e-18	Inf	up
F01.PB23080	0	0	0	2.76	1.71	2.22	9.25345e-06	Inf	up
F01.PB23084	0.74	1.88	1.59	15.43	11.11	13.91	0.000110894	3.21842	up
F01.PB23094	0	0	0	24.16	14.2	20.09	8.29322e-24	Inf	up
F01.PB23099	1.43	1.95	1.2	0	0	0.35	0.00295821	-3.75186	down
F01.PB23100	106.25	1.43	149.89	0	0	0	1.23128e-05	#NAME?	down
F01.PB23158	0	0	0	113.92	281.58	86.43	1.02681e-10	Inf	up
F01.PB23160	10.9	10.38	10.78	0	0.72	0.82	1.27637e-07	-4.47764	down
F01.PB23164	1.03	0.94	0.46	9.58	7.95	3.31	0.00141206	3.09231	up
F01.PB23180	2.86	1.46	0	14.12	7.03	12.26	0.00118713	2.92054	up
F01.PB232	142.4	104.13	157.1	0.47	0	0.23	6.27842e-31	-9.41943	down
F01.PB23240	17.82	22.77	20.85	3.78	4.93	8.29	0.00242487	-1.90592	down
F01.PB23250	0	0	0	13.22	10.73	12.37	1.26479e-16	Inf	up
F01.PB23292	14.98	13.4	24.12	1.38	1.53	0.96	1.02706e-06	-3.86151	down
F01.PB23298	0	0	0	6.94	5.69	10.03	1.57854e-09	Inf	up
F01.PB23313	16.96	16.28	6.03	0.17	0	0	6.22803e-11	-8.48298	down
F01.PB23318	0.74	0.53	0	14.1	11.56	9.89	6.27678e-07	4.86338	up
F01.PB23331	2.57	1.72	1.41	48.47	24.35	22.33	1.3807e-06	4.00881	up
F01.PB23335	16.8	14.19	14.92	0.1	0	0.18	1.37724e-16	-7.53724	down
F01.PB23350	0.33	0.3	0.3	225.97	268.95	261.96	3.98328e-35	9.72708	up
F01.PB23356	0.24	0	0	1.66	2.12	1.67	0.000287015	4.99685	up
F01.PB23360	2.21	2.32	1.68	20.73	14.28	17.35	4.40714e-06	3.014	up
F01.PB23368	16.12	18.08	26.35	0.09	0.11	0.45	2.29564e-14	-6.85083	down
F01.PB23370	0	0	0	23.72	24.89	30.24	4.47587e-29	Inf	up
F01.PB23393	1.25	4.44	3.78	15.91	17	33.11	0.0042471	2.75374	up
F01.PB23397	3.38	5.76	5.58	17.02	20.8	30.79	0.00131188	2.16701	up
F01.PB23398	0	0.11	0	3.15	7.61	10.54	1.32079e-06	8.11338	up
F01.PB23417	0.18	0.28	0.32	6.52	15.12	5.44	0.000133245	5.11508	up
F01.PB23422	83.01	65.44	65.77	1.17	0	0	5.8063e-27	-7.67305	down
F01.PB23432	0.06	0	0	2.28	1.82	5.35	0.000144777	Inf	up
F01.PB23484	7.71	5.4	6.96	0	0.2	0	1.45583e-08	-6.97682	down
F01.PB23485	8.96	4.2	5.79	0	0	0	4.30369e-11	#NAME?	down
F01.PB23488	0.07	0.06	0.06	8.57	13	16.11	5.3564e-12	7.58898	up
F01.PB23499	1.48	2.24	1.41	0	0	0	3.48125e-06	#NAME?	down
F01.PB2352	55.43	58.96	41.79	13.23	8.51	9.93	6.53511e-05	-2.37371	down
F01.PB23521	21.73	23.61	17.4	5.49	3.31	4	0.000276258	-2.3687	down
F01.PB23528	26.44	34.5	24.7	0.11	0.11	0	1.7968e-24	-9.60874	down
F01.PB2353	82.18	82.62	62.46	36.52	14.15	12.72	0.00113354	-1.9262	down
F01.PB23530	3.62	8.19	3.82	0	0	0	1.72035e-07	#NAME?	down
F01.PB23555	23.46	16	24.49	0.08	0.19	0	1.61399e-20	-8.29521	down
F01.PB23574	2.03	1.51	1.68	0.19	0.32	0.07	0.00940938	-3.396	down
F01.PB23590	0	1.08	0	19.52	11.76	7.2	3.06294e-07	5.0363	up
F01.PB23592	17.03	9.58	9.54	0	0	0	2.59829e-13	#NAME?	down
F01.PB2360	10.39	12.47	10.53	0	0	0	1.09851e-09	#NAME?	down
F01.PB23600	0	0	0	1.98	22.9	18.95	3.91988e-05	Inf	up
F01.PB23603	1.89	1	0.91	120.91	206.81	274.64	2.37629e-13	7.31358	up
F01.PB23606	25.26	18.42	31.51	0.2	2.92	4.75	4.73867e-08	-3.29475	down
F01.PB23615	0.16	0.17	0	20.3	19.82	19.48	5.88372e-16	7.69033	up
F01.PB23626	66.94	87.93	99.29	0	0.33	0.35	4.77982e-35	-8.66258	down
F01.PB23652	20.87	59.27	47.13	0.16	0	0.15	5.15855e-12	-8.86484	down
F01.PB23659	0	0.28	0	30.25	43.41	52.73	8.85597e-27	8.88306	up
F01.PB23670	14.76	15.02	9.65	2.25	3.78	3.35	0.00859748	-2.13016	down
F01.PB23676	32.96	89.66	29.89	0	0	0	2.44219e-08	#NAME?	down
F01.PB23682	77.95	30.82	33.56	0.43	6.2	1.33	0.000108866	-4.22912	down
F01.PB23688	0	0	0	3.21	9.22	2.63	9.03079e-05	Inf	up
F01.PB237	0	0	0	6.66	11.95	18.47	5.02062e-09	Inf	up
F01.PB23718	0	0	0	4.13	12.42	24.13	2.48818e-05	Inf	up
F01.PB23775	0	2.79	0	62.04	102.73	72.98	1.74733e-24	6.32371	up
F01.PB23780	6.34	4.88	4.63	0	0.46	0	1.36884e-05	-5.24047	down
F01.PB23783	253.89	146.94	247.46	0	0.3	0	6.3853e-40	-11.1389	down
F01.PB23784	0.13	0.11	0	52.03	58.53	53.05	2.92946e-32	9.4473	up
F01.PB23801	24.86	16.41	22.96	1.08	1.01	0.41	1.63158e-11	-4.83291	down
F01.PB2381	18.22	50.38	28.23	0	0	0	1.14269e-10	#NAME?	down
F01.PB23840	0	0	0.07	115.66	65.19	39.24	3.36132e-14	Inf	up
F01.PB23848	50.58	45.81	64.52	0	0	0	5.87275e-31	#NAME?	down
F01.PB23882	13.56	10.87	7.87	1.04	1.16	0	4.3474e-05	-3.9868	down
F01.PB23914	0	0	0	27.56	17.84	31.72	1.3052e-27	Inf	up
F01.PB23915	13	7.81	11.63	1.08	1.89	0.43	0.000408394	-3.36865	down
F01.PB23919	0	0	0.04	6.74	5.26	2.24	3.7372e-08	8.23072	up
F01.PB23942	0	0	0	7.96	1.8	4.29	2.86305e-06	Inf	up
F01.PB23944	5.13	1.71	2.5	0.24	0.08	0	0.000349864	-4.97968	down
F01.PB23948	13.98	26.91	26.05	0	0.11	0.31	1.16112e-17	-7.4614	down
F01.PB23949	17.52	10.83	11.94	0.17	0.37	0	2.71086e-15	-6.40424	down
F01.PB23950	27.72	22.08	24.41	0	0	0	2.89705e-24	#NAME?	down
F01.PB23962	8.22	7.74	4.93	0	0	0	4.51681e-12	#NAME?	down
F01.PB23983	0	0	0	136.57	86.24	111.09	1.70313e-42	Inf	up
F01.PB24005	27.95	26.25	28.23	4.46	4.79	3.05	3.02173e-06	-2.82542	down
F01.PB24006	0	0.04	0.07	2.43	3.29	2.06	2.33619e-06	7.52957	up
F01.PB24035	10.16	7.47	8.1	0.07	0.12	0.17	1.79135e-11	-6.68207	down
F01.PB24044	28.11	20.58	23.44	0	0	0	1.99149e-25	#NAME?	down
F01.PB24045	20.67	24.31	30.7	2.95	3.85	5.52	3.24871e-05	-2.68436	down
F01.PB24053	0.27	0	0	10.97	9.47	8.92	3.07236e-12	6.89359	up
F01.PB24055	0	0.17	0.15	3.28	4.78	6.42	1.08689e-05	5.46277	up
F01.PB24056	1.13	0.9	0.19	12.15	15.47	13.7	1.32331e-07	4.2576	up
F01.PB24064	14.04	10.2	9.15	1.39	1.41	0.49	5.09743e-05	-3.45218	down
F01.PB24070	35.41	26.25	29.75	4.53	4.19	3	3.53817e-06	-3.04701	down
F01.PB24079	0.23	0.58	0.24	5.77	7.54	6.59	4.14646e-05	4.27382	up
F01.PB24087	12.18	17.22	8.98	1.86	1.91	2.06	0.0013036	-2.82577	down
F01.PB24093	13.12	10.26	7.4	2.11	1.25	1.55	0.00371576	-2.73631	down
F01.PB2411	7.84	4.31	11.5	1.32	0	0	0.000138074	-4.29917	down
F01.PB24113	16.35	14.67	15.82	4.96	1.6	6.41	0.00608549	-1.91426	down
F01.PB24115	0	0	0	11.41	10.99	23.37	2.90699e-11	Inf	up
F01.PB24129	41.07	22.08	1.29	0	0	0.09	0.000757388	-9.79844	down
F01.PB24137	20.96	16.87	21.73	0	0	0	7.70502e-25	#NAME?	down
F01.PB24139	0	0	0	3.77	7.07	6	1.49455e-10	Inf	up
F01.PB24148	0	0	0	59.11	44.34	38.84	5.64616e-31	Inf	up
F01.PB24154	0	0	0	6.8	9.6	8.66	6.62907e-14	Inf	up
F01.PB24158	25.75	26.91	20.48	0.18	0.14	0.25	9.40508e-21	-7.3805	down
F01.PB24165	8.61	6.75	6.91	0.11	0.32	0	1.62215e-07	-6.18554	down
F01.PB2417	0	0	0	3.25	4.66	5.13	1.65361e-06	Inf	up
F01.PB24174	14.24	9.93	12.23	0	0	0	8.66676e-16	#NAME?	down
F01.PB242	13.19	0	10.62	41.23	29.8	31.01	0.00234754	2.05101	up
F01.PB24222	0	0	0.16	3.4	7	4.95	9.18134e-07	6.54751	up
F01.PB24224	3.26	4.46	3.15	0.2	0.13	0.28	0.000337531	-4.39655	down
F01.PB24226	0	0	0	6.43	8.31	4.55	1.01505e-11	Inf	up
F01.PB24227	0	0	0	16.59	22.03	10.53	8.25653e-16	Inf	up
F01.PB24230	6.45	7.9	6.83	0	0	0	1.6934e-09	#NAME?	down
F01.PB24264	0	0	0	5.86	5.72	5.04	1.13508e-11	Inf	up
F01.PB24292	4.27	3.19	3.89	0.2	0.83	0	0.00250254	-3.61973	down
F01.PB24344	4.45	20.98	9.83	0	0	0	1.8162e-05	#NAME?	down
F01.PB24345	2.39	2.04	1.56	0.13	0.07	0	6.71152e-05	-5.41726	down
F01.PB24375	0.24	0.38	0	3.98	6.97	12.68	0.000282677	5.29607	up
F01.PB24376	0.45	3.81	0	115.61	109.18	185.8	4.17746e-16	6.53618	up
F01.PB24390	0	0	0.27	2.48	1.44	3.6	0.000580861	4.68686	up
F01.PB24392	16.28	22.96	22.44	3.69	1.86	5.06	0.000399533	-2.60655	down
F01.PB24403	12.4	23.68	7.59	0.78	0.68	1.47	0.00162281	-3.98685	down
F01.PB24407	1	4.19	2.36	9.89	11.08	17.99	0.0082504	2.31344	up
F01.PB24425	0	0	0	78.18	172.99	343.07	4.35627e-09	Inf	up
F01.PB24430	188.39	157.74	286.13	0.47	5.66	0.37	1.74038e-18	-6.71991	down
F01.PB24471	2.75	2.19	2.11	16.66	53.28	67.13	0.00129444	4.2486	up
F01.PB24475	65.28	55.63	29.22	1.5	0.62	0.66	2.63296e-14	-5.93096	down
F01.PB24476	266.25	117.79	291.38	0	0.34	0	5.7536e-22	-11.2313	down
F01.PB24480	0	0	0	2.54	6.32	3.22	9.39589e-09	Inf	up
F01.PB24486	52.78	73.08	66.69	0	0.88	1.18	4.00989e-24	-6.65057	down
F01.PB24493	47.89	65.69	74.35	0	0	0	3.6715e-37	#NAME?	down
F01.PB24496	0.24	0.5	0.54	138.6	99.2	82.13	9.55676e-32	7.99481	up
F01.PB24497	20.92	53.04	58.72	0	0.75	0.96	1.19072e-08	-6.42247	down
F01.PB24501	16.94	0	9.59	65.72	109.32	85.18	1.78596e-09	3.2666	up
F01.PB24510	3.76	2.6	1.29	0.18	0	0	5.50144e-05	-6.00426	down
F01.PB24511	9.69	7.19	3.38	0	0	0	6.54609e-10	#NAME?	down
F01.PB24518	5.88	5.47	7.07	0.95	0.74	0.62	0.00379385	-3.12294	down
F01.PB24531	137.99	65.94	166.06	0	0	0	1.25822e-21	#NAME?	down
F01.PB24541	102.86	174.02	113.62	0	0.32	0	3.51845e-31	-10.3809	down
F01.PB24552	88.04	143.39	125.86	30.03	27.57	45.75	0.000835935	-1.85275	down
F01.PB24553	2.23	1.64	2.53	26.97	65.79	76.3	7.87032e-06	4.69732	up
F01.PB2456	17.37	20.68	24.89	3.16	0	1.98	2.04851e-05	-3.69955	down
F01.PB24564	24.96	11.58	18.72	1.66	2.61	0.6	3.03422e-07	-3.60201	down
F01.PB24565	96.75	94.52	115.17	16.86	16.62	30.21	1.95453e-05	-2.31952	down
F01.PB24573	19.65	2.85	8.45	34.62	38.25	21.87	0.00818991	1.57269	up
F01.PB24581	0.33	0.48	0.15	10.62	7.36	4.45	1.56581e-05	4.65957	up
F01.PB24587	67.26	59.59	35.86	0.56	0.92	2.07	6.76949e-19	-5.58164	down
F01.PB24596	0	0	0	201.83	324.97	360.44	2.20423e-42	Inf	up
F01.PB24597	1.29	0.08	0.99	22.92	24.17	15.13	1.15736e-09	4.71913	up
F01.PB24602	188.84	73.82	155.24	40.17	27.61	3.46	0.000591646	-2.6401	down
F01.PB24603	504.34	285.36	370.93	0	0.64	0	3.56664e-36	-10.9029	down
F01.PB24604	111.75	141.66	167.72	20.12	17.55	21.53	9.68982e-08	-2.90116	down
F01.PB24608	60.66	99.42	63.43	1.93	2.44	1.96	1.00576e-15	-5.23295	down
F01.PB24609	5.89	6.6	14.6	34.21	40.52	39.73	0.000816343	2.00846	up
F01.PB24647	0	0	0	38.05	51.12	64.36	2.2408e-35	Inf	up
F01.PB24651	0	0.49	0.01	69.08	72.3	71.56	7.68789e-35	8.74761	up
F01.PB24674	0	0.08	0	80.99	58.03	78.66	3.37852e-41	11.5778	up
F01.PB24676	9.88	5.64	7.29	37.47	28.47	19.64	0.0013631	1.8402	up
F01.PB24684	4.88	0.81	4.84	0	0.11	0	0.000175793	-6.69191	down
F01.PB24688	3.28	2.48	5.07	0.07	0	0	3.98494e-08	-7.40241	down
F01.PB2469	0.45	0	0.1	38.43	24.16	9.58	6.90363e-07	7.25047	up
F01.PB2470	10.59	12.64	8.99	0	0	0	1.37921e-06	#NAME?	down
F01.PB24701	0.47	0	0.26	42.8	30.2	17.31	1.21008e-14	6.97292	up
F01.PB24702	16.34	10.07	19.24	3.46	3	5.41	0.00172556	-2.00031	down
F01.PB24708	406.82	158.16	278.81	11.21	18.81	13.7	1.3883e-07	-4.31913	down
F01.PB2471	10.27	12.71	11.31	1.49	1.79	2.77	0.00863661	-2.58556	down
F01.PB24713	866	775.35	407.19	0	0	0	1.81694e-34	#NAME?	down
F01.PB24730	67.15	100	85.55	3.78	4.51	10.53	5.95445e-12	-3.79781	down
F01.PB24745	15.68	15.14	11.83	1.53	1.68	1.65	9.00113e-07	-3.20807	down
F01.PB2475	0.91	0.51	0.89	15.73	10.77	9.68	0.00013741	4.00421	up
F01.PB24754	7.43	4.94	9.17	0	0	0	6.52339e-15	#NAME?	down
F01.PB24762	8.8	8.47	9.13	0.19	0.13	0	4.11483e-12	-6.69851	down
F01.PB24766	2.76	3.25	2.06	24.64	17.51	27.84	2.96163e-07	3.06764	up
F01.PB24783	29.62	26.08	22.75	8.66	11.79	3.63	0.00320934	-1.78281	down
F01.PB24786	9.42	23.64	12.39	0	0.07	0	9.17117e-11	-10.3124	down
F01.PB24793	16.7	22.46	17.48	0	0	0	6.3858e-28	#NAME?	down
F01.PB24802	0	0	0	37.45	41.02	55.35	4.28286e-39	Inf	up
F01.PB24807	0	0	0	1.67	3.28	2.26	1.40371e-07	Inf	up
F01.PB24813	2.88	5.98	3.34	22.63	34.55	53.78	0.000631557	3.13157	up
F01.PB24837	0	0	0	71.81	97.78	102.33	4.00573e-44	Inf	up
F01.PB24843	35.15	50.46	81.5	0	0	0	3.74347e-18	#NAME?	down
F01.PB24859	3.53	0.97	1.95	0.1	0	0	3.98478e-05	-6.50178	down
F01.PB24866	47.14	27.19	32.18	0	0.16	0	8.10751e-33	-9.58946	down
F01.PB24871	101.93	100.14	70.38	2	0.07	0.04	9.70396e-28	-7.13697	down
F01.PB2491	0	0.18	0.08	51.53	50.12	41.65	1.93109e-23	8.9703	up
F01.PB24920	16.67	32.93	15.56	5.74	2.21	4.87	0.00545239	-2.42684	down
F01.PB24926	15.38	21.23	16.56	1.02	0.84	0.46	2.81535e-12	-4.64	down
F01.PB24927	31.11	27.43	29.61	0.65	0	0	3.23778e-18	-7.31757	down
F01.PB24939	0	0.76	0.02	32.94	51.12	42.3	3.36931e-25	7.3306	up
F01.PB24940	7.66	2.7	2.94	0	0	0	2.96168e-07	#NAME?	down
F01.PB24948	0	0	0	3.06	6.98	1.28	0.000468368	Inf	up
F01.PB2497	0.81	1.27	0.31	23.18	15.7	32.42	5.1853e-09	4.86164	up
F01.PB24979	0.26	1.28	0.9	9.9	8.34	9.4	1.04404e-05	3.42848	up
F01.PB24988	6.47	0.62	0.88	12.58	13.48	10.66	0.00248989	2.19692	up
F01.PB24999	11.76	12.57	13.31	0	0	0	3.58737e-13	#NAME?	down
F01.PB25006	4.61	2	4.41	0	0	0	1.71015e-09	#NAME?	down
F01.PB25015	0	0.08	0	4.55	8.39	8.83	1.1647e-08	8.3141	up
F01.PB25051	0	0.09	0.1	27.47	9.56	2.86	0.00411002	7.90218	up
F01.PB25053	3.39	3.7	3.31	0.2	0	0	1.4552e-05	-5.77897	down
F01.PB25068	0	0	0	13.02	17.02	14.48	3.0633e-23	Inf	up
F01.PB2508	0.19	0	0	36.26	20.14	12.51	2.04772e-10	9.44461	up
F01.PB25105	0	0.43	0	10.35	22.13	14.09	6.87135e-12	6.78454	up
F01.PB25118	0	0	0	88.66	115.56	110.08	3.22636e-44	Inf	up
F01.PB25129	0.38	0.79	0	26.06	21.28	4.72	0.000190716	5.49968	up
F01.PB2513	9.95	4.78	8.61	0.09	0.27	0.71	4.95966e-05	-4.59731	down
F01.PB25136	8.65	9.6	10.21	0	0	0	1.28447e-17	#NAME?	down
F01.PB25169	15.01	9.84	13.5	0.9	2.74	1.56	9.68298e-06	-2.94819	down
F01.PB25188	0.12	0	0	9.31	12.71	6.23	2.21381e-12	8.00928	up
F01.PB25195	21.08	9.89	20.26	5.63	6.43	4.06	0.00783172	-1.73683	down
F01.PB25215	2.14	3.23	2.23	0	0.17	0	9.27647e-05	-5.65534	down
F01.PB25230	0.69	0.61	1.21	4.83	6.63	6.55	0.00252313	2.80063	up
F01.PB25239	0.32	0	0.11	12.28	16.71	16.06	4.8446e-13	7.05391	up
F01.PB25241	2.54	2.13	1.58	11.31	9.54	11.29	0.00115042	2.31595	up
F01.PB25244	34.18	29.97	31.14	0	0	0	4.38618e-24	#NAME?	down
F01.PB25249	15.75	13.57	9.83	0.05	0.1	0	3.14554e-20	-8.62469	down
F01.PB25274	53.62	58.98	78	13.17	22.53	9.05	7.67147e-05	-2.16982	down
F01.PB25291	2.99	1.74	0.71	0	0	0	1.23904e-05	#NAME?	down
F01.PB25343	4.71	3.44	2.09	0.11	0.19	0	9.84729e-05	-5.47041	down
F01.PB25348	5.47	5.86	4.33	0.07	0.55	0.98	0.00272185	-3.35723	down
F01.PB25373	0	0.06	0	8.59	10.55	18.43	5.56199e-12	9.81922	up
F01.PB25374	2.78	3.78	2.87	0.61	0.12	0.6	0.00907837	-2.90503	down
F01.PB25399	15.46	11.88	10.92	2.23	1.96	2.34	0.000549533	-2.62717	down
F01.PB25413	17.63	12.99	12	2.39	2.61	1.85	3.50934e-05	-2.70587	down
F01.PB25432	9.28	3.85	8.67	0.51	1.14	0	5.92714e-06	-3.83988	down
F01.PB25436	1.5	1	3.64	0.06	0.05	0.15	0.00593535	-4.97615	down
F01.PB25441	9.5	22.46	15.95	0	0	0	1.64336e-14	#NAME?	down
F01.PB25444	0	0	0	41.72	29.82	23.83	3.4748e-34	Inf	up
F01.PB25445	38.84	88.17	49.86	0	0	0.12	7.67634e-16	-10.6181	down
F01.PB25484	8.24	9.66	9.89	0	0	0	4.78848e-10	#NAME?	down
F01.PB2550	0	0	0	8.91	7.32	10.39	1.1317e-08	Inf	up
F01.PB25503	4.84	4.66	5.37	0.85	0.14	0.19	9.35718e-05	-3.76073	down
F01.PB25507	32.94	48.67	35.3	5.02	4.71	8.38	6.72835e-07	-2.75137	down
F01.PB2551	0	0	0.08	6.91	11.18	11.29	5.58879e-09	8.49166	up
F01.PB25523	5.58	13.8	18.38	0	0	0	1.03051e-10	#NAME?	down
F01.PB25533	10.92	6.21	6.48	0.15	0	0	5.57211e-13	-7.51029	down
F01.PB25537	0	1.07	2.27	13.49	11.91	11.02	2.05043e-05	3.36399	up
F01.PB25584	6.41	7.43	5.3	0	0	0.35	1.71445e-09	-5.84278	down
F01.PB256	44.76	84.03	37.71	20.67	2.48	6.22	0.00593107	-2.59987	down
F01.PB25601	7.53	5.2	4.18	0.16	0	0	3.58867e-10	-7.06625	down
F01.PB25610	11.95	7.59	8.67	61.56	61.55	36.42	5.9041e-06	2.43603	up
F01.PB25613	3.61	11.53	13.93	0	0	0	5.5128e-09	#NAME?	down
F01.PB25615	0	0	0	15.49	13.81	3.63	2.32143e-09	Inf	up
F01.PB25618	0.37	0.55	0.58	12.6	8.16	10.79	4.22997e-06	4.46445	up
F01.PB25620	0	0.17	0	26.21	20.53	22.54	1.05198e-25	8.84931	up
F01.PB25630	0	0	0	15.58	9.99	6.55	2.30695e-17	Inf	up
F01.PB25645	1.34	0.35	0.39	5.42	6.75	2.28	0.00373217	2.7975	up
F01.PB25658	0	3.32	4.7	62.49	118.36	122	1.37105e-11	5.15957	up
F01.PB25660	0.14	0	0.22	3.85	4.95	4.24	2.40035e-06	5.28512	up
F01.PB25682	6.26	6.87	12.04	0.46	1.04	1.59	3.3375e-05	-3.09945	down
F01.PB25689	2.42	0	1.37	16.1	13.47	10.49	4.4318e-07	3.36533	up
F01.PB25690	24.08	26.42	17.76	0	0	0	5.45359e-22	#NAME?	down
F01.PB25699	0	0	0	12.45	9.83	11.84	1.46271e-15	Inf	up
F01.PB25709	4.59	8.61	4.58	0.71	0	0.42	7.53747e-06	-4.08634	down
F01.PB2574	7.42	11.16	7.46	0	0	0	2.48985e-09	#NAME?	down
F01.PB25750	4.18	6.01	5.31	0	0	0	6.41382e-12	#NAME?	down
F01.PB25758	10.71	7.5	10.73	0	0	0	2.74849e-11	#NAME?	down
F01.PB25762	14.46	14.37	9.03	0	0	0	1.11464e-14	#NAME?	down
F01.PB25770	0	0	0	36.63	22.8	24.21	7.06563e-26	Inf	up
F01.PB2580	0.05	0	9.69	24.12	62.86	94.61	0.00381873	4.15555	up
F01.PB25803	5.71	4.6	5.35	0.2	0	0	7.764e-09	-6.55691	down
F01.PB25814	0.27	0.37	0.38	3	2.9	4.02	0.00287253	3.33773	up
F01.PB25817	3.17	2.17	2.86	15.83	15.17	10.92	0.00741191	2.29899	up
F01.PB2582	0	0	0.6	5.27	7.13	8.35	3.17203e-05	5.19336	up
F01.PB25827	3.16	7.96	4.39	35.64	33.29	63.38	0.000181015	3.03189	up
F01.PB25841	12.81	13.34	8.39	2.74	2.53	0.82	0.000313671	-2.59754	down
F01.PB25843	9.74	5.33	8.93	0.08	0	0	1.4213e-13	-8.43453	down
F01.PB25879	0	0	0	65.79	43.74	70.51	1.91138e-41	Inf	up
F01.PB25880	232.13	176.79	174.72	0.87	0	0	3.30218e-36	-9.54064	down
F01.PB25890	30.9	33.84	34.74	0	0	0.08	7.71109e-24	-10.2764	down
F01.PB25894	4.23	5.59	2.8	0	0.29	0	5.94355e-07	-5.55649	down
F01.PB2590	0	0.14	0	3.74	7.16	4.63	2.23668e-06	7.45354	up
F01.PB25913	0.04	0.07	0.06	9.22	14.15	6.19	3.70806e-13	7.34503	up
F01.PB25943	1.52	1.59	1.23	0	0.13	0.05	0.000274556	-4.88846	down
F01.PB25946	8.05	4.26	3.28	0.97	0.68	0.99	0.00570581	-2.63701	down
F01.PB25964	1.34	1.38	2.52	0	0	0.26	0.000419157	-4.67663	down
F01.PB26005	0	0.54	0.42	11.6	6.67	10.47	1.86111e-07	4.88928	up
F01.PB26021	0.93	5.17	1.98	52.53	68.44	128.33	2.44587e-05	4.88528	up
F01.PB26047	5.96	3.35	4.98	68.01	45.24	41.63	6.13723e-10	3.37533	up
F01.PB26054	0	0.05	0.05	4.62	5.44	1.45	4.27369e-06	6.7538	up
F01.PB26059	0.2	0	0.08	16.53	13.98	11.57	1.47575e-18	7.50497	up
F01.PB26081	0.29	0.18	0	2.84	3.25	2.39	0.000402819	4.1213	up
F01.PB26087	0	0	0	6.57	59.95	10.91	0.00304981	Inf	up
F01.PB2609	10.9	2.34	4.79	0.16	0	0	0.000295038	-7.8368	down
F01.PB26108	39.28	48.13	43.72	0	0.02	0.19	3.06525e-35	-9.49689	down
F01.PB26138	17.27	21.54	23.31	6.86	4.84	2	0.000216285	-2.27624	down
F01.PB26144	7.31	8.37	10.01	27.54	36.96	56.21	0.00245649	2.18222	up
F01.PB2615	0	0	0	216.66	453.12	867.62	1.01562e-10	Inf	up
F01.PB26153	4.66	6.67	2.7	0	0	0	1.05899e-10	#NAME?	down
F01.PB26155	2.28	1.94	3.35	0	0	0	6.75921e-08	#NAME?	down
F01.PB26167	7.46	5.92	6.02	0.38	0.45	0.31	3.50991e-06	-4.18087	down
F01.PB2619	289.03	474.43	181.87	0.25	0	0	3.66849e-17	-12.503	down
F01.PB26213	50.03	12.66	14.43	0.68	0.21	0.04	0.00141423	-6.61472	down
F01.PB26216	0.2	0.1	0.04	2.63	3.23	2.71	5.44987e-05	4.82317	up
F01.PB26239	0	0.05	0	8.15	5.62	4.17	2.13029e-11	8.87991	up
F01.PB26245	6.01	7.26	4.98	0.22	0	0	9.52812e-10	-6.52981	down
F01.PB26251	84.59	84.71	89.31	5.36	7.55	2	1.8224e-13	-4.20617	down
F01.PB26255	0	0	0	10.33	11.13	17.77	3.07841e-12	Inf	up
F01.PB26261	0.09	0	0.32	2.4	2.51	2.16	0.00132583	4.02645	up
F01.PB26287	0	0	0	61.03	38.69	27.14	6.21506e-25	Inf	up
F01.PB26312	0.23	0.32	0.84	8.03	7.82	8.49	0.000102486	4.22932	up
F01.PB26318	9.49	10.3	4.39	0	0	0	2.65732e-15	#NAME?	down
F01.PB26329	1.28	0.8	0.83	0	0	0	8.9791e-06	#NAME?	down
F01.PB26347	19.79	15.91	16.66	3.52	2.53	2.92	4.54634e-05	-2.62105	down
F01.PB26349	2.03	2.13	2.03	13.37	10.3	8.26	0.00115916	2.29716	up
F01.PB26352	7.15	6.5	5.58	0	0	0	1.52712e-08	#NAME?	down
F01.PB26407	0	4.85	0.27	11.74	29.32	15.88	0.000879754	3.39174	up
F01.PB26410	0.26	0.41	0.13	5.03	5.61	2.81	6.81882e-05	4.08516	up
F01.PB26438	0.06	0	0	28.84	17.6	33.84	2.04387e-22	10.283	up
F01.PB26450	14.36	8.22	10.37	0.07	0	0.14	3.21597e-16	-7.50047	down
F01.PB26463	50.61	72.59	91.33	0	0	0	3.1132e-31	#NAME?	down
F01.PB26474	19.07	14.62	14.71	8.97	2.65	1.6	0.00340676	-1.97183	down
F01.PB26493	0	0	0.15	10.12	17.37	32.6	2.82716e-07	8.76449	up
F01.PB26504	0	0	0	36.79	11.94	11.92	6.91743e-08	Inf	up
F01.PB26516	0.54	0.85	0.16	11.88	5.4	3.93	0.00146923	3.73188	up
F01.PB2652	0	0.12	0	2.95	2.62	2.47	5.13672e-05	6.37585	up
F01.PB26536	2.52	2.97	2.55	0.3	0.13	0	0.000416186	-4.82422	down
F01.PB26537	54.02	52.52	55.31	0.84	3.56	3.27	2.40196e-15	-4.4558	down
F01.PB2659	49.1	59.76	87.48	0.81	4.52	7.3	4.04148e-10	-4.01244	down
F01.PB26607	0.17	0	0.33	18.01	18.53	6.72	4.82412e-10	6.45282	up
F01.PB26611	19.12	13.8	16.85	2.54	1.52	0.53	5.00553e-08	-3.54125	down
F01.PB26625	14.75	24.78	15.72	5.7	3.87	8.28	0.00712607	-1.69187	down
F01.PB26639	0.21	0.15	0.32	3.94	1.82	2.27	0.00237083	3.5788	up
F01.PB26641	8.97	10.92	7.03	0.31	0.21	0	8.11246e-09	-6.01783	down
F01.PB26655	51.15	42.53	28.63	1.5	23.26	8.92	0.00153845	-1.91299	down
F01.PB26670	0	0	0.1	25.12	11.78	9.17	7.4782e-10	8.82072	up
F01.PB2670	18.52	23.14	15.86	0	0	0	4.10683e-15	#NAME?	down
F01.PB26700	0.59	0.68	0.82	8.47	10.21	5.66	1.49223e-05	3.50465	up
F01.PB26717	0.81	0.39	0.48	5.11	2.83	4.39	0.00518733	2.86575	up
F01.PB26719	0	0.07	0	5.14	6.45	8.79	8.63955e-08	8.04795	up
F01.PB26740	64.63	80.15	56.5	18.92	20.94	27.39	0.00446198	-1.6391	down
F01.PB26744	0	0.17	0	72.15	22.91	19.45	6.56936e-06	9.56987	up
F01.PB26756	0	0	0	2.98	3.73	4.54	8.77999e-08	Inf	up
F01.PB26759	42.87	43.59	46.25	0	0	0	9.29249e-30	#NAME?	down
F01.PB26770	1.14	1.99	1.36	51	56.83	85.17	1.51802e-14	5.39136	up
F01.PB26787	0	0	0	2.64	8.03	9.33	1.54768e-08	Inf	up
F01.PB26796	6.88	7.32	4.63	0.9	0.36	0.38	4.26913e-05	-3.64426	down
F01.PB26817	0.41	0.3	0.44	23.8	31.05	26.86	4.26658e-20	6.12977	up
F01.PB26851	0.92	1.92	2.13	119.14	80.86	150.39	7.68301e-17	6.07602	up
F01.PB26854	0.44	1.03	0.8	641.09	349.41	317.18	4.48076e-22	9.15532	up
F01.PB2686	75.57	31.43	69.74	0.01	0	0	2.5626e-18	#NAME?	down
F01.PB26864	59.37	45.37	74.96	4.51	14.83	8.82	3.62327e-07	-2.73514	down
F01.PB26868	27.46	24.44	22.87	0	0.89	0	1.01005e-14	-6.47775	down
F01.PB2687	0	0	0	15.26	15.88	19.59	3.34263e-14	Inf	up
F01.PB26874	1.93	1.29	0.99	55.32	58.4	76.45	5.15997e-20	5.48473	up
F01.PB26877	2.59	2.5	4.66	24.28	17.38	20.68	3.03143e-05	2.61578	up
F01.PB26900	0	0.68	0.38	750.06	887.69	914.28	3.22846e-27	11.231	up
F01.PB26911	5.93	12.09	7.43	37.85	41.38	28.21	0.00118019	2.00114	up
F01.PB2692	2.09	9.07	5.04	0	0	0	6.94681e-05	#NAME?	down
F01.PB26926	76.63	37.73	36.34	1.19	0.96	0.1	3.55919e-11	-6.18016	down
F01.PB26963	15.32	28.52	18.23	2.9	0	0.42	6.23776e-09	-4.36685	down
F01.PB26981	37.21	57.97	42.66	0.98	1.8	1.23	6.65291e-17	-5.19917	down
F01.PB27000	0	0	0	33.74	25.84	26.83	1.21121e-25	Inf	up
F01.PB27014	0	0	0	34.14	114.81	1.43	0.00283156	Inf	up
F01.PB27015	0	0	0	46.09	9.94	36.28	7.58487e-10	Inf	up
F01.PB27020	0	0	0	1106.7	1506.17	1595.08	5.0418e-33	Inf	up
F01.PB27025	59.23	44.33	45.33	0	0.02	0	2.00678e-37	#NAME?	down
F01.PB27030	97.91	86.01	141.86	26.03	37.01	34.85	0.00128756	-1.79885	down
F01.PB2704	232.85	133.83	226.16	23.61	40.75	33.31	8.36334e-07	-2.6603	down
F01.PB27040	0	0	0.1	3.16	1.75	1.08	8.03052e-05	5.78899	up
F01.PB27041	213.46	25.28	128.78	0	0	0.55	4.74105e-06	-9.47903	down
F01.PB2705	0	0.23	0	4.46	6.29	2.62	2.67085e-05	6.10244	up
F01.PB27052	55.27	33.57	69.86	15.41	16.22	13.62	0.000793047	-1.87884	down
F01.PB27056	148.4	177.47	163.52	17.98	46.15	26.95	9.1785e-06	-2.49076	down
F01.PB27065	0	0	0	120.81	135.67	168.21	1.12077e-43	Inf	up
F01.PB27070	0	0	0	18.99	16.97	20.98	4.11789e-27	Inf	up
F01.PB27090	2.8	1.74	3.5	26	26.79	21.73	3.14581e-06	3.16204	up
F01.PB27100	31.85	29.87	41.77	15.19	12.39	7.35	0.00794325	-1.65155	down
F01.PB27102	54.36	47.73	73.05	2.27	2.71	1.05	2.18083e-16	-4.9704	down
F01.PB27108	21.04	37.35	14.41	363.52	202.64	282.45	3.80713e-09	3.47186	up
F01.PB27148	0	0	0	8.71	13.41	4.76	4.28555e-10	Inf	up
F01.PB27151	876.46	1351.73	778.8	19.76	28.36	37.45	2.31826e-09	-5.19202	down
F01.PB27155	1.04	1.63	0.94	86.1	79.2	44.03	1.41056e-20	5.81615	up
F01.PB27161	9.72	5.1	6.42	0	0	0	3.99527e-09	#NAME?	down
F01.PB27168	3.05	4.03	1.22	17.8	33.19	20.41	3.93648e-06	3.05743	up
F01.PB27170	108.59	53.14	152.6	5.2	30.28	21.89	0.00641313	-2.50468	down
F01.PB27175	204.45	218.22	630.94	0	0	0	7.16689e-10	#NAME?	down
F01.PB27179	98.24	85.76	46.33	0	0	0	6.34809e-31	#NAME?	down
F01.PB27191	18.25	10.7	10.89	0.91	0.92	0.1	3.24218e-08	-4.50573	down
F01.PB27202	0.95	0.6	0.35	10.84	8.35	5.2	0.000287263	3.69402	up
F01.PB27208	0	0.11	0.2	6.39	14.14	5.54	3.31659e-06	6.48434	up
F01.PB27215	103.87	12.63	47.14	0	0	0	2.96619e-06	#NAME?	down
F01.PB27221	2.92	3.6	2.51	28.61	23.23	23.12	1.21798e-05	2.99868	up
F01.PB27224	111.04	52.5	108.36	0.42	0.85	1.5	7.90842e-17	-6.72584	down
F01.PB27227	31.07	32.01	51.09	1.6	4.39	3.92	3.02229e-09	-3.59577	down
F01.PB27228	209.82	338.06	244.07	0	0	0.2	2.34409e-42	-12.1527	down
F01.PB27234	115.13	54.06	114.96	0	0	0	1.99328e-29	#NAME?	down
F01.PB2724	3.31	1.96	5.44	0	0	0	1.85727e-06	#NAME?	down
F01.PB27240	18.34	54.66	53.9	0.26	2.54	3.62	3.77795e-05	-4.37486	down
F01.PB27241	0	0	0.12	23.06	16.29	19.6	5.03634e-20	9.16129	up
F01.PB2725	15.35	18.59	14.36	1.61	0.78	0.98	6.3486e-06	-3.92116	down
F01.PB27251	0.59	0.64	0	278.07	166.62	134.8	2.70057e-23	8.83278	up
F01.PB27253	1.14	0.86	0.44	68.6	84.84	79.92	1.7671e-25	6.59267	up
F01.PB27255	0.3	0.7	0.21	154.15	376.13	298.31	2.62165e-18	9.45514	up
F01.PB27281	179.96	150.51	225.64	12.15	22.6	35.6	4.21174e-08	-3.02872	down
F01.PB27284	0	0	0	0.97	1.06	2.69	0.000499692	Inf	up
F01.PB27296	55.1	21.66	32.21	8.39	5.27	0	0.000334551	-3.09045	down
F01.PB27299	243.8	402.46	240.76	0	0	0	6.90216e-36	#NAME?	down
F01.PB27300	0	0	0	368.75	417.87	414.03	2.51211e-44	Inf	up
F01.PB27314	18.08	12.71	13.84	0.15	0.51	0.1	4.75763e-13	-5.95558	down
F01.PB27315	49.56	41.84	51.93	0.54	1.12	1.15	8.35815e-21	-5.79274	down
F01.PB27317	0	0	0	306.12	420.52	218.31	6.51667e-42	Inf	up
F01.PB27337	166.25	145.73	147.88	63.85	49.26	44.67	0.00687203	-1.61251	down
F01.PB27339	172.8	136.2	96.71	75.1	39.62	21.7	0.00718495	-1.65197	down
F01.PB27347	74.38	122.02	84.47	43.75	33.86	21.26	0.00664945	-1.59183	down
F01.PB27353	0.33	0	0	54.24	40.15	26.37	2.08206e-27	8.50031	up
F01.PB2737	10.79	8.96	17.91	0.14	0	0	5.81178e-11	-8.90099	down
F01.PB27375	6.85	3.64	3.67	0	0	0	2.64985e-13	#NAME?	down
F01.PB27380	40.05	44.94	47.37	0.01	0.11	0	9.65859e-38	-10.5045	down
F01.PB27386	19.3	30.24	46.37	0	0	0	1.51403e-17	#NAME?	down
F01.PB27388	0.38	0	0.7	5.99	3.92	2.36	0.000617857	3.45828	up
F01.PB27397	3.77	1.8	2	0	0	0	3.42341e-09	#NAME?	down
F01.PB27399	33.65	12.1	25.41	0.12	0	0	1.88266e-15	-9.6792	down
F01.PB27406	41.66	22.92	29.57	0.87	1.29	0.72	5.84727e-17	-5.10864	down
F01.PB27433	3.7	5.74	5.4	93.15	86.85	113.37	3.21074e-13	4.24086	up
F01.PB27435	22.89	15.5	23.09	0	0	0	4.96626e-31	#NAME?	down
F01.PB27452	22.26	15	21.83	5.31	5.19	4.12	0.000484871	-2.08525	down
F01.PB27472	52.58	37.09	54.6	19.89	17.44	4.91	0.00119448	-1.85854	down
F01.PB27483	71.29	44.44	69.81	0	0.16	0	1.04793e-39	-10.298	down
F01.PB27488	47.19	95.68	63.48	0	0	0.32	1.3048e-20	-9.36192	down
F01.PB27489	30.71	23.6	33.09	0.87	0.78	0.83	7.86459e-18	-5.22683	down
F01.PB27492	286.06	62.62	290.71	0	0.76	0	1.80848e-09	-9.7812	down
F01.PB27494	1.12	4.02	4.41	25.78	25.28	36.43	3.56453e-08	3.12167	up
F01.PB27498	12.51	14.99	11.97	0.22	0	0.19	9.39849e-18	-6.83004	down
F01.PB275	0	0	0	5.22	7.96	9.28	1.27148e-08	Inf	up
F01.PB27504	126.68	163.85	155.17	2.19	4.5	4.01	7.05449e-17	-5.44544	down
F01.PB27510	37.7	34.57	36.02	0	0.09	0	3.38003e-36	-10.7894	down
F01.PB27528	32.85	35.73	28.74	7.17	11.01	16.93	0.00818991	-1.51767	down
F01.PB27531	41.27	26.38	51.45	24.44	3.84	0.92	0.0067184	-2.14456	down
F01.PB27532	114.89	36.83	59.21	8.45	13.24	4.49	0.00441044	-3.06818	down
F01.PB27540	0	0.19	0	39.58	30.77	23.3	1.95969e-30	9.06684	up
F01.PB27554	1.13	0.26	0.27	16.22	7.82	12.54	1.22741e-10	4.46889	up
F01.PB2756	0	0	0	25.92	15.54	8.22	3.72003e-10	Inf	up
F01.PB27563	7.81	6.94	6.7	28.75	26.08	30.39	0.000587466	1.93229	up
F01.PB27569	12.09	13.39	4.88	0	0	0	5.76016e-14	#NAME?	down
F01.PB27570	19.68	12.29	13.94	6.63	0	0	6.89008e-06	-2.91289	down
F01.PB27575	15.69	16.49	18.49	0	0.28	0	1.47709e-22	-7.60626	down
F01.PB27607	0	0	0	63.27	35.47	37.5	7.98939e-35	Inf	up
F01.PB27613	20.58	18.11	17.63	0.38	0.3	0.1	6.3218e-20	-6.34564	down
F01.PB27637	33.08	22.79	27.23	0.05	0	0.06	9.27092e-35	-9.78545	down
F01.PB27638	0	0	0	291.3	96.22	8.35	0.000157132	Inf	up
F01.PB27642	16.75	6.12	11.42	76.19	59.85	65.03	3.89724e-06	2.50106	up
F01.PB27644	137.87	116.45	192.52	17.09	15.19	18.04	5.95124e-08	-3.21708	down
F01.PB27655	2.6	3.86	5.86	57.19	31.7	42.47	1.40559e-09	3.33904	up
F01.PB27657	1.35	1.3	2.85	26.33	39.39	65.25	2.18864e-05	4.53353	up
F01.PB27667	0.71	0.08	0.4	12.82	13.55	12.37	3.6271e-13	5.02385	up
F01.PB27678	64.33	153.28	124.06	21.53	19.28	31.7	0.00168492	-2.30631	down
F01.PB27684	2.05	0.42	0.61	76.25	34.68	36.55	4.15589e-09	5.55918	up
F01.PB2769	0.73	1.68	2.7	54.82	66.56	61.77	6.46124e-15	5.13263	up
F01.PB27702	2.13	2.12	0.85	46.58	42.14	30.68	1.89294e-15	4.49207	up
F01.PB27718	0.19	0.28	0	1.63	2.62	2.6	0.00122806	3.86959	up
F01.PB2772	2.55	2.16	4.09	0	0	0.01	3.29063e-06	#NAME?	down
F01.PB27736	6.83	3.91	5.83	55.49	81.51	90.31	5.50246e-11	3.73518	up
F01.PB27741	1.17	1.73	2.08	0	0	0.35	0.00118586	-3.86487	down
F01.PB27742	8.98	7.65	6.57	51.61	59.02	53.6	3.27299e-07	2.76567	up
F01.PB27777	3.74	2.31	2.6	0.05	0.25	0.09	4.57071e-05	-4.74192	down
F01.PB27780	1.47	5.43	1.55	0	0	0	0.000553936	#NAME?	down
F01.PB27790	10.94	16.27	14.31	0	0	0	1.25322e-25	#NAME?	down
F01.PB27796	55.04	50.25	54.24	0	0.11	0	5.24637e-39	-10.7016	down
F01.PB27799	164.07	131.05	107.52	0.71	0.19	0.11	1.70044e-33	-8.8218	down
F01.PB27801	1.38	0.12	0.17	32.94	43.34	6.01	0.000706768	5.60214	up
F01.PB27840	27.37	31.27	31.99	0.56	0.84	0.46	1.32749e-20	-5.70166	down
F01.PB27846	48.27	53.29	44.21	4.95	4.81	6.1	1.90592e-09	-3.26361	down
F01.PB2786	0	0	0	34.72	30.37	21.12	1.24218e-20	Inf	up
F01.PB27860	66.75	46.32	74.5	26.48	11.03	14.89	0.00078657	-1.91616	down
F01.PB27865	16.63	5.89	20.82	1.13	1.72	0.79	0.000980535	-3.65714	down
F01.PB27887	0.46	0	0	24.87	50.1	28.33	4.6391e-16	7.88935	up
F01.PB27891	22.25	18.46	19.72	3.77	3.78	5.5	0.00013606	-2.26462	down
F01.PB27903	1.27	9.81	4.99	0	0	0	9.59792e-05	#NAME?	down
F01.PB27925	15.19	3.68	7.97	0	0	0	5.74446e-08	#NAME?	down
F01.PB27930	1.41	1.67	0.9	0	0.1	0.09	0.000214541	-4.94881	down
F01.PB27954	4.54	4.27	3.48	0.13	0.22	0	3.93491e-07	-5.32626	down
F01.PB27955	17.3	16.9	18.5	2.96	2.46	2.36	2.58485e-06	-2.8342	down
F01.PB27956	9.21	11.22	6.72	1.98	1.21	0.2	2.70033e-05	-3.11617	down
F01.PB27977	1.88	1.67	0.71	83.33	66.92	73.8	4.08016e-21	5.66052	up
F01.PB27979	1.31	1.29	0.88	11.35	11.15	5.98	7.60569e-06	2.97101	up
F01.PB27987	0.96	0	0	16.76	19.07	25.57	1.21432e-19	6.0515	up
F01.PB2799	10.38	13.66	9.04	1.07	0.95	0.09	0.000107731	-4.18488	down
F01.PB27995	5.34	4.92	5.05	0.81	1.11	1.2	0.00658065	-2.37636	down
F01.PB28007	18.21	18.01	13.19	6.43	3.98	4.9	0.0044265	-1.76148	down
F01.PB28013	0	0	0	35.65	22.81	6.57	1.15874e-08	Inf	up
F01.PB28023	0.74	1.46	0.22	24.86	47.46	31.63	6.08599e-14	5.39817	up
F01.PB28025	67.05	87.34	64.49	0	0.11	0	3.83143e-41	-11.1504	down
F01.PB28041	0	0.57	0	4.12	5.48	3.86	1.08931e-06	4.4763	up
F01.PB28045	260.54	145.01	145.17	2.43	0.44	0	2.7616e-24	-7.68864	down
F01.PB28100	29.2	45.86	47.41	0	0	0	6.85207e-40	#NAME?	down
F01.PB28105	10.71	11.74	10.53	3.21	0	2.68	6.10439e-05	-2.55764	down
F01.PB28107	16.07	5.85	20.8	48.51	58.16	30.65	0.00526623	1.6156	up
F01.PB28109	40.7	57.79	45.51	0.38	0	0	9.10034e-34	-8.77429	down
F01.PB28120	0.05	0	0	48.49	51.05	25.51	2.14273e-32	11.821	up
F01.PB28122	66.72	22.17	63.25	1.25	0	0.25	1.63351e-09	-6.7646	down
F01.PB28132	34.37	65.05	41.3	11.3	12.46	15.88	0.00151418	-1.89444	down
F01.PB28148	4.43	3.79	2.44	1.62	0.11	0	0.00737606	-2.75519	down
F01.PB28154	0.07	0	0.06	9.89	5.08	3.88	1.87607e-09	7.2186	up
F01.PB28173	0.57	1.57	0	32.01	35.87	40.12	5.46649e-20	5.60871	up
F01.PB28182	0.41	0.21	0.04	31.99	68.76	23.63	8.58676e-08	7.62473	up
F01.PB28192	14.87	15.36	10.72	0	0	0	2.33406e-26	#NAME?	down
F01.PB28207	2.29	2.38	3.62	17.5	12.78	9.15	0.000621251	2.16971	up
F01.PB28211	8.25	6.19	2.52	0	0	0	1.49006e-10	#NAME?	down
F01.PB28214	0	0	0.13	43.71	38.22	26.31	1.08853e-34	9.63387	up
F01.PB28223	0.3	0	0.2	4.3	6.5	1.41	0.00121042	4.61582	up
F01.PB28224	13.79	14.44	10.57	2.15	1.18	0.6	2.17702e-07	-3.40523	down
F01.PB2823	5.67	8.61	4.94	0	0	0	6.28201e-08	#NAME?	down
F01.PB28233	4.03	2.53	2.51	29.75	23.91	29.31	3.32963e-08	3.1439	up
F01.PB28242	46.92	63.77	81.6	22.19	21.23	22.57	0.00554274	-1.61681	down
F01.PB28243	6.47	6.45	5.05	72.54	51.5	106.62	2.45421e-06	3.6328	up
F01.PB28248	15.09	19.92	16.98	7.17	5.03	4.48	0.00529194	-1.7225	down
F01.PB28255	26.52	27.24	15.87	0.89	0.2	0	1.83107e-19	-6.1449	down
F01.PB28266	0	0.07	0	1.67	3.01	1.13	9.17257e-06	6.39567	up
F01.PB28273	35.63	42.52	54.49	0	0	0	3.72197e-41	#NAME?	down
F01.PB28281	4.44	4.39	3.72	0.18	0	0	4.88621e-08	-6.38654	down
F01.PB28285	30.32	30.03	24.11	0	0	0	2.38481e-34	#NAME?	down
F01.PB28286	23.6	12.7	13.36	0.24	0	0	6.99714e-21	-7.92851	down
F01.PB28292	0.65	0.66	1.14	12.85	16.67	17.21	3.76181e-10	4.20981	up
F01.PB28295	34.16	40.25	41.74	8.3	8.14	8.28	2.13e-05	-2.30276	down
F01.PB28297	0	0	0	8.77	6.14	30.31	0.00019586	Inf	up
F01.PB28302	0	0.38	0	3.61	5.72	9.15	1.70225e-06	5.54094	up
F01.PB2832	100.36	72.09	91.59	0	0.36	0	4.10812e-32	-9.8502	down
F01.PB28329	13.79	6.61	8.77	5.64	0.95	1.06	0.00758301	-2.02707	down
F01.PB28332	0	0	0.03	4.12	5.26	4.48	4.15693e-13	9.25653	up
F01.PB28356	0	0	0	0.55	0.87	0.55	1.05297e-05	Inf	up
F01.PB28359	0.02	0.18	0	6.26	14.61	10.47	8.25089e-13	7.43426	up
F01.PB28370	2.21	2.37	3.36	37.93	45.94	60.53	2.35323e-13	4.13395	up
F01.PB28378	21.41	29.37	31.88	3.55	5.66	4.09	5.84803e-07	-2.70854	down
F01.PB2838	0.34	0	0	2.84	2.2	2.77	0.000354148	4.80134	up
F01.PB28388	0	0	0	24.99	25.59	24.1	7.11593e-35	Inf	up
F01.PB28403	0	0	0	3.55	24.65	6.6	0.000550073	Inf	up
F01.PB28409	0	0	0	13.74	13.22	12.63	1.2419e-23	Inf	up
F01.PB28415	6.51	1.12	8.2	16.85	24.02	17.95	0.00318667	1.83756	up
F01.PB28421	9.87	14.36	10.61	3.74	0	0.87	6.29691e-06	-3.03063	down
F01.PB28424	1.26	0.78	1.66	0	0	0	1.87017e-06	#NAME?	down
F01.PB28435	3.38	3.41	3.23	0.52	0.57	0.42	0.00653702	-2.85913	down
F01.PB28438	0	0	0.87	6.11	4.58	6.45	1.94357e-06	4.23393	up
F01.PB28471	27.96	76.77	44.05	4.51	6.21	4.38	0.00124142	-3.38303	down
F01.PB28473	30.79	29.07	24.58	3.61	6.74	1.51	2.45106e-07	-2.90949	down
F01.PB28492	0	1.24	1.46	7.27	3.82	7.24	0.00134009	2.68191	up
F01.PB28497	8.87	11.09	9.23	0.49	0.48	0.91	7.60599e-09	-4.0422	down
F01.PB28514	0.97	0.14	0	6.58	30.78	12.57	0.00252835	5.55723	up
F01.PB28536	19.79	28.57	36.32	4.14	2.02	8.76	7.47541e-06	-2.56308	down
F01.PB28552	0.61	2.19	1.25	44.19	52.21	47.75	3.36704e-18	5.08292	up
F01.PB28556	0.45	1.1	0	8.03	11.23	8.75	2.7561e-08	4.14035	up
F01.PB28557	0.47	0.93	0.79	18.28	21.28	5.35	0.00027941	4.29959	up
F01.PB28562	44.52	27.71	35.09	0	0.99	0	1.32513e-26	-6.84705	down
F01.PB28564	3.23	2.86	2.66	12.13	11.15	13.64	0.00213267	2.02193	up
F01.PB28568	0.98	1.72	1.24	0	0.07	0	3.50934e-05	-6.00881	down
F01.PB2857	0.19	0.23	0	26.78	11.62	15.75	4.0476e-12	7.23252	up
F01.PB28571	0.79	4.69	2.04	0	0	0	0.000420912	#NAME?	down
F01.PB28575	21.54	24.61	17.35	0	0	0.05	1.59759e-29	-10.8913	down
F01.PB28576	20.17	31.41	23.77	8.79	6.74	6.17	0.000949518	-1.87639	down
F01.PB28579	1.42	0.86	5.71	8.59	18.07	18.29	0.00303775	2.435	up
F01.PB28599	118.11	173.1	66.57	36.89	25.17	21.83	0.00958853	-2.16998	down
F01.PB28611	3.11	2.18	1.63	13.16	16.34	13.19	5.60901e-05	2.57699	up
F01.PB28616	2.17	1.92	1.88	11.6	11.81	12	8.30644e-05	2.51854	up
F01.PB28626	7.4	12.94	6.85	0.23	2.06	1.76	0.000112056	-2.81804	down
F01.PB28636	15.32	13.44	13.66	56.72	53.59	41.86	0.00162135	1.77489	up
F01.PB28651	40.77	51.65	53.97	0	0.44	0.31	2.4236e-30	-7.64387	down
F01.PB28658	0.99	1.4	0.6	7.98	5.64	7.85	0.000382592	2.79554	up
F01.PB28660	51.41	23.81	39.8	5.52	6.67	7.99	5.11327e-06	-2.55704	down
F01.PB28668	0	0	0	13.53	12.51	6.47	1.8264e-20	Inf	up
F01.PB2867	6.3	5.91	7.03	1	0.63	0.32	0.00473492	-3.41136	down
F01.PB28684	0.54	0	0	6.87	3.35	10.52	2.73542e-05	5.30372	up
F01.PB28701	0	0	0	5.31	10.35	8.01	4.77796e-20	Inf	up
F01.PB28710	15.99	7.78	19.62	2.15	2.6	1.97	0.0002977	-2.76786	down
F01.PB28720	2.4	1.96	1.38	0.22	0.54	0	0.00960399	-3.02281	down
F01.PB28738	1.4	4.69	2.54	21.51	17.01	16.29	2.42065e-05	2.58685	up
F01.PB28741	0.83	0	1.18	3.42	3.83	6.93	0.00272708	2.79367	up
F01.PB28754	18.47	19.42	17.01	0.23	0.29	0.27	2.83953e-19	-6.19032	down
F01.PB28793	0.24	0	0	17.72	19.97	18.34	5.67759e-26	7.95903	up
F01.PB28797	23.28	18.26	27.03	5	7.9	5.21	0.000398009	-1.98715	down
F01.PB28805	4.94	2.57	4.79	41.76	44.9	52	3.61366e-10	3.44518	up
F01.PB28815	25.85	8.31	24.43	0	0.25	0.19	1.21838e-09	-7.19733	down
F01.PB28819	7.82	10.72	8.1	0.38	0.54	0.39	7.81697e-09	-4.47135	down
F01.PB28847	0	0.03	0.15	32.7	25.23	20.46	1.11133e-30	8.80318	up
F01.PB28848	0	0	0	31.14	14.81	35.2	9.01382e-19	Inf	up
F01.PB28852	9.13	11.67	5.84	0	0	0	6.09836e-19	#NAME?	down
F01.PB28864	19.99	20.81	19.83	0	0	0	8.9949e-30	#NAME?	down
F01.PB28872	11.37	11.45	13.72	1.76	0.23	1.03	1.3156e-08	-3.69779	down
F01.PB28874	31.19	36.11	27.85	7.27	7.14	6.25	3.67143e-05	-2.2741	down
F01.PB2888	0.33	1.29	0	52.18	74.64	52.37	1.44923e-21	6.79707	up
F01.PB28881	10.04	32.86	37.89	2.05	2.12	2.98	0.0021885	-3.58122	down
F01.PB28890	0	0	0	16.73	10.96	4.58	5.70648e-11	Inf	up
F01.PB28895	32.74	57.03	56.29	0	0	0.18	2.12381e-30	-9.87521	down
F01.PB28934	0	0	0	11.28	20.46	12.04	1.03802e-22	Inf	up
F01.PB28941	0.06	0.1	0.04	5.07	6.28	5.89	4.73738e-10	6.67525	up
F01.PB28954	10.25	21.4	19.04	2.05	2.08	3.17	1.56643e-05	-2.87577	down
F01.PB28957	1.57	2.36	2.06	10.73	17.27	14.13	2.66584e-05	2.757	up
F01.PB2896	1.31	1.45	0.71	37.06	35.57	45.7	7.29173e-13	5.03832	up
F01.PB28965	0.04	0.11	0.16	1.9	1.84	5.61	0.00772374	5.04968	up
F01.PB28982	8.72	10.14	7.38	1.89	1.51	1.88	0.00100704	-2.38767	down
F01.PB28984	0.1	0	0.05	1.02	0.59	0.64	0.00315662	3.78866	up
F01.PB28992	48.43	37.15	36.62	0	0.34	0	1.72195e-33	-8.58948	down
F01.PB28998	0.16	0.18	0.05	19.09	16.14	18.11	5.15939e-21	7.18167	up
F01.PB29	0	0	0.33	52.88	39.68	30.66	2.27192e-21	8.45248	up
F01.PB29021	0	0	0	131.82	105.2	115.04	8.5541e-45	Inf	up
F01.PB29033	115.59	43.65	96.4	0	0	0.06	2.72428e-22	-12.8792	down
F01.PB29034	15.45	12.69	15.37	0.09	0.76	1.77	2.35209e-10	-4.11175	down
F01.PB29044	0	0	0	2.79	3.82	3.03	2.09378e-09	Inf	up
F01.PB29056	46.13	60.98	41.73	0.19	0	0	7.67552e-37	-9.76585	down
F01.PB29059	0.9	2.3	1.63	82.93	56.98	25.05	2.53349e-06	5.00998	up
F01.PB2906	21.79	26.52	33.09	3.81	3.35	1.88	6.4195e-06	-3.27077	down
F01.PB29062	1.9	3.37	1.85	12.96	15.03	15.94	2.96375e-05	2.56586	up
F01.PB29071	134.32	124.74	108.19	13.07	8.47	10.52	4.73812e-10	-3.58556	down
F01.PB29072	35.08	43.14	34.28	2.64	3.38	2.2	5.86875e-12	-3.85401	down
F01.PB29074	30.06	10.56	23.95	0.43	0.23	0.56	3.11364e-09	-5.81132	down
F01.PB2908	18.04	29.29	23.26	0.11	0	0	6.18836e-16	-9.63624	down
F01.PB29084	7.55	8.08	5.96	0.34	0.4	0.41	2.49084e-07	-4.33632	down
F01.PB29101	2.9	4.03	1.85	28.36	15.94	14.17	1.61847e-05	2.66751	up
F01.PB29103	17.75	19.88	14.97	2.31	3.01	2.4	1.59481e-06	-2.83693	down
F01.PB29109	1.01	1.6	0	6.01	21.21	17.54	0.000411722	4.07045	up
F01.PB29113	22.75	28.51	24.65	4.37	5.93	6.78	6.85322e-05	-2.21434	down
F01.PB29116	6.41	4.59	3.85	0.1	0	0.14	7.84255e-10	-6.2607	down
F01.PB29122	6.29	11	3.33	0	2.12	0	0.00933193	-3.36867	down
F01.PB2914	7.25	2.68	5.17	39.16	43.72	30.4	1.12589e-05	2.86386	up
F01.PB29156	0	0	0.42	11.48	13.57	9	2.63241e-15	6.25345	up
F01.PB29158	86.77	83.3	89.86	0	2.17	0.35	1.62748e-26	-6.77342	down
F01.PB29164	36.15	21.02	29.86	3.67	3.99	2.89	4.80355e-08	-3.10795	down
F01.PB29165	14.59	13.88	11.99	1.03	0.98	3.85	8.56218e-06	-2.83318	down
F01.PB29168	15.31	15.95	20.08	0	1.06	0.64	4.67124e-15	-4.98928	down
F01.PB2918	9.32	7.94	5.66	0	0	0	6.70745e-07	#NAME?	down
F01.PB29193	1.23	2.32	3.93	14.53	21.82	21.33	3.90097e-06	2.8738	up
F01.PB29205	0.78	0.86	0.71	0.08	0.08	0.05	0.00278804	-3.91105	down
F01.PB29239	7.45	5.44	16.17	0	0.34	1.03	0.0008129	-4.44906	down
F01.PB29257	0	0.1	0	7.39	4.2	15.31	1.42108e-05	8.26983	up
F01.PB29258	0.4	2.13	0.4	9.55	15.33	18.48	4.72435e-08	3.82785	up
F01.PB29267	0.14	0.12	0	25.39	25	38.59	7.44281e-27	8.55184	up
F01.PB29269	0.05	0.17	0.12	2.26	1.98	1.78	0.000590783	4.1936	up
F01.PB2927	2.81	2.2	3.22	0.66	0.06	0	0.00324905	-3.90841	down
F01.PB29277	3.61	4.99	6.13	0.15	0	0.08	5.10454e-09	-6.1556	down
F01.PB29298	9.38	15.62	13.33	1.81	1.18	1.21	4.25348e-07	-3.27561	down
F01.PB29299	0.2	0	0.36	3.99	9.23	8.13	9.6034e-09	5.21415	up
F01.PB293	21.04	21.48	15.6	291	153.28	148.43	1.91975e-06	3.27975	up
F01.PB29321	22.81	20.38	22.19	6.04	8.57	8.05	0.00982093	-1.58739	down
F01.PB29338	6.44	18.44	4.19	0	0	0	2.94806e-05	#NAME?	down
F01.PB29369	0	0.09	0	14.61	35.47	6.64	3.69574e-05	9.70171	up
F01.PB29381	11.91	20.94	9.83	0	0	0.05	1.00239e-14	-10.3293	down
F01.PB29389	4.6	4.57	4.45	1.03	0.35	1.23	0.00982244	-2.45296	down
F01.PB29394	9.2	11.75	7.7	1.24	0.69	1.15	2.30785e-06	-3.29113	down
F01.PB29409	14.37	18.27	23.74	4.07	4.94	9.35	0.00513326	-1.67292	down
F01.PB29423	4.65	5.23	5.31	0.35	0.14	0.15	1.6767e-07	-4.71121	down
F01.PB29424	0.14	0.92	0.42	4.41	2.3	4.14	0.00890075	2.84157	up
F01.PB29434	31.93	19.37	21.16	80.48	78.82	61.6	0.00850309	1.5486	up
F01.PB29442	0.09	0.07	0.06	6.37	5.82	4.45	1.54371e-09	6.36784	up
F01.PB29444	4.92	2.66	3.67	17.91	15.5	10.89	0.002688	1.91786	up
F01.PB29467	0.5	0.97	0.71	0.1	0	0	0.000542364	-4.77071	down
F01.PB2947	0	0.3	0	131.37	113.17	120.77	1.92439e-35	10.2119	up
F01.PB29494	1.67	2.56	2.54	17.99	9.03	13.04	0.000122774	2.49964	up
F01.PB29513	4.64	4.33	6.04	0.87	1.02	0.36	0.000990395	-2.83494	down
F01.PB29518	0	0	0	12.81	9.47	3.13	2.04041e-09	Inf	up
F01.PB29523	161.22	179.54	156.48	0	0	0	1.30791e-44	#NAME?	down
F01.PB29528	0.14	0	0.1	2.42	2.55	2.11	5.90399e-05	5.05058	up
F01.PB29538	0	0	0	14.1	13.4	20.95	2.28825e-27	Inf	up
F01.PB29543	73.32	8.09	31.15	0	0	0	7.84733e-06	#NAME?	down
F01.PB29558	193.49	179.49	187.14	26.99	48.29	45.14	0.000548744	-2.27242	down
F01.PB2957	0.36	0.81	0.75	12.71	16.95	22.66	1.00631e-07	4.76195	up
F01.PB29575	0.25	0	0.22	11.06	15.19	10.79	1.99603e-16	6.34355	up
F01.PB29579	0.83	1.02	1.37	14.77	11.9	10.82	3.04473e-07	3.48421	up
F01.PB29581	1.72	4.15	3.39	0	0	0	2.21672e-09	#NAME?	down
F01.PB29589	0.03	0	0.08	7.17	2.61	2.3	6.70078e-05	6.72208	up
F01.PB29594	45.01	26.74	21.62	0	0	0	2.87067e-25	#NAME?	down
F01.PB29595	11.26	7.85	10.04	0.62	0.45	0.25	4.20232e-10	-4.57872	down
F01.PB29596	1.23	1.69	2.14	0	0	0	7.00864e-07	#NAME?	down
F01.PB29605	0	0	0	6.97	9.85	4.47	1.66882e-14	Inf	up
F01.PB2961	9.87	29.72	11.96	0	0	0	6.85354e-07	#NAME?	down
F01.PB29611	14.32	14.9	18.26	0.28	0	0.23	2.25454e-19	-6.73283	down
F01.PB29620	0	0	0	21.14	38.78	23.73	1.64496e-26	Inf	up
F01.PB29628	2.36	3.11	2.55	22.93	11.69	10.09	0.00143901	2.40139	up
F01.PB29651	15	31.13	27.63	3.09	9.01	3.78	0.00051683	-2.29748	down
F01.PB29656	0.15	0.17	0.04	1.29	1.35	1	0.00639979	3.46764	up
F01.PB29658	0.06	0	0	2.96	4.08	3.25	1.15952e-08	8.16275	up
F01.PB29662	3.51	2.52	2.57	34.34	27.04	31.16	1.14712e-09	3.37144	up
F01.PB29668	0	0	0	19.49	9.86	7.28	1.67686e-12	Inf	up
F01.PB29683	38.76	28.76	40.56	0	0	0	2.75515e-39	#NAME?	down
F01.PB2973	30.55	15.79	19.91	0.3	3.87	0	5.0272e-07	-4.08261	down
F01.PB29746	2.33	3.87	4.06	0	0	0	1.74389e-09	#NAME?	down
F01.PB29755	3.39	1.72	4.72	0	0	0.21	5.8544e-07	-5.55431	down
F01.PB29769	0.04	0	0.06	0.96	1.78	2.03	6.00925e-05	5.60907	up
F01.PB29770	1.61	1.45	0.61	0	0.03	0	6.64726e-06	-7.18978	down
F01.PB29772	1.7	1.07	0.47	6.68	7.58	7.33	0.000182183	2.69809	up
F01.PB29782	14.92	15.9	9.67	0	0	0	1.01628e-26	#NAME?	down
F01.PB29784	0	0	0	2.08	1.78	2.35	2.473e-07	Inf	up
F01.PB29788	19.31	23.74	18.87	0	0.03	0	8.11008e-29	-10.9339	down
F01.PB29789	22.86	31.21	24.59	4.88	8.51	10.43	0.00167543	-1.77816	down
F01.PB2980	43.06	47.84	14.47	225.09	109.91	114.16	0.00409142	2.02807	up
F01.PB29808	28.81	28.53	31.28	10.66	11.32	10.39	0.00989238	-1.5205	down
F01.PB29812	17.63	21.51	16.91	5.52	7.58	5.68	0.00872824	-1.64847	down
F01.PB29820	21.06	28.37	30.84	3.57	7.74	7.46	6.88566e-05	-2.15729	down
F01.PB29824	0	0	0	0.97	0.57	0.87	6.36127e-06	Inf	up
F01.PB29828	0.17	0.12	0.04	0.91	1.59	1.15	0.00386704	3.70117	up
F01.PB29840	3.93	3.86	3.77	0	0	0	6.37766e-11	#NAME?	down
F01.PB29841	7.38	7.6	7.86	0.2	0.36	0.5	6.56248e-08	-4.49467	down
F01.PB29853	3.96	5.72	3.24	0	0	0	1.3769e-13	#NAME?	down
F01.PB29866	4.14	3.26	3.44	18.26	23.95	22.12	2.44884e-05	2.51978	up
F01.PB29883	0.57	0.29	0.94	22.3	16.79	16.01	2.35412e-13	4.93178	up
F01.PB29899	3.72	5.55	7.34	1.3	0.58	0.99	0.00129857	-2.65112	down
F01.PB29903	24.03	17.47	25.24	5.35	4.37	5.75	0.000157013	-2.17095	down
F01.PB29913	23.51	20.27	25.05	8.03	6.19	6.61	0.00283479	-1.79198	down
F01.PB29917	3.48	1.4	3.85	0.4	0.12	0	0.000188468	-4.28041	down
F01.PB29934	0	0	0	37.87	35.19	27.39	5.07594e-36	Inf	up
F01.PB29937	6.05	5.4	7.93	0.92	0.32	1.66	0.000297442	-2.80749	down
F01.PB29947	11.57	5.65	3.1	32.38	23.38	26.46	0.000396183	1.97347	up
F01.PB29955	0	0.3	0	3.81	1.53	1.43	0.000533524	4.46534	up
F01.PB29958	0	0.05	0.05	4.93	5.17	7.28	1.10966e-11	7.26331	up
F01.PB29975	0.79	0.27	0.35	4.37	3.38	1.62	0.00738114	2.71466	up
F01.PB29996	0.99	0.85	1.4	0	0.16	0.16	0.0078043	-3.3616	down
F01.PB30002	5.3	7.38	6.35	0.16	0.16	0	2.99313e-11	-5.98793	down
F01.PB30005	44.68	75.16	82.5	6.82	7.8	12.24	1.85154e-07	-2.97666	down
F01.PB30007	0	0	0.34	16	14.93	15.99	1.07198e-19	7.07911	up
F01.PB30009	15.63	19.08	14.07	4.93	3.49	3.84	0.00114361	-2.069	down
F01.PB30013	6.3	6.18	9.5	0	0	0	2.3427e-18	#NAME?	down
F01.PB30026	0.25	0.43	0.42	20.89	13.56	15.4	7.77359e-15	5.49835	up
F01.PB30048	0	10.11	19.37	65.05	77.66	104.78	2.05721e-07	2.98607	up
F01.PB30060	5	6.65	4.22	0.61	0.46	1.24	0.00055606	-2.85463	down
F01.PB30070	0.84	1.03	1.62	0	0	0	1.98316e-06	#NAME?	down
F01.PB30083	18.6	25.02	13.68	0.01	0.08	0	1.49368e-26	-9.83682	down
F01.PB30087	3.82	3.24	3.94	0.1	0.07	0.07	8.7817e-07	-5.63351	down
F01.PB30125	0.01	5.55	5.11	12.88	15.64	21.78	0.000879754	2.15812	up
F01.PB30133	45.47	15.62	38.92	0.49	1.61	0.54	5.33955e-08	-5.32813	down
F01.PB30134	0	0	0	31.44	16.2	2.66	2.01901e-05	Inf	up
F01.PB30158	1.18	1.76	0.43	194.72	157.37	171.67	3.17782e-26	7.2314	up
F01.PB3017	0	0.28	0	38.47	80.02	12.12	8.54425e-05	8.82381	up
F01.PB30173	0.14	0.13	0.12	1.6	1.64	0.74	0.00783215	3.33849	up
F01.PB30176	0	0	0	17.65	17.73	9.67	3.59601e-26	Inf	up
F01.PB30178	0.11	0.14	0.05	2.58	3.1	6.16	1.9707e-05	5.36532	up
F01.PB30179	18	20.57	19.24	0	0	0	1.80947e-32	#NAME?	down
F01.PB30193	22.27	21.41	17.78	0	0.1	0	8.78301e-29	-9.52128	down
F01.PB30198	0	0	0	5.27	5.38	4.13	3.83676e-13	Inf	up
F01.PB30200	0	0	0	2.82	0.8	4.49	9.27647e-05	Inf	up
F01.PB30206	0.05	0.07	0.06	1.67	2.3	1.26	0.000187444	4.92276	up
F01.PB30211	0	0	0	2.41	0.9	7.9	0.00805399	Inf	up
F01.PB30216	12.05	15.76	10.4	0.1	0.98	0.13	5.86751e-13	-5.09317	down
F01.PB30219	5.99	4.37	5.56	0	0.04	0	3.47619e-13	-9.18046	down
F01.PB30225	12	13.28	17	0	0.33	0.07	1.51264e-18	-6.90499	down
F01.PB30229	0	0	0	4.06	5.99	10.09	9.50697e-11	Inf	up
F01.PB30230	10.52	13.02	12.49	3.09	3.05	2.35	0.000901278	-2.1666	down
F01.PB30237	22.3	16.55	14.34	0.66	0	0	2.29816e-18	-6.49602	down
F01.PB30240	12.75	12.4	15.49	2	1.26	1.36	8.03252e-07	-3.23417	down
F01.PB30256	5.06	3.8	2.79	0.28	0.1	0.07	6.6653e-06	-4.87195	down
F01.PB30264	0.8	0.38	0.39	19.97	16.57	15.43	4.84293e-15	5.01332	up
F01.PB30283	10.18	18.47	14.06	0	0	0.18	3.88386e-22	-7.97636	down
F01.PB30294	0	0	0	6.04	10.52	14.07	2.17222e-14	Inf	up
F01.PB30301	0.12	0.05	0.17	88.17	97.6	98.8	2.26301e-38	9.82381	up
F01.PB30302	31.26	26.73	38.99	0.15	0	0	9.25756e-34	-9.76744	down
F01.PB30326	0	0	0	25.31	30.7	18.94	4.83186e-33	Inf	up
F01.PB3033	44.43	49.92	32.28	10.63	9.36	6.65	0.000258801	-2.32249	down
F01.PB30335	0	0.06	0	8.77	15.26	6.91	2.04909e-14	9.86882	up
F01.PB30339	3.49	5.3	3.8	0	0	0	8.32384e-12	#NAME?	down
F01.PB30341	12.34	12.21	19.63	0.06	0	0.07	1.03925e-23	-9.45264	down
F01.PB30343	0.65	1.5	2.47	14.74	12.67	12.5	4.81302e-06	3.03743	up
F01.PB30349	0	1.04	0	51.27	26.27	40.93	3.85566e-22	6.74455	up
F01.PB30356	1.28	0.97	0.54	0	0	0	5.54985e-06	#NAME?	down
F01.PB30357	27.33	23.52	20.5	113.98	64.55	55.98	0.00484561	1.6423	up
F01.PB30368	27.6	25.47	31.76	0.13	0.3	1.97	2.88474e-17	-5.18382	down
F01.PB30385	1.7	0.67	0.88	0	0.08	0	5.29191e-05	-5.91924	down
F01.PB30388	1.83	1.91	1.79	7.01	12.62	12.35	0.000290791	2.48461	up
F01.PB30392	0	0.08	0.04	10.8	11.29	13.35	3.25897e-17	8.28922	up
F01.PB30405	15.69	23.64	28.93	4.53	5.56	7.9	0.000453552	-1.98841	down
F01.PB30418	1.1	3.01	1.47	0	0	0	1.01816e-06	#NAME?	down
F01.PB30424	38.45	39.85	45.58	9.25	10.1	17.39	0.00101525	-1.80704	down
F01.PB30440	26.87	30.18	18.73	1.71	12.49	0.63	2.364e-05	-2.43236	down
F01.PB30444	4.07	4.32	1.95	0	0	0	8.48265e-10	#NAME?	down
F01.PB30455	0.18	0.15	0	15.61	13.45	9.47	1.3768e-19	6.96869	up
F01.PB30457	0.33	0.34	0.4	1.7	3.62	4.71	0.00270954	3.28107	up
F01.PB30460	2.53	0.73	1.01	0	0	0	5.19229e-05	#NAME?	down
F01.PB30474	14.46	5.25	14.88	0.14	0	0	2.70966e-11	-8.30442	down
F01.PB30479	9.09	4.02	10.21	1.83	2.44	1.98	0.00662479	-1.96479	down
F01.PB30482	12.6	15.74	11.56	0.06	0.12	0.22	3.7726e-18	-6.66845	down
F01.PB30484	23.71	40.79	35.59	0	0	0.05	4.3644e-34	-11.5393	down
F01.PB30501	11.74	7.92	11.59	0	0.06	0	3.64273e-19	-9.89974	down
F01.PB30504	8.43	9.26	11.58	0.06	0.2	0.27	9.0487e-15	-5.92841	down
F01.PB30505	0	0.49	0.3	2.32	2.9	3	0.0028201	3.29472	up
F01.PB30506	0	0	0.03	3.07	3.09	5.74	2.48422e-09	8.58475	up
F01.PB30512	2.21	1.91	2.39	0.11	0.05	0	3.26907e-06	-5.51773	down
F01.PB30516	3.94	2.59	1.07	0	0	0	5.72573e-08	#NAME?	down
F01.PB30525	6.76	15.57	8.4	0.07	0.08	0.63	3.46096e-07	-5.44039	down
F01.PB30545	4.12	4.36	4.15	0.8	0.24	0.31	0.000321803	-3.3624	down
F01.PB30555	2.45	1.04	1.5	9.48	12.52	19.89	0.000168968	3.04466	up
F01.PB30558	0.94	1.1	1.11	0.05	0.02	0.05	0.00029167	-4.76417	down
F01.PB30565	1.82	0.63	0.82	9.13	7.35	9.3	3.49391e-05	2.9589	up
F01.PB30570	6.8	5.74	8.11	0	0	0	5.41907e-16	#NAME?	down
F01.PB30572	0.98	1.55	1.2	13.29	14.01	12.6	3.72739e-07	3.3715	up
F01.PB30578	12	14.84	10.09	0	0	0	1.15165e-22	#NAME?	down
F01.PB30588	3.97	9.89	5.01	1.08	0	0	0.000242327	-4.27916	down
F01.PB30589	39.79	44.57	42.83	0.94	0.3	0.09	1.38096e-25	-6.77341	down
F01.PB30602	5.8	9.45	8.27	0	0	0	2.24268e-17	#NAME?	down
F01.PB30606	0.52	0.17	0.13	4.15	4.65	6.54	3.29733e-06	4.33778	up
F01.PB3061	0	0.74	1.22	34.44	23.86	18.57	2.98266e-10	5.24248	up
F01.PB30610	17.61	72.12	36.75	0.7	7.41	0.01	0.00868585	-4.0608	down
F01.PB30613	0	0	0	8.71	9.06	8.44	1.46416e-17	Inf	up
F01.PB30614	0.32	0.51	0.37	92	112.79	126.03	1.48035e-30	8.07993	up
F01.PB30617	3.18	2.42	2.19	40.88	38.22	39.71	3.27004e-12	3.87911	up
F01.PB30621	25.48	19.82	10.68	0	0	0	5.56333e-21	#NAME?	down
F01.PB30630	0.39	0.06	0.34	1.87	3.99	2.4	0.00164343	3.41724	up
F01.PB30643	32.96	41.61	38.66	0	0	0	4.02966e-39	#NAME?	down
F01.PB30665	28.81	23.2	29.52	6.99	6.16	9.44	0.000590783	-1.90788	down
F01.PB30679	14.86	22.71	16.37	4.86	3.91	4.66	0.000338463	-2.08044	down
F01.PB30690	2.27	0.41	1.4	7.76	10.84	6.24	0.00014186	2.5706	up
F01.PB30699	6.57	3.53	4.41	0	0	1.56	0.000450747	-3.20894	down
F01.PB30704	0	0.1	0	3.52	5.7	4.21	1.70936e-10	7.01673	up
F01.PB30717	1.71	1.02	0.87	0	0.13	0.07	0.000796227	-4.42959	down
F01.PB30720	0	0	0	29.33	32.71	35.42	5.6463e-35	Inf	up
F01.PB30726	6.36	9.61	11.9	0.17	0.2	0.77	6.16875e-11	-4.69876	down
F01.PB3073	0	0	0	19.67	26.09	29.94	3.913e-18	Inf	up
F01.PB30739	1.12	0.93	0.98	0	0	0	2.582e-06	#NAME?	down
F01.PB3074	1.18	1.13	0	34.48	38.78	27.05	2.4538e-13	5.41962	up
F01.PB30741	0	0	0	18.31	2.43	8.16	2.56777e-05	Inf	up
[truncated: 3,136 more rows]

## Sheet: B(IFS vs IFR)
#ID	IFS 1_FPKM	IFS 2_FPKM	IFS 3_FPKM	IFR 1_FPKM	IFR 2_FPKM	IFR 3_FPKM	FDR	log2FC (IFS vs IFR)	Sig (IFS vs IFR)
F01.PB10001	45.69	38.65	34	0	0	0	1.07586e-27	#NAME?	down
F01.PB10025	3.32	4.35	4.21	40.96	76.71	39.59	2.1178e-05	3.77921	up
F01.PB10033	0	0.5	0	5.6	10.75	6.25	7.16406e-09	5.53258	up
F01.PB1004	315.59	345.51	274.61	0	0.52	1.95	1.59387e-23	-8.63946	down
F01.PB10056	10.12	4.08	7.96	0.44	0	0	2.05026e-08	-5.81288	down
F01.PB10074	4.34	5.37	5.05	0	0	0	1.08428e-08	#NAME?	down
F01.PB10077	0.25	0.76	0.28	45.05	25.09	17.13	3.02592e-07	6.16949	up
F01.PB1008	42.02	22.77	17.17	0	0	0	2.21735e-11	#NAME?	down
F01.PB10081	1.57	9.32	20.56	0	0	0.04	0.000983321	-9.52941	down
F01.PB10088	0	0.08	0	3.13	3.85	2.45	3.50759e-06	6.91363	up
F01.PB10099	40.63	44.53	90.7	0	0	0	9.89894e-19	#NAME?	down
F01.PB1011	0	0	0	7.46	12.21	9.54	1.4671e-09	Inf	up
F01.PB10110	0	0	2.14	8.01	4.11	5.98	0.000834823	3.19102	up
F01.PB10114	0.76	0.8	0.14	8.48	9.11	7.89	2.90135e-06	3.92684	up
F01.PB10122	0	0	0	29.3	62.95	22.19	8.52613e-10	Inf	up
F01.PB10145	0.07	0	0	6.45	5.59	5.13	2.61728e-09	8.26796	up
F01.PB10151	140.61	104.2	70.75	0	0	0	1.51823e-27	#NAME?	down
F01.PB10175	0	0.23	0.25	108.32	98.67	100.01	7.55706e-29	9.57897	up
F01.PB10183	0	0.12	0.06	7.16	9.05	9.39	1.98531e-10	7.15512	up
F01.PB10195	83.17	23.91	48.78	0.3	0	0.26	8.56273e-08	-8.2732	down
F01.PB10207	58.5	50.37	34.18	4.93	5.62	8.47	3.31525e-06	-2.91925	down
F01.PB10225	0.12	0.51	1.33	45.04	69.4	102.62	1.81811e-17	6.92308	up
F01.PB10238	0	0	0	193.55	104.28	89.89	5.43686e-19	Inf	up
F01.PB10245	13.7	30.23	32.14	11.97	0	0	0.00191512	-2.6155	down
F01.PB10248	45.31	35.62	32.62	371.69	366.89	321.78	1.20424e-05	3.25166	up
F01.PB10249	6.86	4.24	4.62	2.22	0	0	0.00549109	-2.78279	down
F01.PB10250	125.58	71.91	54.81	19.26	5.2	14	0.00190613	-2.71954	down
F01.PB10280	0.67	2.1	4.55	87.22	184.14	50.52	0.0006981	5.57094	up
F01.PB10291	80.71	46.11	56.53	1.19	1.19	0.93	3.36096e-17	-5.80561	down
F01.PB10296	0	0	0	17.63	18.52	13.62	3.68102e-19	Inf	up
F01.PB10317	17.03	13.76	18.31	113.51	131.91	258.18	1.00759e-05	3.36417	up
F01.PB10322	0	0.15	0	8.32	16.19	10.5	2.9107e-12	8.0225	up
F01.PB10362	0	0	0	4.38	3.62	4.59	8.69675e-10	Inf	up
F01.PB10370	3.82	35.94	15.74	96.77	71.96	134.82	8.97801e-05	2.45106	up
F01.PB10390	0	0	0.25	7.8	11.52	18.09	2.32113e-11	7.3173	up
F01.PB10398	102.8	67.35	29.59	0	0	0	5.14959e-11	#NAME?	down
F01.PB10410	0.68	0	0.29	72.57	42.86	67.68	1.83256e-23	7.77595	up
F01.PB10413	166.32	143.21	180.44	23.03	27.6	33.78	0.000181735	-2.5142	down
F01.PB10432	2.29	4.19	5.96	15.2	17.11	18.76	0.00642213	2.07981	up
F01.PB10443	37.26	25.92	30.65	2.75	4.17	1.8	1.92606e-07	-3.39133	down
F01.PB10469	0.71	0.36	0.4	26.3	26.84	21.61	6.61193e-16	5.78634	up
F01.PB10489	0	0	0	9.73	14	9.15	2.43217e-19	Inf	up
F01.PB10494	34.97	18.43	36.48	0	0	0	4.67304e-23	#NAME?	down
F01.PB10496	9.64	7.02	6.55	0.12	1.42	0.99	0.000108398	-3.21315	down
F01.PB10506	54.96	104.76	134.52	0.52	0.49	0.79	3.16609e-16	-7.48691	down
F01.PB10523	0	0	0	8	13.23	12.75	3.78152e-17	Inf	up
F01.PB10524	3.18	2.09	3.81	0.24	0.1	0.67	0.00658996	-3.25062	down
F01.PB1054	78.18	58.66	27.55	0	0.1	0	7.40206e-13	#NAME?	down
F01.PB10549	0.15	0.49	0.53	2.14	3.44	4.46	0.00181439	3.20595	up
F01.PB10558	16.29	21.18	19	0.75	1.12	1.93	9.96747e-08	-3.91665	down
F01.PB10561	5.16	3.48	2.49	39.14	24.89	27.06	3.33658e-06	3.06116	up
F01.PB10567	50.68	36.35	34.18	1.42	6	0	1.88719e-10	-3.96845	down
F01.PB10593	5.26	6.28	9.51	0.24	0.13	0.97	4.8463e-05	-4.14338	down
F01.PB10597	67.52	63.55	58.78	0.18	0	0	3.70334e-29	-10.3955	down
F01.PB10604	14.58	19	15.5	0	0	0	1.46937e-17	#NAME?	down
F01.PB10612	12.35	6.92	2.49	103.53	61.75	59.09	5.64211e-07	3.37744	up
F01.PB10626	3.3	4.32	1.92	18.64	13.34	16.33	0.00167647	2.3543	up
F01.PB10628	13	11.71	12.64	0.37	1.18	0.78	3.13205e-06	-3.97829	down
F01.PB10632	30.09	30.48	33.41	0	0.49	0.23	7.86384e-17	-7.13051	down
F01.PB10641	0	0	0.93	2.24	6.53	3.84	0.00144033	3.86838	up
F01.PB10646	1.15	1.17	1.16	4.8	8.27	6.58	0.00480547	2.55624	up
F01.PB10657	4.05	5.68	8.73	0	0	0	3.73879e-11	#NAME?	down
F01.PB10684	15.67	9.21	15.54	0	1.7	0.91	1.1122e-06	-3.94605	down
F01.PB10685	28.68	31.39	36.92	0.31	1.01	0.89	2.87206e-15	-5.44688	down
F01.PB10706	36.06	35.37	24.03	2.1	0.29	1.57	1.05413e-11	-4.63963	down
F01.PB10727	0.17	1.23	1.92	20.73	30.62	33.72	5.50983e-12	4.74894	up
F01.PB10729	20.84	117.43	124.13	0	0.22	0	4.78055e-08	-10.5662	down
F01.PB1075	82.71	100.42	106.55	1.78	3.06	1.55	4.55693e-16	-5.49373	down
F01.PB10762	0	0	0	24.39	13.47	14.61	1.61933e-17	Inf	up
F01.PB10798	6.33	9.13	19.35	0	0	0	4.13163e-09	#NAME?	down
F01.PB10799	44.43	26.38	18.27	2.09	7.38	3.99	0.00292591	-2.70848	down
F01.PB10802	0	0	0	20.53	53.52	40.61	1.56342e-15	Inf	up
F01.PB10824	10.99	6.17	8.63	0	0	0	3.48485e-13	#NAME?	down
F01.PB10825	0	0.6	0	2.45	9.38	9.87	6.65567e-05	5.24131	up
F01.PB10826	1.25	3.6	2.71	91.75	71.24	93.59	1.09262e-14	5.1208	up
F01.PB10828	1.92	0.76	0.63	16.41	13.18	11.23	1.27447e-05	3.67564	up
F01.PB1083	132.05	88.99	279.42	0.29	0.95	2.05	5.50902e-08	-7.30926	down
F01.PB10840	93.47	111.96	127.04	0	0	0	1.27686e-32	#NAME?	down
F01.PB10850	2.26	0.42	0.74	16.75	6.55	18.22	2.86479e-05	3.59546	up
F01.PB10854	0	0	0	52.96	74.32	40.94	1.1367e-27	Inf	up
F01.PB10870	0.75	2.09	4.37	10.27	20.42	12.56	0.000543349	2.66576	up
F01.PB10890	0.08	0.1	0	2.37	1.9	3.48	1.5492e-05	5.84482	up
F01.PB10892	8.84	4.44	7.23	36.08	72.17	68.17	4.63506e-07	3.13481	up
F01.PB1092	7.45	9.65	10.12	0	0	0	3.36283e-10	#NAME?	down
F01.PB10951	0	0	0	27.83	4.94	14.71	7.06992e-06	Inf	up
F01.PB10979	10.26	9.48	24.94	0.48	0.17	1.06	6.78857e-05	-4.82672	down
F01.PB10992	36.24	37.24	36.83	0.63	0.93	1.09	3.60925e-15	-5.40905	down
F01.PB10997	0	0.46	0	11.78	11.07	13.75	2.9705e-14	6.30227	up
F01.PB1101	201.26	278.53	206.3	0	0	0.05	1.27686e-32	#NAME?	down
F01.PB11017	0.21	0	0.78	6.98	6.72	11.17	1.73982e-07	4.81218	up
F01.PB11038	0.55	0.23	0.63	14.04	11.89	12.35	1.98963e-08	4.90596	up
F01.PB11048	0	0	0.25	13.34	14.39	10.3	1.44261e-11	7.39351	up
F01.PB11051	1.01	0.42	0.62	4.62	4.99	6.34	0.00177132	3.02787	up
F01.PB11058	3.19	18.35	3.97	0	0	0	0.00735498	#NAME?	down
F01.PB11059	49.47	46.09	107.72	0	0	0	1.45068e-16	#NAME?	down
F01.PB11067	2.62	6.03	4.17	20.08	46.26	25.24	0.002629	2.88014	up
F01.PB11068	1.98	3.29	4.06	0	0	0	9.18646e-08	#NAME?	down
F01.PB11112	0.2	0.52	0.34	5.74	3.71	4.51	0.000129681	3.8587	up
F01.PB11115	72.68	141.02	164.19	0	0	0	2.81821e-27	#NAME?	down
F01.PB11117	65.62	27.26	24.32	2.24	1.7	1.29	0.000947372	-4.48489	down
F01.PB11128	0	0	0.22	10.1	6.63	8.49	6.54136e-10	7.02711	up
F01.PB11129	6.28	8.17	6.87	34.78	29.36	35.06	0.00046282	2.24502	up
F01.PB11156	5.74	3.3	8.09	0	0	0	9.19884e-09	#NAME?	down
F01.PB1116	24.84	26.36	16.26	4.64	3.16	1.25	0.000164257	-2.86442	down
F01.PB11168	0	0.24	0	6.48	6.4	1.92	2.18521e-05	6.03059	up
F01.PB11174	24.82	116.1	134.07	1.61	7.47	7.31	0.00382473	-4.04103	down
F01.PB11199	9.37	11.01	18.66	47.04	70.3	59.98	0.000437354	2.22706	up
F01.PB11202	0.31	0	0.12	3.19	2.19	2.06	0.000287639	4.5103	up
F01.PB11219	0.11	0.22	0.72	37.95	53.57	49.64	5.63988e-21	7.30547	up
F01.PB11220	19.71	25.87	16.07	0.4	1.31	0.44	4.13663e-12	-4.86371	down
F01.PB11226	50.69	54.36	98.36	0	0	0	5.20118e-29	#NAME?	down
F01.PB11238	11.98	30.34	43.21	2.35	2.1	2.33	0.000635202	-3.63428	down
F01.PB1124	166.94	209.82	190.04	0	0	0	3.15338e-32	#NAME?	down
F01.PB11240	49.76	80.43	137.71	0	0.07	0	9.6668e-17	-11.9275	down
F01.PB11251	83.3	100.14	111.36	2.45	2.21	2.15	1.26038e-14	-5.42483	down
F01.PB11252	2.2	1.87	4.44	11.67	16.64	26.68	0.000135005	2.72951	up
F01.PB11254	10.94	11.9	11.06	0	0	2.3	9.49679e-07	-3.95715	down
F01.PB11263	13.7	17.21	22.77	4.09	4.71	2.76	0.0034219	-2.1701	down
F01.PB11268	3.27	5.89	2.07	0.41	0	0	0.000104186	-4.84175	down
F01.PB11271	0	0	0	112.17	107.43	72.93	1.98263e-32	Inf	up
F01.PB11285	0	0	0	51.7	158.56	37.24	5.20396e-06	Inf	up
F01.PB11299	17.17	11.09	11.93	0.27	0.14	0	1.26807e-11	-6.70668	down
F01.PB1130	0	0	0	21.92	21.43	16.62	2.25577e-17	Inf	up
F01.PB11324	25.25	7.91	10.92	308.01	354.31	301.53	2.7989e-09	4.4778	up
F01.PB11375	0.88	0.41	0.34	6.75	5.14	5	0.000286893	3.47311	up
F01.PB11377	1.29	1.1	1.82	9.55	9.19	7.59	0.000843792	2.70536	up
F01.PB11390	0	5.72	0	152.57	125.03	174.92	8.52566e-18	6.2883	up
F01.PB11404	23.39	22.52	27.04	0.09	0	0	1.20105e-23	-10.3517	down
F01.PB11414	2.31	4.2	7.86	0	0	0	3.58642e-07	#NAME?	down
F01.PB1142	0	0	0	62.32	177.28	21.45	0.000277786	Inf	up
F01.PB11430	7.53	14.24	9.05	36.47	45.96	30.52	0.00383859	1.90348	up
F01.PB1144	20.93	20.22	43.87	7.92	7.51	5.85	0.00920116	-1.9362	down
F01.PB11444	11.33	10.38	25.69	0	0	0	4.55679e-11	#NAME?	down
F01.PB11469	5.83	8.39	6.64	45.68	38.07	47.92	1.67051e-05	2.67569	up
F01.PB11471	1.66	3.46	3.97	0	0	0.24	2.02106e-05	-5.46184	down
F01.PB11472	32.3	3.68	18.35	0	0	0	1.89393e-05	#NAME?	down
F01.PB1148	0	0	0	94.83	67.98	158.35	5.94758e-25	Inf	up
F01.PB11484	10.03	10.59	8.06	0.33	0.47	0.23	9.17483e-09	-4.8338	down
F01.PB11486	0.8	0.85	4.92	24.74	34.68	35.7	4.80253e-10	3.92618	up
F01.PB11495	189.64	219.98	217.56	0	0	0	1.27686e-32	#NAME?	down
F01.PB11511	0	0	0	68.43	177.8	139.76	5.41567e-20	Inf	up
F01.PB11529	0.04	0.1	0	10.91	10.86	9.24	1.04147e-14	7.97488	up
F01.PB11530	0	0	0	1.27	1.71	1.2	1.73155e-06	Inf	up
F01.PB11549	36.77	50.77	47.9	0	0	0	2.17914e-31	#NAME?	down
F01.PB11550	63.34	47.67	20.16	0	0	0.06	2.82062e-12	-11.6581	down
F01.PB11559	5.97	1.75	0.91	17.28	10.65	15.67	0.00495555	2.34743	up
F01.PB11560	0	0.22	0.31	5.54	15.22	9.76	5.13205e-07	6.01578	up
F01.PB11561	1.24	0	0	77.5	29.74	51.76	1.61424e-10	7.00513	up
F01.PB11574	1.89	8.71	4.83	0	0	0	1.43891e-05	#NAME?	down
F01.PB11582	0	0	0	54.37	21.84	31.42	1.41782e-14	Inf	up
F01.PB11610	10.66	9.71	13.92	0	0.23	0	7.98499e-11	-7.13984	down
F01.PB11613	2.84	5.56	5.88	84.24	29.43	58.57	0.0001521	3.62388	up
F01.PB11614	2.77	2.86	5.72	0	0.15	0	1.69044e-06	-6.30182	down
F01.PB11621	17.57	14.65	20.47	0	0	0	4.14594e-17	#NAME?	down
F01.PB11633	0.26	0.09	0	18.89	3	25.15	8.16273e-05	7.208	up
F01.PB11639	14.34	12.89	12.71	3.3	2.09	0.72	0.00114208	-2.67158	down
F01.PB11647	0.1	0.05	0.18	1.43	1.78	1.03	0.00222473	3.75508	up
F01.PB11648	5.44	10.95	10.39	2.03	0	0.83	0.000228533	-3.24604	down
F01.PB11652	75.71	56.82	59.15	23.07	5.58	26.27	0.00849856	-1.81018	down
F01.PB11663	0.22	0.82	0.86	17.18	9.94	10.57	1.1682e-06	4.37532	up
F01.PB11680	0.05	0	0.19	34.02	55.99	38.72	5.34062e-27	9.3239	up
F01.PB11701	0	0	0	5.42	7.98	1.95	3.50113e-06	Inf	up
F01.PB11705	0	0.13	0	13.33	5.54	21.17	1.55557e-08	9.1437	up
F01.PB11727	60.24	14.54	26.45	0.61	0	2.1	0.0033566	-5.29269	down
F01.PB11739	28.52	22.3	24.22	0	0.33	0	1.69421e-20	-7.81631	down
F01.PB11747	5.3	6.77	6.19	0	0	0	2.9018e-10	#NAME?	down
F01.PB11757	2.16	3.61	8.56	0	0	0	2.60685e-05	#NAME?	down
F01.PB11767	3.48	4.21	3.63	0	0.12	0.06	1.20478e-06	-6.05438	down
F01.PB11787	4.11	3.63	1.41	0	0	0	2.09574e-07	#NAME?	down
F01.PB11803	6.04	9.35	8.93	0.94	1.2	0.7	0.000663613	-3.07132	down
F01.PB11806	1.58	0.66	1.36	26.94	25.65	26.01	6.14477e-10	4.51923	up
F01.PB11810	0	0	0	8.13	11.27	7.69	5.14392e-12	Inf	up
F01.PB11811	14.18	10.53	7.74	0	2.98	2.34	0.00190374	-2.61109	down
F01.PB1182	4.82	8.4	11.52	0	0	0	1.47669e-09	#NAME?	down
F01.PB11835	43.53	89.52	39	6.86	12.12	7.22	0.00597923	-2.69835	down
F01.PB11840	0	0.12	0	31.95	38.82	38.39	5.87304e-27	10.0754	up
F01.PB11846	45.49	35.79	65.45	24.51	7.87	8.57	0.00543791	-1.80121	down
F01.PB11856	2.87	3.04	3.36	0	0	0	2.70533e-08	#NAME?	down
F01.PB11861	30.81	82.16	18.89	0	0	0	3.05949e-06	#NAME?	down
F01.PB11862	157.65	283.29	226.56	6.11	6.17	1.21	8.322e-15	-5.58107	down
F01.PB11872	152.07	74.94	90.61	0.92	0	0	8.51671e-17	-8.39931	down
F01.PB11878	1.78	0.49	1.42	129.68	32.2	110.36	2.06796e-06	6.26237	up
F01.PB11885	12.91	35.32	32.49	0	0	0	8.25579e-15	#NAME?	down
F01.PB11887	0	0	0	4.2	10.88	12.33	1.72993e-11	Inf	up
F01.PB11888	0.09	0.28	0.1	18.48	21.31	34.66	4.1484e-18	7.61941	up
F01.PB11901	0	0	0	79.46	3.56	54.26	1.03634e-05	Inf	up
F01.PB11912	25.62	49.03	41.7	115.96	140.27	162.36	0.00827749	1.86885	up
F01.PB11918	5.02	3.05	2.28	18.72	15.16	16.97	0.000688856	2.30938	up
F01.PB11920	0	0	0	5.14	3.28	5.17	1.72358e-09	Inf	up
F01.PB11937	8.72	6.21	3.4	160.63	66.46	57.54	0.00367663	3.98759	up
F01.PB11945	7.21	37.08	15.8	91.16	81.11	50.59	0.00387902	1.92053	up
F01.PB1195	11.37	8.94	10.98	0	0	0	1.28004e-10	#NAME?	down
F01.PB11951	0	0	0	5.77	5.33	5.48	1.67459e-12	Inf	up
F01.PB1196	286.4	49.92	25.99	0	0	0.05	0.00287645	#NAME?	down
F01.PB11962	1.68	0.51	0.67	6.67	9.48	10	8.28762e-05	3.22089	up
F01.PB11966	0.48	0.11	0	2.57	2.17	2.78	0.000923344	3.71925	up
F01.PB11970	43.31	39.71	36.84	0	0	0.05	1.79062e-28	-11.3791	down
F01.PB11981	71.24	131.39	151.2	0.21	0	0.25	1.03165e-27	-9.80351	down
F01.PB11999	0	0	0.12	5.01	6.42	5.96	4.41496e-09	8.08813	up
F01.PB12001	95.72	74.7	56.52	0.43	0.32	0.31	5.44986e-24	-7.8032	down
F01.PB12016	27.88	21.86	25.26	0.3	0.16	0.07	6.17805e-18	-7.33036	down
F01.PB12028	0.05	0	0	6.89	17.95	10.78	1.17012e-09	9.47432	up
F01.PB12049	0.1	0.16	0.11	13.43	12.58	12.32	4.58972e-13	6.92967	up
F01.PB1206	3.72	5.41	4.87	0	0	0	1.6702e-07	#NAME?	down
F01.PB12072	0.75	2.14	1.68	45.09	9.85	36.39	0.000960767	4.36689	up
F01.PB12082	9.61	7	8.35	0	0.19	0	4.10613e-10	-6.97949	down
F01.PB12085	6.72	5.78	5.56	0	0	0	3.91244e-10	#NAME?	down
F01.PB12092	0	0	0	28.14	3.27	15.01	8.19879e-05	Inf	up
F01.PB12099	11.94	17.59	12.6	3.85	2.58	2.91	0.00850379	-2.16074	down
F01.PB12116	16.36	19.94	9.99	0.48	0.61	0.08	1.81814e-09	-5.38348	down
F01.PB12127	18.82	21.06	19.2	3.19	2.49	5.81	0.00106285	-2.37375	down
F01.PB12153	0.38	1.27	1.48	55.81	51.57	53.78	5.76887e-17	5.80488	up
F01.PB12163	1.11	2.69	1.42	10.67	10.12	11.03	0.00053147	2.62866	up
F01.PB12165	6.07	4.69	11.54	65.78	25.2	86.68	0.00119297	3.0124	up
F01.PB12167	7.35	13.12	12.86	1.68	2.78	1.82	0.00215987	-2.37955	down
F01.PB12171	36.76	23.12	35.52	0	0	0	1.55565e-22	#NAME?	down
F01.PB12188	0	0	0	20.16	13.25	17.29	1.79355e-18	Inf	up
F01.PB12203	1.13	2.54	5.65	0	0	0	0.000123575	#NAME?	down
F01.PB12211	0	0	0	76.18	55.25	32.77	4.12352e-18	Inf	up
F01.PB1222	49.62	57.12	57.58	0.7	0.32	0	3.38562e-21	-7.39147	down
F01.PB12220	4.96	5.09	10.61	0	0	0.48	6.49561e-07	-5.58088	down
F01.PB12225	22.54	20.08	17.09	0	0	0	4.088e-24	#NAME?	down
F01.PB12230	2.36	2.81	2.06	18.7	36.37	17.41	0.00042697	3.37258	up
F01.PB12235	5.22	6.75	2.43	0.19	0.2	0.1	3.26652e-06	-5.05808	down
F01.PB12244	0	0	0	2.57	6.2	3.2	1.07239e-06	Inf	up
F01.PB12246	0	0	0.38	83.45	48.79	42.43	3.07557e-17	9.22964	up
F01.PB12252	0.35	0.39	0.1	32.77	54.05	6.64	0.000879312	6.94492	up
F01.PB12279	17.26	23.94	11.29	0	0	0	6.25405e-18	#NAME?	down
F01.PB1228	86.86	127.61	162.2	7.81	26.05	32.52	0.000121644	-2.47731	down
F01.PB12291	4.99	4.47	5.84	76.6	76.48	98.22	1.35148e-10	4.0808	up
F01.PB12304	6.39	4.41	3.22	1.08	0.48	0.21	0.00346541	-2.9971	down
F01.PB12335	15.7	4.66	7.25	0	0	0	2.35344e-06	#NAME?	down
F01.PB12340	2.27	1.83	3.35	20.38	18.16	24.1	1.58161e-06	3.10866	up
F01.PB12348	58.83	67.1	50.28	0	0	0	5.68221e-31	#NAME?	down
F01.PB12357	24.78	36.07	67.47	0	0	0	2.10108e-14	#NAME?	down
F01.PB12358	47.42	59.52	51.18	508.53	1060.68	970.21	4.4484e-05	4.02506	up
F01.PB12405	49.25	28.22	46.53	8.74	8.56	4.9	7.22359e-05	-2.44362	down
F01.PB12406	0.64	0.45	1.54	8.84	8.68	6.21	0.000120234	3.26864	up
F01.PB12410	0	0	0	9.4	13.8	10.11	2.41471e-18	Inf	up
F01.PB12426	0	0	0	4.82	3.93	6.09	1.49943e-08	Inf	up
F01.PB12427	0	0	0	91.84	41.37	82.5	6.59094e-26	Inf	up
F01.PB12429	143.48	89.28	34.08	0	16.42	3.05	0.00703813	-3.73841	down
F01.PB12444	4.5	3.17	6.91	17.26	14.04	18.81	0.00841387	1.81154	up
F01.PB12446	0	0	1.33	11.85	13.79	21.22	1.7369e-12	5.2625	up
F01.PB12449	0.92	0.59	2.32	52.86	27.82	50.46	3.19885e-14	5.20125	up
F01.PB12450	2.63	3.77	7.75	39.68	33.73	43.83	5.463e-07	3.0957	up
F01.PB12451	15.65	11.17	14.63	3.32	1.8	3.39	0.0047511	-2.27069	down
F01.PB12459	14.18	9.85	11.53	1.69	0.61	1.29	3.45253e-05	-3.31943	down
F01.PB12466	0.19	0.09	0	32.86	13.96	8.72	3.80635e-05	8.09923	up
F01.PB12467	0	0.19	0	16.11	18.46	20.65	5.48803e-15	8.47341	up
F01.PB12471	0	0	0	9.35	6.82	11.91	9.06732e-14	Inf	up
F01.PB1248	105.05	65.28	53.88	0	0	0	2.34424e-21	#NAME?	down
F01.PB1250	8.44	7.14	8.89	0	0	0	4.33744e-10	#NAME?	down
F01.PB12508	2.28	32.87	8.85	86.26	80.48	73.8	0.000169438	2.46427	up
F01.PB12528	0.63	0.9	1.21	9.33	23.81	11.88	0.000563447	4.12165	up
F01.PB12537	15.19	17.63	13.33	2.85	4.61	1.69	0.00100128	-2.3008	down
F01.PB12541	2.24	7.68	11.26	0	0	0	5.73337e-07	#NAME?	down
F01.PB12545	15.54	14.98	15.21	0.08	0.3	0.68	3.87394e-11	-5.56992	down
F01.PB12554	0	0	0	10.49	8.15	10.99	4.2281e-16	Inf	up
F01.PB12557	0	0	4.09	15.16	11.99	15.39	2.32897e-06	3.48728	up
F01.PB1256	0	0	0	6.85	4.8	10.22	1.60124e-09	Inf	up
F01.PB12564	0	0.14	0	11.7	9.92	20.86	2.09697e-16	8.66138	up
F01.PB12570	38.71	20.66	15.85	119.47	89.07	73.68	0.00914157	1.92452	up
F01.PB12579	8.54	13.65	14.73	1.72	1.8	2.21	0.00207882	-2.69454	down
F01.PB12583	95.59	61.35	30.64	1.18	0.72	0	2.09233e-07	-6.64473	down
F01.PB12599	0.59	0	0	38.85	19.59	18.23	7.78123e-10	7.08404	up
F01.PB12601	17.11	41.64	20.73	0	0	0	5.49102e-12	#NAME?	down
F01.PB12648	12.7	15.91	12.87	0	0	0	1.38154e-18	#NAME?	down
F01.PB12653	66.73	75.26	98.28	7.07	13.28	10.13	2.59989e-06	-2.94216	down
F01.PB12654	11.84	16.87	14.28	0	0	0	6.17141e-16	#NAME?	down
F01.PB12666	30.75	41.02	52.19	0	0	0	3.65953e-27	#NAME?	down
F01.PB12672	47.1	28.93	33.15	0.24	0.17	0	6.58057e-21	-8.29736	down
F01.PB12675	12.16	11.7	14.78	1.51	0.53	0.43	1.5282e-06	-3.93454	down
F01.PB12680	24.72	14.15	1.89	90.2	99.39	52.43	0.000154512	2.58469	up
F01.PB12695	0.91	0	1.12	23.12	8.05	15.31	1.50282e-05	4.60208	up
F01.PB12703	3.58	16.62	4.89	127.31	214.76	84.08	0.000142043	4.12331	up
F01.PB12754	92.25	93.52	128.28	0.66	0.11	0.36	2.60434e-24	-8.20465	down
F01.PB12757	1.15	0	0.3	3.89	6.9	7.11	4.98889e-05	3.67391	up
F01.PB12766	618.71	288.47	295.7	12.77	8.64	8.47	7.52397e-07	-5.313	down
F01.PB12772	13.72	22.74	4.05	51.33	72.19	57.25	0.000876663	2.16061	up
F01.PB12773	0.08	0	0	2.92	3.07	4.32	7.99797e-07	7.3041	up
F01.PB12794	4.01	5.02	2.44	68.35	54.35	47.98	9.03157e-10	3.91727	up
F01.PB12811	7.36	3.1	12.38	58.69	29.48	47.53	2.70976e-05	2.61843	up
F01.PB12812	0	0	0.07	7.77	9.81	10.47	1.75625e-12	8.89358	up
F01.PB12824	0.3	0.63	0	45.71	47.04	14.15	2.84894e-07	6.94065	up
F01.PB12831	30.43	27.45	7.03	0.66	0	2.71	0.00181894	-4.36229	down
F01.PB12862	15.1	10.98	16.86	2.95	1.41	3.86	0.00128705	-2.38504	down
F01.PB12868	74.86	71.72	86.63	0	15.94	8.27	7.69337e-07	-3.23113	down
F01.PB12872	0	0	0.07	187.43	86.68	78.79	1.6012e-13	12.4818	up
F01.PB12878	0	5.08	0	23.96	12.52	22.43	6.86249e-08	3.51576	up
F01.PB12888	3.1	1.16	0.57	41.04	32.15	44	1.14656e-11	4.62249	up
F01.PB12912	1.05	0.69	0.13	7.79	5.13	10.22	3.792e-05	3.67259	up
F01.PB1296	0	0	0	41.19	29.12	51.42	5.88452e-22	Inf	up
F01.PB12960	0.77	0.77	1.96	5.72	6.31	7.66	0.0090254	2.58422	up
F01.PB12968	28.73	17.54	16.27	0.96	2.45	1.87	1.09392e-06	-3.57821	down
F01.PB12973	23.17	17.71	15.09	0	0	0	4.51701e-18	#NAME?	down
F01.PB1298	0	0	2.1	38.3	25.85	45.59	2.73726e-14	5.83889	up
F01.PB12996	0	0.17	0	1.5	1.84	1.62	6.90912e-05	5.12796	up
F01.PB13020	9.04	8.34	6.31	0.06	0	0.06	5.66137e-12	-7.9475	down
F01.PB13023	61.89	79.34	51.04	0.46	0	0.43	5.47335e-24	-7.83201	down
F01.PB13039	8.21	4.14	3.71	0	0	0	1.27667e-09	#NAME?	down
F01.PB13048	82.25	126.21	178.59	0	0	0.35	2.54509e-27	-10.4128	down
F01.PB13098	92.87	101.81	63.39	15.83	10.74	6.89	2.60593e-06	-2.9199	down
F01.PB13102	24.91	12.26	7.35	0	0	0	1.01247e-07	#NAME?	down
F01.PB13141	251.81	205.05	50.43	0	0	0	8.61679e-11	#NAME?	down
F01.PB13155	18.92	16.95	17.4	0	0	0	7.22033e-16	#NAME?	down
F01.PB13191	39.08	46.93	25.29	0	0	0	9.97499e-26	#NAME?	down
F01.PB13200	55.26	71.22	39.2	0	0	0	2.33753e-30	#NAME?	down
F01.PB13214	0	0	0	11.53	10.94	11.57	2.67486e-16	Inf	up
F01.PB13226	6.22	6.24	2.25	21.84	14.18	25.98	0.00140987	2.06712	up
F01.PB13232	3.22	8.78	6.57	23.52	22.88	22.63	0.00343127	1.92302	up
F01.PB13248	7.49	7.44	5.82	0	0	0	3.90952e-10	#NAME?	down
F01.PB13250	0	0	0	2.48	2.63	3.17	3.65678e-07	Inf	up
F01.PB13301	0	0	0	4.17	4.56	3.27	2.55157e-09	Inf	up
F01.PB13323	75.1	77.49	114.63	15.62	24.66	17.46	0.00110888	-2.17122	down
F01.PB13338	103.89	84.35	66.05	0	0	0	5.9705e-32	#NAME?	down
F01.PB1335	3.11	11	9.15	96.39	70.41	154.93	2.10982e-09	3.80698	up
F01.PB13366	8.79	3.42	5.71	36.23	30.56	19.95	0.000367554	2.31101	up
F01.PB1337	14.16	62.93	68.8	0	0	0	3.71087e-09	#NAME?	down
F01.PB13372	0.95	0.83	0.85	8.89	11.41	11.61	1.05791e-05	3.62889	up
F01.PB13391	0.85	1.1	4.26	19.15	11.83	22.87	3.62418e-05	3.16922	up
F01.PB13396	0.96	2.17	1.19	11.91	17	15.93	1.08816e-06	3.41361	up
F01.PB13411	0	0	0	64.02	47.14	86.37	1.27686e-32	Inf	up
F01.PB13438	40.5	36.99	42.87	1.05	1.44	4.19	1.38047e-10	-4.20195	down
F01.PB13466	1.89	0.33	0.24	43.82	24.55	31.93	3.17601e-13	5.41434	up
F01.PB13481	0	0	2.51	10.63	9.31	12.1	1.05332e-05	3.79337	up
F01.PB13490	0	0.23	0	1.57	1.8	2.52	0.000223577	4.70705	up
F01.PB13503	11.36	15.72	14.37	1.63	0.81	2.25	1.58081e-05	-3.15909	down
F01.PB13515	39.66	36.16	48.82	2.71	0.46	1.59	7.25857e-13	-4.69843	down
F01.PB13544	1.3	4.97	8.07	44.72	17.92	40.02	0.000104291	2.88912	up
F01.PB13546	7.58	9.47	14.68	0	0	0	6.90535e-17	#NAME?	down
F01.PB1355	5.62	6.76	4.6	0	0	0	1.01343e-07	#NAME?	down
F01.PB13565	0	0	0	2.61	3.67	4.76	7.986e-09	Inf	up
F01.PB13570	2.85	2.05	2.95	0	0.22	0	1.39453e-05	-5.48045	down
F01.PB13582	0.45	0	0.05	14.47	8.53	12.51	4.10879e-11	6.3553	up
F01.PB13590	0.12	0.14	0	2.84	3.56	10.43	0.000506145	6.15291	up
F01.PB13608	35.13	36.63	29.7	0	0.24	0	8.39663e-25	-8.86944	down
F01.PB1361	0.28	0	0	62.6	55.55	71.44	2.05393e-23	9.65724	up
F01.PB13713	151.83	170.23	296.82	1.17	0.96	1.47	9.90934e-19	-7.42124	down
F01.PB13726	1.82	1.35	0	9.14	11.07	3.8	0.00534981	2.94517	up
F01.PB13728	23.63	12.03	10.04	0	0	0	4.36241e-11	#NAME?	down
F01.PB1373	0.11	0.05	0.5	14.53	19.23	18.23	3.80945e-12	6.74332	up
F01.PB13733	15.54	6.85	8.3	46.76	48.22	45.48	0.000594373	2.21532	up
F01.PB13745	2.12	1.71	1.76	0	0	0	3.93235e-06	#NAME?	down
F01.PB13751	79.26	56.64	31.42	7.07	10.19	7.16	0.00099736	-2.76129	down
F01.PB13758	0	0.08	0	7.13	3.01	3.58	6.68823e-08	8.25881	up
F01.PB13794	2.71	2.46	2	41.98	39.54	47.21	5.66498e-11	4.19534	up
F01.PB13798	5.2	6.21	11.03	0	0	0	2.05042e-11	#NAME?	down
F01.PB13805	0	0	0	66.82	79.11	40.68	1.06984e-26	Inf	up
F01.PB13812	0	0	0	6.39	10.28	12.73	6.15235e-17	Inf	up
F01.PB13816	0.13	0	0	9.01	13	14.18	3.96628e-16	8.21717	up
F01.PB13820	0	0	0	29.17	29.71	39.47	6.82509e-30	Inf	up
F01.PB1383	32.54	60.72	42.3	19.04	5.92	6.58	0.00165029	-2.0732	down
F01.PB13836	1.29	0.54	0.57	36.43	33.77	49.15	1.90461e-16	5.67702	up
F01.PB13848	1.53	0.84	1.78	58.62	63.38	64.83	2.71676e-16	5.54783	up
F01.PB1387	12.68	15.94	12.3	1.85	0.54	0.4	6.74866e-06	-3.89554	down
F01.PB13871	5.83	3.92	9.35	0.91	0	1.35	0.000892043	-3.10041	down
F01.PB13882	1.24	0	1.91	10.8	15.07	9.19	1.50188e-06	3.55749	up
F01.PB13902	2.55	11.26	21.84	0	0	0	9.24171e-05	#NAME?	down
F01.PB13908	0	0	0	12.93	19.51	15.78	9.9658e-17	Inf	up
F01.PB13919	16.12	58.12	24.81	0	1.14	0	0.000254101	-6.37143	down
F01.PB13928	0	0.53	0	2.15	2.36	1.88	0.00179282	3.57083	up
F01.PB13934	2.63	5.35	2.57	62.49	33.1	31.89	1.56692e-05	3.63323	up
F01.PB13940	31.3	84.44	60.49	16.16	2.32	5.46	0.00152972	-2.85733	down
F01.PB13946	20.17	19.11	22.15	0.85	1.42	2	1.78214e-07	-3.86173	down
F01.PB13949	4.86	6.17	1.71	19.32	18.24	14.19	0.00442504	2.03975	up
F01.PB13965	19.1	15.59	16.04	0	0	0	5.01761e-19	#NAME?	down
F01.PB13967	22.55	14.92	36.56	0	0	0.12	7.89073e-16	-10.1436	down
F01.PB13968	14.56	23.12	12.59	5.78	4.37	0.7	0.00103851	-2.17838	down
F01.PB1399	0	0	0	4.28	4.3	11.9	2.55268e-06	Inf	up
F01.PB1403	1.2	4.82	2.63	57.17	56.21	57.57	3.01215e-11	4.34149	up
F01.PB14048	9.72	13.59	15.78	1.41	0.6	1.56	3.07736e-06	-3.44965	down
F01.PB14052	0	0	0	22.13	14.27	61.5	5.09829e-07	Inf	up
F01.PB14061	12.51	7.73	13.51	0	0.22	0	5.50687e-13	-7.2154	down
F01.PB14062	0	0	0.33	21.83	22.51	18	4.01889e-20	7.70137	up
F01.PB14063	919.2	404.44	476.78	4.56	9.82	20.04	1.72456e-07	-5.72727	down
F01.PB14066	189.69	74.6	101.64	0	0	0	2.69775e-15	#NAME?	down
F01.PB14068	2.23	2.67	3.35	0	0	0	1.05636e-06	#NAME?	down
F01.PB14072	6.1	5.27	4.02	0.08	0.66	0.72	0.000854225	-3.41811	down
F01.PB14085	57.16	18.41	21.35	158	107.57	210.32	0.00192676	2.2895	up
F01.PB14108	2	6.52	2.76	404.07	175.24	183.79	4.42685e-07	6.11818	up
F01.PB14116	0.87	0	5.49	14.86	24.33	13.32	6.07457e-05	3.15115	up
F01.PB14134	20.06	47.77	103.89	0	0.62	0.73	0.000115673	-6.98493	down
F01.PB14150	9.96	9.78	8.08	0	0	0	3.28045e-14	#NAME?	down
F01.PB14151	0.53	3.32	2.07	17.13	28.04	8.73	0.00804168	3.25042	up
F01.PB14164	3.34	0	0	24.28	15.73	14.75	3.88356e-07	4.06108	up
F01.PB14170	7.35	5.61	6.34	0	0	0.29	3.02747e-07	-6.18359	down
F01.PB14172	2.33	0.72	0.83	35.22	35.65	41.48	5.8159e-13	4.8989	up
F01.PB14174	0	14.73	6.42	39.53	19.55	26.98	0.00796401	2.04259	up
F01.PB1418	12.66	10.57	8.02	0	0	0	5.30223e-11	#NAME?	down
F01.PB14183	20.24	35.53	26.88	6.35	2.51	6.21	0.000117781	-2.45332	down
F01.PB14190	0.2	0.61	0.34	7.79	7.32	4.59	1.11206e-05	4.1774	up
F01.PB142	11.38	9.11	25.67	0	0	0.32	2.21043e-07	-7.51316	down
F01.PB14202	10.86	13.43	12.91	0.71	0	1.86	8.41807e-07	-3.92077	down
F01.PB14203	2.22	2.23	2.64	0	0	0	5.05688e-07	#NAME?	down
F01.PB14205	0	0	0.31	6.99	8.41	11.1	3.60581e-09	6.52396	up
F01.PB14209	28.48	15.36	17.72	0	0	0.08	3.91038e-18	-10.0293	down
F01.PB14210	0.32	0.11	0.13	1.39	0.73	2.39	0.00784479	3.07384	up
F01.PB14212	1.24	1.29	1.71	11.78	8.07	12.89	0.000204264	2.99873	up
F01.PB14213	0.3	0.16	0	1.55	3.73	4.42	2.45444e-05	4.59844	up
F01.PB14216	0.92	0.92	0.27	12.36	12.69	13.71	2.81657e-07	4.22628	up
F01.PB14225	0	0.16	0.23	12.49	12.92	9.58	1.30462e-10	6.89184	up
F01.PB14241	0	0	0	74.41	98.81	48.14	2.44405e-24	Inf	up
F01.PB14251	0	0	0	5.78	5.22	5.76	2.60095e-10	Inf	up
F01.PB14262	0	0	0	44.04	87.06	41.92	2.74644e-14	Inf	up
F01.PB14271	8.15	7.34	6.38	0	0	0	6.06412e-13	#NAME?	down
F01.PB14274	0.11	0	2.98	5.65	9.48	8.5	0.00059801	3.03653	up
F01.PB14293	0	0	0	1.55	3.72	4.72	4.13594e-08	Inf	up
F01.PB14296	36.26	47.58	14.57	0	0	0	8.27089e-11	#NAME?	down
F01.PB14304	94.82	80.95	27.44	0.51	0.76	0.15	4.84938e-08	-7.28067	down
F01.PB14328	27.36	38.22	35.41	0	0	0	2.13169e-29	#NAME?	down
F01.PB14337	14.11	19.99	30.06	0	0	0.08	1.43578e-16	-9.74999	down
F01.PB14353	0.42	0.79	0.29	5.91	9.62	6.97	1.50224e-05	3.92479	up
F01.PB14369	0	0	0	14.97	11.78	8.25	5.12359e-13	Inf	up
F01.PB14374	58.07	95.24	98.19	0	0	0	6.52025e-32	#NAME?	down
F01.PB14382	1.06	0.33	0.4	6.43	12.4	10.59	3.98733e-07	4.12652	up
F01.PB14387	0	0	0.07	2.6	4.15	3.72	7.62142e-07	7.22681	up
F01.PB1439	33.66	40.7	43.35	0.22	0	0	7.74204e-22	-9.23445	down
F01.PB14399	0	0	0.32	175.37	74.5	193.64	1.41173e-21	10.6998	up
F01.PB14415	1.6	0.22	1.98	17.76	19.91	19.84	1.06087e-08	3.97433	up
F01.PB14424	12.66	13.53	14.98	0	2.7	3.21	0.00113549	-2.79513	down
F01.PB14429	60.14	93.34	107.3	0	0	0	3.77945e-32	#NAME?	down
F01.PB14459	0	0.27	0.7	20.87	14.51	15.88	8.84935e-13	5.8232	up
F01.PB1446	0	0	1.23	6.59	18.98	8.52	0.0012709	4.93378	up
F01.PB14488	0	0	0	61.68	43.86	100.92	3.20659e-25	Inf	up
F01.PB14489	33.22	31.36	27.73	0	0	0	7.37808e-23	#NAME?	down
F01.PB14492	11.81	9.06	11.02	0	0	0	3.8524e-12	#NAME?	down
F01.PB14525	0.09	0	0.07	6.58	3.44	7.4	2.60423e-09	6.93439	up
F01.PB14529	1.74	1.56	2.39	0	0	0	8.51579e-07	#NAME?	down
F01.PB14538	19.47	14.75	17.5	0	0	0	2.71612e-19	#NAME?	down
F01.PB14552	47.8	47.44	42.67	23.34	9.33	9.5	0.00942544	-1.68207	down
F01.PB1456	20.37	15.68	26.59	0	1.57	0	3.21227e-10	-5.23448	down
F01.PB14566	0.84	1.25	0.18	13.37	7.13	6.85	2.18082e-05	3.62343	up
F01.PB14568	32.55	17.98	26.69	0.93	1.67	1.88	2.18752e-08	-4.11885	down
F01.PB14578	1.72	2.28	2.41	0.07	0	0	3.60899e-06	#NAME?	down
F01.PB14608	20.91	9.33	13.95	0.01	0	0	1.80011e-14	#NAME?	down
F01.PB1461	50.94	87.95	223.27	0	0.38	3.4	0.000227282	-6.62962	down
F01.PB14636	0	0	0	20.21	20.9	15.55	1.02743e-18	Inf	up
F01.PB14650	0.28	0.29	0.22	4.77	4.78	2.07	0.000169049	3.99372	up
F01.PB14653	10.86	14.01	19.81	0	0	0	1.15413e-14	#NAME?	down
F01.PB14655	12.21	19.74	13.9	0	0	0	2.77782e-19	#NAME?	down
F01.PB14658	32.45	34.11	41.64	0	0	0	3.40838e-30	#NAME?	down
F01.PB14666	0.63	0.31	0.61	68.01	19.45	64.88	6.16667e-08	6.72706	up
F01.PB14714	0.23	1.77	0.8	77.48	77.72	73.71	9.78474e-19	6.37894	up
F01.PB1477	12.11	8.58	6.6	0	1.65	0.57	0.000151569	-3.66343	down
F01.PB14773	9.34	9.09	12.96	0	0	0.73	9.86813e-09	-5.57864	down
F01.PB14788	10.56	6.31	5.49	1.24	1.26	1.13	0.0035184	-2.62295	down
F01.PB14819	0.22	0.11	0	6.71	13.15	15.16	1.69231e-11	7.11554	up
F01.PB14823	64.07	22.29	23.35	0.48	0.49	1.32	0.000550314	-5.65848	down
F01.PB14829	0	0	0.29	2.24	2.39	0.94	0.000265029	4.48438	up
F01.PB14834	3.43	4.1	3.39	0	0	0	6.66997e-08	#NAME?	down
F01.PB14849	0.82	1.34	0.5	7.61	7.21	10.12	0.000245409	3.28892	up
F01.PB1486	0	0	0	41.02	74.48	8.76	1.99809e-05	Inf	up
F01.PB14860	0	0	0	7.4	2.55	5.56	3.6947e-09	Inf	up
F01.PB14868	0.12	0.41	0.27	20.73	25.31	23.18	1.50162e-15	6.57439	up
F01.PB14869	23.15	20.31	3.72	0.75	0.15	0.09	0.000551254	-5.69402	down
F01.PB14884	1.27	2.04	1.36	9.35	5.89	12.72	0.00168538	2.60505	up
F01.PB1489	16.7	30.74	25.06	0	0.07	0	5.24414e-18	#NAME?	down
F01.PB14891	0.32	0.07	0.33	21.35	24.04	27.73	3.13182e-18	6.80468	up
F01.PB14897	17.46	14.49	9.66	0.8	2.24	1.64	0.000216515	-3.13146	down
F01.PB14904	0	0.8	2.09	11.02	8.05	10.53	4.85411e-05	3.44789	up
F01.PB14930	4.57	5.5	7.23	0.63	2.03	0	0.00424622	-2.62887	down
F01.PB14962	18.63	22.56	15.48	0.14	5.98	4.47	0.00053791	-2.40887	down
F01.PB14968	0	0	0	6.67	11.8	7.75	1.26084e-14	Inf	up
F01.PB14975	105.82	119.48	84.85	0	0	0	1.37417e-32	#NAME?	down
F01.PB14979	3.97	19.02	18.06	107.13	53.11	97.02	3.6559e-05	2.6731	up
F01.PB14991	1.63	0	0	63.7	132.73	69.48	1.54501e-10	7.35274	up
F01.PB15031	3.46	9.14	8.08	0.66	0.47	0.98	0.000729244	-3.31064	down
F01.PB15043	16.28	37.29	22.88	130.98	68.68	92.03	0.00589606	1.94933	up
F01.PB15057	76.74	75.54	107.1	0	0	0	3.14431e-31	#NAME?	down
F01.PB15074	8.75	4.5	4.92	1.27	0.58	0.14	0.000292302	-3.18566	down
F01.PB15082	0	0	0.44	11.85	7.37	8.78	1.20474e-10	6.16932	up
F01.PB15097	1.83	2.13	2.47	13.37	11.03	10.66	0.00108946	2.48204	up
F01.PB15109	34.58	32.77	47.85	0	0	0.13	1.62477e-27	-10.37	down
F01.PB15118	2.25	3.62	4.1	0.41	0.3	0.37	0.00329029	-3.29894	down
F01.PB15122	0.45	0	0	13.07	22.07	26.39	5.86963e-17	7.23384	up
F01.PB15129	29.25	22.97	25.43	1.04	2.17	1.16	2.87563e-09	-4.16521	down
F01.PB15138	13.47	18.84	7.56	0	0	0	1.49618e-12	#NAME?	down
F01.PB15143	28.33	28.21	24.45	0	0	0	4.13509e-26	#NAME?	down
F01.PB15165	5.5	4.25	4.21	0.48	0.16	0.43	0.000100584	-3.82117	down
F01.PB15168	0	0.27	0.94	14.62	18.9	34.02	2.56331e-11	5.92936	up
F01.PB1518	5.27	6.37	6.37	0	0	0	2.81114e-08	#NAME?	down
F01.PB1519	7.25	4.32	8.91	1.2	0	0	8.18056e-05	-4.10143	down
F01.PB15206	2.95	1.3	1.91	9.51	10.63	12.29	0.00153308	2.42539	up
F01.PB15213	9.39	20.82	19.41	46.85	110.41	87.41	0.00144131	2.33626	up
F01.PB1522	32.31	20.18	34.3	0	0	0	1.85894e-20	#NAME?	down
F01.PB15223	0.06	0	0	9.46	11.75	11.53	1.2159e-12	9.03245	up
F01.PB15229	0	0.27	0.13	64.09	75.97	81.2	2.39316e-28	9.37748	up
F01.PB15232	19.09	10.28	7.67	2.73	0.6	2.33	0.00673802	-2.71899	down
F01.PB15235	11.46	18.24	24.77	0	0	0	8.15907e-19	#NAME?	down
F01.PB15236	18.16	17.78	30.98	1.94	1.82	1.98	9.66133e-08	-3.5195	down
F01.PB15238	2.16	4.01	4.18	13.74	9.65	17.78	0.00497346	2.01061	up
F01.PB15246	0.09	0.19	1.02	44.19	97.7	73.95	3.06007e-15	7.48811	up
F01.PB15273	28.73	32.49	38.03	10.56	7.18	10.01	0.00751178	-1.81868	down
F01.PB15278	11.39	8.2	8.63	26.24	28.42	56.28	0.00215018	1.98071	up
F01.PB15292	59.32	57.84	56.71	1.94	1.42	2.11	6.61746e-14	-5.00678	down
F01.PB15326	5.02	3.43	27.1	91.37	81.67	253.91	0.00561941	3.62462	up
F01.PB15330	12.22	13.21	11.36	0	0	0	1.57269e-14	#NAME?	down
F01.PB15339	31.12	44.87	30.95	11.89	3.95	12.42	0.00368727	-1.92295	down
F01.PB15351	182.04	143.41	154.46	0	0	0.04	2.05186e-31	-13.6976	down
F01.PB15355	0	0	0	157.12	208.49	174.48	7.80962e-33	Inf	up
F01.PB15369	8.33	5.8	3.3	0	0	0	1.90872e-09	#NAME?	down
F01.PB15402	6.56	2.96	3.97	13.17	23.44	21.23	0.00375932	2.13001	up
F01.PB15406	0	0	0	178.58	223.71	87.46	1.20109e-19	Inf	up
F01.PB15407	3.42	0.92	1.27	29.8	24.5	44.25	5.23239e-10	4.14989	up
F01.PB15421	0	0	0	8.06	5.14	3.34	6.44874e-09	Inf	up
F01.PB15426	17.9	13.24	9.11	60.51	37.87	54.05	0.00319578	1.92904	up
F01.PB15431	0.06	0.12	0.14	2.85	1.13	3.05	3.43312e-05	4.95945	up
F01.PB15453	0.97	0.98	0.47	5.68	7.46	6.48	0.000702263	3.08013	up
F01.PB15455	26.26	61.58	60.29	0	0	0	5.96518e-19	#NAME?	down
F01.PB15476	0	0	0	1.46	2.8	5.61	3.44213e-06	Inf	up
F01.PB15477	3.77	3.85	4.75	0.95	0	0.19	0.000387241	-3.45862	down
F01.PB1548	0.2	0.78	0	12.63	28.98	34.27	2.39241e-10	6.48966	up
F01.PB15480	15.2	14.35	12.5	1.72	2.71	1.76	0.000231312	-2.75552	down
F01.PB15481	0	0.14	0	18.14	19.22	16.85	6.81745e-18	8.89388	up
F01.PB15484	2.46	1.78	5.23	22.35	25.01	32.97	2.53591e-06	3.13494	up
F01.PB1549	5.01	5.56	0.39	357.76	89.77	106.77	0.00829877	5.6891	up
F01.PB15495	9.5	4.92	3.41	0	0	0	2.42572e-07	#NAME?	down
F01.PB15511	8.87	5.61	7	1.75	0	2.13	0.00772717	-2.49963	down
F01.PB15528	6.16	4.8	3.63	0.26	0.5	0.74	0.000692661	-3.39262	down
F01.PB1553	85.92	62.25	60.16	0	0	0	6.13448e-29	#NAME?	down
F01.PB15536	15.1	22.22	21.34	2.64	0	0	1.57061e-08	-4.43282	down
F01.PB15548	0	0	0	43.65	16.05	128.91	1.19416e-05	Inf	up
F01.PB1555	26.29	26.04	36.75	0	0	0	1.16205e-20	#NAME?	down
F01.PB15570	0	0	0	19.74	33.07	11.57	6.22102e-10	Inf	up
F01.PB15579	4.5	4.89	3.88	0	0	0	1.60388e-10	#NAME?	down
F01.PB15584	8.78	9.7	12.67	0.46	0.22	0.14	2.97349e-08	-5.29316	down
F01.PB15605	0	0	0.25	68.57	38.15	35.72	4.78766e-17	9.51668	up
F01.PB15607	0.42	0	0.74	57.04	23.91	56.14	2.84368e-14	6.9929	up
F01.PB15608	0.77	0.36	0.94	26.2	22.2	18.62	2.21829e-11	5.1138	up
F01.PB15614	0.52	0.35	0.25	11.95	12.64	10.68	2.99147e-09	5.04372	up
F01.PB15623	0.69	0	0.97	5.5	1.98	3.64	0.00804567	2.82527	up
F01.PB15650	6.45	8	9.11	52.54	75.28	61.26	9.78178e-07	3.04854	up
F01.PB15657	0.27	2.19	1.4	4.92	10.92	15.46	0.000789727	3.02552	up
F01.PB15662	34.24	124.24	53.94	0	0	0	3.12294e-08	#NAME?	down
F01.PB15684	12.25	11.93	9.73	71.48	81.9	55.58	6.38214e-05	2.65232	up
F01.PB15691	16.64	14.7	13.29	4.09	1.75	2.46	0.000327597	-2.42014	down
F01.PB15693	8.46	6.2	13.68	0.43	0	0	2.98186e-10	-6.08495	down
F01.PB15695	3.89	3.87	4.78	1.04	0.32	0	0.00124056	-3.20515	down
F01.PB15696	0	0	0	4.3	8.07	4.32	5.84471e-09	Inf	up
F01.PB15701	0.57	1.85	4.05	7.24	12.76	9.82	0.00441535	2.28247	up
F01.PB15705	1.52	2.12	0.46	12.37	11.28	19.33	4.24676e-06	3.38823	up
F01.PB15743	42.69	71.46	32.3	0	0.06	0	2.76704e-17	-11.7287	down
F01.PB15746	8.37	6.47	9.58	0.8	0.31	1.05	2.01131e-05	-3.54052	down
F01.PB15755	12.12	6.87	2.97	0	0	0	5.37773e-06	#NAME?	down
F01.PB15764	6.41	8.54	16.41	0.21	0.07	0	1.9413e-09	-6.99107	down
F01.PB15796	138.14	70.54	70.84	0	0	0	4.77741e-19	#NAME?	down
F01.PB15798	0.33	0.27	0	3.26	5.53	8.04	1.15152e-05	4.78691	up
F01.PB15802	0.59	0.68	1.97	5.75	3.05	10.04	0.00811895	2.56756	up
F01.PB15803	9.27	9.29	10.11	0.87	1.77	1.06	0.000700607	-2.95626	down
F01.PB15817	21.36	25.54	34.95	0	0	0.2	3.48825e-22	-9.09935	down
F01.PB15825	0	0	0	26.68	40.65	23.89	7.59912e-23	Inf	up
F01.PB15834	5.9	8.34	3.64	0	0	0	5.564e-10	#NAME?	down
F01.PB15838	13.71	11.13	11.98	0.18	0.32	0.68	4.11682e-10	-5.00137	down
F01.PB15841	0	8.15	2.77	17.44	32.36	50.8	0.000262946	3.21017	up
F01.PB15847	8.52	11.83	10.69	1.4	0.6	0.7	1.89095e-05	-3.54127	down
F01.PB15850	15.9	23.79	24.52	2.58	2.53	0.99	5.83696e-06	-3.36945	down
F01.PB15852	6.23	2.58	10.68	0.78	0.22	0.54	0.00402677	-3.69779	down
F01.PB15861	0	0	0	223.32	210.87	198.33	4.7785e-32	Inf	up
F01.PB1587	4.07	13.97	4.44	0	0	0.18	0.0014544	-8.02687	down
F01.PB15876	0	0	0	9.21	8.13	21.19	1.53249e-11	Inf	up
F01.PB15880	5	17.3	40.67	0	0	0	5.07669e-05	#NAME?	down
F01.PB15882	12.17	16.48	15.32	53.84	57.5	56.18	0.00250743	1.9581	up
F01.PB15889	21.13	33.69	29.46	5.2	8.2	4.87	0.000873655	-2.17695	down
F01.PB15893	24.69	17.75	20.14	0.26	0	0	1.40606e-15	-7.90196	down
F01.PB159	28.2	27.6	24.11	0	0	0	2.37241e-19	#NAME?	down
F01.PB15902	29.45	48.87	34.01	5.74	7.49	7.28	0.000162928	-2.44033	down
F01.PB15909	6.52	10.12	14.12	30.28	53.68	32.54	0.0024539	1.97335	up
F01.PB15922	4.91	6.62	9	43.95	36.05	46.84	2.47256e-05	2.66001	up
F01.PB1594	5.84	7.36	11.67	0	0	0	4.32136e-10	#NAME?	down
F01.PB15966	0	0	0	44.01	3.1	63.97	1.63736e-05	Inf	up
F01.PB15967	59.49	46.86	45.87	10.07	7.01	9.94	8.02025e-05	-2.4822	down
F01.PB15976	2.86	2.14	1.32	9.69	15.96	15.43	0.000536328	2.72843	up
F01.PB1598	0	0	0	7.6	6.38	13.17	4.32136e-10	Inf	up
F01.PB15988	0	0	0	40.02	34.05	27.84	1.09582e-23	Inf	up
F01.PB15990	0	0	0	13.86	17.3	11.17	2.32349e-20	Inf	up
F01.PB16	0.5	0	0.24	31.3	9.07	12.19	0.000490727	6.40792	up
F01.PB1601	0	0.74	0	16.6	18.94	15.33	4.80775e-11	6.15373	up
F01.PB16016	2.99	2.35	1.16	0.06	0.12	0.06	3.30363e-05	-5.10548	down
F01.PB16020	1.11	5.96	3.29	14.84	28.24	26.86	2.5924e-05	2.77455	up
F01.PB16021	8.48	3.17	4.86	0	0	0	2.59619e-08	#NAME?	down
F01.PB16022	2.53	1.16	1.67	0	0	0	2.46401e-06	#NAME?	down
F01.PB16023	55.75	56.44	37.16	18.63	10.04	11.28	0.00311677	-1.88872	down
F01.PB16038	0.16	1.23	0	5.23	5.35	7.19	3.47717e-05	3.68823	up
F01.PB16041	2.37	3.82	2.37	0.11	0.23	0.45	0.00146519	-3.56698	down
F01.PB16042	0	0	0	6.08	7.59	6.89	3.4649e-11	Inf	up
F01.PB1605	0	0.75	1.57	42.74	60.05	41.26	4.57751e-17	6.10313	up
F01.PB16066	2.63	3.25	2.68	0.07	0.24	0.19	0.000207826	-4.17607	down
F01.PB16068	28.63	18	17.76	0	0.37	0.17	9.00191e-16	-7.09569	down
F01.PB16091	0	0	0	9.21	10.99	6.41	4.14959e-13	Inf	up
F01.PB16096	7.01	9.93	3.52	0	0	0	4.92229e-09	#NAME?	down
F01.PB16116	17.2	43.38	23.83	132.26	182.11	153.43	0.000276361	2.49332	up
F01.PB16120	0	0	0.07	3.85	11.13	7.44	8.19025e-08	8.42105	up
F01.PB16121	0.08	0.03	0	8.92	6.51	6.46	1.64777e-12	9.0172	up
F01.PB16127	17.6	56.82	12.78	0.24	0	0	0.000523703	-8.62362	down
F01.PB16137	0.83	1.6	2.83	28.91	88.04	46.89	0.000162883	5.03268	up
F01.PB16140	16.36	13.12	12.92	0	0	0	8.27745e-15	#NAME?	down
F01.PB16141	0	0	0	37.45	35.01	34.99	4.29836e-29	Inf	up
F01.PB16154	0	0	0	23.79	19.58	23.27	8.35664e-23	Inf	up
F01.PB16160	2.07	2.17	2.08	10.49	7.78	12.15	0.00873415	2.28692	up
F01.PB16191	123.84	128.74	133.2	0	0	0	1.27686e-32	#NAME?	down
F01.PB16198	0.52	1.07	3.47	9.25	13.3	10.16	0.00183317	2.77997	up
F01.PB1620	0	0	0	5.69	12.43	7.09	8.19021e-10	Inf	up
F01.PB16204	0	0	0	114.89	35.49	78.26	1.26175e-13	Inf	up
F01.PB16225	0	0	0	15.61	29.86	31.09	4.45822e-23	Inf	up
F01.PB16233	6.26	2.59	3.62	17.31	19.08	16.45	0.00596635	2.12205	up
F01.PB16240	8.25	3.35	1.49	0	0	0	0.00156293	#NAME?	down
F01.PB16249	21.9	27.63	90.3	0	1.18	0.55	0.00139561	-6.29845	down
F01.PB16260	197.37	559.88	128.47	0	0	0	1.78349e-07	#NAME?	down
F01.PB16269	0	0	0.28	5.12	4.68	2.02	4.4048e-06	5.58576	up
F01.PB16274	29.42	38.54	50.88	0	0.07	0	1.21142e-25	-10.6655	down
F01.PB16276	17.23	13.37	10.39	0.7	0.19	1.04	1.07661e-07	-4.54401	down
F01.PB16303	1.1	2.2	2.8	13.85	10.27	22.35	0.000121527	2.97234	up
F01.PB16315	4.35	5.49	8.63	0.1	0.85	0.25	0.000126147	-3.98147	down
F01.PB16324	4.7	3.02	2.97	0	0.29	0.13	9.31772e-06	-4.78888	down
F01.PB16326	15.16	14.7	12.26	1.03	0.55	0.75	9.76318e-08	-4.22685	down
F01.PB16331	6.23	7.48	5.66	0.29	0.89	0.82	0.000914595	-3.2843	down
F01.PB16353	0.09	0.33	0	9.52	8.08	10.52	2.71515e-10	6.41189	up
F01.PB16365	4.38	14.52	16.91	0.43	0	0.16	2.51313e-06	-6.17742	down
F01.PB16374	2.38	1.61	1.05	16.47	19.68	18.81	3.03492e-06	3.48576	up
F01.PB1638	48.77	38.26	48.86	1.16	0	1.04	1.80202e-15	-5.99804	down
F01.PB16407	11.78	12.11	17.23	0	0.14	0.24	2.72812e-13	-6.99664	down
F01.PB16413	1.28	0.6	1.05	6.62	6.56	8.81	0.000712014	2.93385	up
F01.PB16423	7.66	3.51	1.46	0	0	0	0.000625854	#NAME?	down
F01.PB16449	4.11	7.47	1.96	0	0	0.53	0.00294865	-4.82184	down
F01.PB1645	0	0	0	10.67	67.42	41.91	1.783e-06	Inf	up
F01.PB16450	240.6	200.12	190.84	6.81	54.56	39.99	0.000291014	-2.6173	down
F01.PB16468	0.49	0	0.55	47.37	39.02	74.66	4.0349e-23	7.40426	up
F01.PB16472	5.53	5.78	12.32	0	0.09	0	1.73937e-10	-8.45777	down
F01.PB16473	10.56	13.79	31.44	2.58	0.9	3.51	0.00975068	-2.99603	down
F01.PB16478	0	0	0	146.91	98.27	51.77	9.49907e-15	Inf	up
F01.PB16480	82.29	27.88	16.74	0	0	0	8.92667e-06	#NAME?	down
F01.PB1649	0	0	1.22	17.46	30.49	19.45	7.2598e-12	5.91186	up
F01.PB16490	47.69	42.73	59.77	0	0	0	1.17517e-31	#NAME?	down
F01.PB16491	2.87	1.71	2.87	0	0	0	1.64666e-06	#NAME?	down
F01.PB16500	0	0	0	41.33	22.35	13.44	1.41507e-10	Inf	up
F01.PB16521	2.95	3.06	3.13	21.23	25.28	22.84	2.36044e-05	2.96181	up
F01.PB16523	8.05	7.68	9.27	39.75	37.13	44.93	0.000234986	2.30912	up
F01.PB16530	0	0	0	9.44	5.9	5.12	3.49872e-10	Inf	up
F01.PB16535	9.82	11.86	10.18	1.42	1.9	1.3	0.000521938	-2.77836	down
F01.PB16536	4.72	5.13	7.41	19.68	16.46	26.41	0.00914397	1.88673	up
F01.PB16546	6.97	7.27	7.48	0	0.06	0.06	1.29694e-10	-7.6899	down
F01.PB16557	0	0	0	12.22	13.29	11.38	1.09933e-13	Inf	up
F01.PB16560	8.34	5.9	7.04	0.34	0	0	7.44235e-10	-5.99749	down
F01.PB16561	0	0	0	12.2	11.45	10.31	7.2309e-15	Inf	up
F01.PB16562	5.86	3.41	13.27	0.08	0.42	0.38	0.00176563	-4.74948	down
F01.PB16570	0	0	0	27.37	18.88	20.45	7.94978e-22	Inf	up
F01.PB16575	0.07	0	0.08	6.19	6.42	5.17	4.60124e-08	7.02703	up
F01.PB1658	7.74	3.54	12.91	0	0	0	2.45943e-07	#NAME?	down
F01.PB16588	3.53	3.45	2.68	0	0	0.08	1.92977e-07	-6.94823	down
F01.PB1659	25.95	23.44	18.03	0	9.59	0	0.000494146	-2.71467	down
F01.PB16606	23.04	36.13	39.09	110.03	157.21	135.29	0.00559434	2.066	up
F01.PB16618	0.69	0	0	79.82	90.5	94.58	1.10681e-26	8.69955	up
F01.PB16636	0.6	0.16	0.25	5.76	7.51	6.67	8.09227e-06	4.4624	up
F01.PB16637	3.63	9.34	3.15	158.48	197.18	90.23	1.33829e-08	4.82091	up
F01.PB16648	139.97	439.68	209.88	0	0	0	1.01454e-11	#NAME?	down
F01.PB16653	1.04	0.28	0	8.25	4.73	5.67	3.97027e-05	3.84558	up
F01.PB16657	27.37	47.58	17.14	1.96	1.48	0.47	7.20108e-05	-4.54906	down
F01.PB16660	0	0	6.49	20.97	15.08	48.62	0.00181248	3.7886	up
F01.PB16667	0.2	0	0	39.06	79.15	48.2	4.55693e-16	9.7284	up
F01.PB16675	95.66	109.38	132.35	0	0.93	1.3	9.73302e-22	-7.26871	down
F01.PB16686	0.32	0.46	0.21	18.02	28.86	18.31	9.50929e-15	6.21252	up
F01.PB16710	11.37	47.63	31.05	0.33	1.12	1.11	0.000433771	-5.19456	down
F01.PB16722	0	0	0	11	8.91	9.1	5.87407e-15	Inf	up
F01.PB16738	0.22	0	0.45	3.61	4.2	1.9	0.000499885	4.11899	up
F01.PB16749	11.04	18.22	23.38	7.84	6.54	0	0.00636387	-1.79855	down
F01.PB16752	24.44	35.21	43.64	0	0	0	4.0601e-27	#NAME?	down
F01.PB16759	0.65	0.13	0	20.37	18.1	15.38	4.5338e-14	6.16516	up
F01.PB16764	10.27	10.03	10.5	1.89	2.32	2.27	0.00306645	-2.23762	down
F01.PB16768	0	0	0	6.39	2.17	1.96	0.000151646	Inf	up
F01.PB16770	28.29	31.99	27	0	0	0	5.32021e-28	#NAME?	down
F01.PB16798	10.31	10.25	11.75	2.95	3.02	1.83	0.00757957	-2.02304	down
F01.PB16799	10.09	35.14	22.68	0	0	0	7.65196e-10	#NAME?	down
F01.PB16825	9	16.48	13.23	93.15	53.95	87.03	6.04529e-05	2.61416	up
F01.PB16829	73.59	59.26	73.29	0	0	0.23	5.73523e-29	-10.1094	down
F01.PB1683	36.42	26.62	34.79	0	0	2.61	8.47289e-12	-5.30872	down
F01.PB16841	33.72	41.18	51.09	0	0	0	6.86656e-26	#NAME?	down
F01.PB16872	75.34	55.43	64.08	2.24	11.71	12.83	6.28264e-06	-2.85622	down
F01.PB16878	2.55	3.47	4.06	0	0	0	3.87289e-08	#NAME?	down
F01.PB16887	0.11	0.98	1.33	16.79	4.05	12.71	0.0021604	3.82697	up
F01.PB16889	10.14	18.2	20.25	2.18	2.49	2.51	0.000228719	-2.74759	down
F01.PB16893	11.5	6.33	6.03	0.14	0.07	0.18	1.43599e-09	-6.24023	down
F01.PB16898	11.45	12.94	9.38	0	0	0	8.67126e-19	#NAME?	down
F01.PB16900	0.11	0.15	0.14	66.55	113.23	120.25	1.94766e-28	9.73664	up
F01.PB16902	0	0.2	0	19.55	32.76	14.26	8.19288e-11	8.48083	up
F01.PB1691	0	0	0	10.62	12.97	11.72	1.09031e-12	Inf	up
F01.PB16926	0.58	0.11	0.92	4.67	2.94	3.73	0.00834167	2.86425	up
F01.PB16936	19.33	16.15	44.08	0	0.35	1.07	2.78091e-06	-5.84333	down
F01.PB16939	13.25	13.34	19.63	1.59	3.83	2.84	0.00197484	-2.44447	down
F01.PB16955	0	0	0	61.57	219.83	102.33	4.72593e-09	Inf	up
F01.PB16979	27.69	28.33	22.54	1.43	0.22	0.37	4.07979e-14	-5.29841	down
F01.PB1698	67.21	135.46	321.22	0	0	0	1.09603e-08	#NAME?	down
F01.PB16990	20.22	26.55	29.12	1.1	1.65	0	6.06888e-12	-4.74722	down
F01.PB17	0.96	0	0.55	113.17	147.46	122.59	6.58997e-25	8.10147	up
F01.PB17017	12.93	17.99	18.27	0.3	0.09	0.26	8.46521e-15	-6.53016	down
F01.PB1702	33.07	45.47	39.66	1.24	0	0.5	1.65753e-15	-6.0733	down
F01.PB17033	51.75	38.23	25.88	1.58	1.35	1.47	3.29289e-10	-4.72544	down
F01.PB1705	0	2.83	2.73	9.08	8.72	15.02	0.00749559	2.6185	up
F01.PB17054	54.93	83.4	68.61	18.11	26.71	14.86	0.00736519	-1.7557	down
F01.PB17067	217.24	217.73	190.75	40.11	47.1	46.08	0.00513418	-2.21245	down
F01.PB17088	0	0.08	0	1.36	2.21	1.76	5.40857e-06	6.76785	up
F01.PB1709	56.21	103.62	142.49	0	0	0	1.66191e-21	#NAME?	down
F01.PB17101	3.53	4.4	4.39	0	1.22	0.52	0.00982584	-2.82398	down
F01.PB17109	2.31	2.59	2.84	0	0	0	1.47597e-07	#NAME?	down
F01.PB17113	0.34	1.6	0.09	64.11	11.84	35.36	0.00107642	5.85017	up
F01.PB17118	3.43	4.08	8.74	0.24	0.15	0.47	7.35726e-05	-4.3159	down
F01.PB17122	3.05	1.91	2.66	0	0	0	3.02747e-07	#NAME?	down
F01.PB17123	0	0	0	82.15	81.05	66.44	1.84038e-32	Inf	up
F01.PB17124	0	0	0	26.64	34.85	34.02	1.77109e-29	Inf	up
F01.PB17132	39.57	38.94	30.17	0	0.16	0	5.88046e-26	-9.36491	down
F01.PB17148	5.53	10.36	7.17	47.87	31.13	22.52	0.00254137	2.17614	up
F01.PB17154	105.21	50.34	33.69	0	0	0	1.15134e-10	#NAME?	down
F01.PB1716	6.46	27.73	14.29	57.33	103.05	68.47	0.000526725	2.27135	up
F01.PB17162	0	0	0	4.5	1.08	4.74	1.46409e-06	Inf	up
F01.PB17189	1.93	1.29	4.37	0	0	0	1.25071e-05	#NAME?	down
F01.PB17198	12.15	0	5.17	31.29	22.67	22.26	0.00113408	2.1625	up
F01.PB17213	6.35	40.66	24.74	0	0.3	0	9.43348e-05	-8.10689	down
F01.PB17231	0.1	0.05	0	9.31	15.48	14.01	4.69418e-16	8.18447	up
F01.PB17236	26.92	35.14	20.79	6.28	9.07	7.75	0.00534981	-1.83011	down
F01.PB17254	51.64	64.37	43.41	241.88	366.9	180.02	0.00148472	2.34733	up
F01.PB17266	0	0	0.1	109.43	154.5	89.04	1.12234e-31	12.0512	up
F01.PB17274	2.65	0.76	1.17	10.69	13.07	11.6	9.84367e-05	2.98522	up
F01.PB17312	10.49	7.9	10.64	1.52	1.65	1.01	0.000902426	-2.78958	down
F01.PB17313	0.28	2.02	0.86	29.01	27.45	23.4	3.01661e-12	4.71945	up
F01.PB17317	12.84	9.63	13.85	0	0	0	4.18696e-14	#NAME?	down
F01.PB17319	15.76	15.59	16.02	0	0	0	5.88731e-20	#NAME?	down
F01.PB17329	12.41	10.71	9.79	0.85	0.68	1.15	7.71343e-06	-3.64015	down
F01.PB17331	13.87	17.05	20.4	2.31	0.65	2.4	9.93335e-06	-3.27542	down
F01.PB17340	12.29	7.88	7.44	0.13	0	0	5.46696e-14	-8.15212	down
F01.PB17345	0.52	0	0	17	123.55	53.72	0.000538761	8.64127	up
F01.PB17351	0	0	0	2.35	4.17	4.94	8.61679e-11	Inf	up
F01.PB17364	0.44	0.15	0	14.39	9.37	9.91	1.60161e-11	5.8761	up
F01.PB17367	0	0	0	6.9	6.11	7.23	3.40847e-10	Inf	up
F01.PB1744	9.02	5.14	3.98	0.7	0.46	0.26	0.000340257	-3.76268	down
F01.PB17449	0	0	0	10.71	9.47	10.39	3.25024e-17	Inf	up
F01.PB17453	23.63	37.51	37.39	1.74	1.04	0.9	1.06022e-12	-4.73875	down
F01.PB17476	41.81	45.21	52.01	3.99	8.02	9.68	3.8765e-05	-2.66399	down
F01.PB17496	10.69	4.54	5.48	0	0	0	1.86266e-09	#NAME?	down
F01.PB17507	0	0	0.12	0.89	1.82	1.64	4.04783e-05	5.51199	up
F01.PB17519	43.27	12.04	17.99	0.85	0	1.02	0.0016903	-5.3845	down
F01.PB17538	3.41	3.12	15.17	0	0	0	0.00146768	#NAME?	down
F01.PB17544	28.77	17.53	25.54	9.21	3.3	6.4	0.0033566	-1.90845	down
F01.PB17545	69.63	53.86	32.06	398.77	429.9	249.58	0.000490727	2.8184	up
F01.PB17546	4.47	5.41	11.03	0.27	0	0	9.22766e-08	-6.32822	down
F01.PB17569	0.47	0.35	0.6	8.21	5.75	2.65	0.000971832	3.70273	up
F01.PB17576	18.36	33.86	43.6	0	0	0	5.8738e-21	#NAME?	down
F01.PB1759	44.59	56.43	59.63	0.21	0.14	0.15	1.41675e-23	-8.73017	down
F01.PB17592	0	0.26	0	1.25	1.86	1.35	0.000804179	4.11899	up
F01.PB17595	29.76	40.3	39	0	0	0	9.91498e-30	#NAME?	down
F01.PB17607	0	0.23	0.13	13.63	11.37	30.07	2.35152e-09	7.53232	up
F01.PB17612	0.04	0.05	0.1	14.99	9.41	10.92	1.30827e-14	7.60418	up
F01.PB1762	0.44	0	0	2.27	3.45	2.34	0.000406405	4.4172	up
F01.PB17627	2.07	6.55	1.39	66.01	54.99	67.41	4.64376e-11	4.23932	up
F01.PB17634	2.45	10.8	4.24	0	0	0	0.000117582	#NAME?	down
F01.PB17635	0.92	1.03	1.69	10.43	5.18	8.36	0.00280999	2.77914	up
F01.PB17665	0	0.07	0	4.93	4.38	4.94	1.05933e-09	8.28921	up
F01.PB17673	3.92	4.17	3.34	19.67	15.13	19.07	0.00124149	2.25615	up
F01.PB17681	9.81	73.33	15.8	0	0	0	0.00207024	#NAME?	down
F01.PB17693	0	0.1	0	7.82	10.24	2.63	2.74153e-06	7.81455	up
F01.PB17707	1.46	2.27	1.36	0	0.15	0.14	0.00134308	-4.09245	down
F01.PB17711	4.32	4.21	7.08	0	0.56	0.63	0.000505628	-3.81147	down
F01.PB17712	13.65	21.01	20.29	1.95	3.28	2.52	2.96449e-05	-2.80498	down
F01.PB17729	6.13	5.3	6.81	0.69	0.36	0.27	0.000225077	-3.74872	down
F01.PB1773	71.38	106.83	75.97	0.74	0	0.41	8.88827e-24	-7.85907	down
F01.PB17781	31.2	21.88	14.54	1.03	0	1.11	5.66869e-09	-5.08328	down
F01.PB17788	0.82	0.77	0.61	34.19	29.06	37.58	4.49626e-16	5.55861	up
F01.PB17790	25.04	15.43	17.69	0	0	0	7.34526e-20	#NAME?	down
F01.PB17796	6.42	12.23	3.44	66.97	41.17	49.98	5.92568e-06	2.84958	up
F01.PB17797	0.27	0.04	0.18	2.45	2.13	3.43	0.000228319	4.27244	up
F01.PB17798	31.34	12.72	14.72	0	0	0	6.55295e-10	#NAME?	down
F01.PB17807	37.01	32.04	20.99	0	0	0	1.34e-23	#NAME?	down
F01.PB17812	0	0.13	0	9.02	6.07	5.62	1.8455e-11	7.87146	up
F01.PB17826	0	0	0	4.67	6.16	7.41	3.31873e-11	Inf	up
F01.PB17833	0.19	0	0	1.36	4.69	2.08	0.00271265	5.89233	up
F01.PB17838	0	0	0	5.77	7.87	8.85	4.682e-12	Inf	up
F01.PB17861	1.44	0.22	0.55	10.8	7.89	12.01	2.07357e-06	3.84046	up
F01.PB17862	61	67.18	34.41	0	0	0	4.83312e-23	#NAME?	down
F01.PB17894	0	27.75	0	100.96	80.61	49.33	0.000111205	3.05903	up
F01.PB1791	0	0.48	0	69.34	37.44	36.38	1.86889e-14	8.25543	up
F01.PB17914	8.04	9.28	7.72	0	0	0	7.72039e-14	#NAME?	down
F01.PB17915	0.09	0.32	0	7.39	16.96	8.46	2.5983e-07	6.53662	up
F01.PB17931	14.98	20.62	16.76	0	0	0	6.51248e-18	#NAME?	down
F01.PB17945	26.9	38.12	29.24	0.68	0.95	0.83	6.87361e-14	-5.25712	down
F01.PB17954	0.08	0.08	0	12.67	10.32	15.08	2.94176e-13	8.23208	up
F01.PB17970	6.37	11.78	16.31	0	0	0	1.79497e-13	#NAME?	down
F01.PB17971	74.52	32.79	8.34	1.3	0	0	0.0056677	-6.47826	down
F01.PB17972	14.23	10.51	13.28	0.06	0	0	1.01764e-16	-9.44994	down
F01.PB17974	0	0	0	6.05	4.95	7.07	2.72483e-11	Inf	up
F01.PB17982	14.29	16.61	16.52	2.23	3.2	1.81	0.000594373	-2.68704	down
F01.PB17993	35.01	31.37	36.54	2.47	4.71	4.86	1.18883e-06	-3.07979	down
F01.PB17999	0	0.19	0.22	29.24	12.64	29.83	3.96488e-15	7.72236	up
F01.PB18028	3.91	16.06	11.02	53.76	61.43	32.27	0.000418287	2.29312	up
F01.PB18030	6.42	5.45	1.42	0	0	0	1.02804e-05	#NAME?	down
F01.PB18035	0	0.33	0	34.72	88.86	51.16	3.22246e-11	9.17262	up
F01.PB18037	9.98	9.4	9.4	0	0	0	4.61724e-15	#NAME?	down
F01.PB18044	18.08	10.27	12.53	4.34	2.5	2.76	0.00529353	-2.07098	down
F01.PB18052	2.43	6.51	2.11	0	0	0	5.28628e-05	#NAME?	down
F01.PB18060	1.48	3.39	2.26	0	0	0	2.38897e-06	#NAME?	down
F01.PB18069	21.66	10.1	13.81	0	0	0	1.63704e-15	#NAME?	down
F01.PB18073	18.76	110.48	81.88	0.53	2.49	4.19	0.00273374	-4.88627	down
F01.PB18091	43.86	46.51	51.43	0	0	0	4.20594e-30	#NAME?	down
F01.PB18112	27.51	38.83	25.41	0	0.28	0	6.58997e-25	-8.48604	down
F01.PB18125	5.15	2.34	4.09	0	0	0	3.97376e-08	#NAME?	down
F01.PB18131	10.68	27.72	44.94	0	3.89	0	0.000667696	-4.32514	down
F01.PB18142	11.03	5.51	6.44	0	0.63	0	4.80686e-08	-5.21003	down
F01.PB18150	11.09	10.08	8.17	1.51	2.19	1.72	0.00535048	-2.43788	down
F01.PB18169	55.01	65.53	61.64	8.74	6.03	11.08	9.98793e-06	-2.81245	down
F01.PB18170	9.54	8.83	12.77	1.51	1.04	1.34	0.000310617	-3.0011	down
F01.PB18171	13.58	8.11	6.29	0.55	1.78	1.47	0.000463906	-2.88851	down
F01.PB18187	33.19	29	32.22	4.72	4.05	4.21	9.57225e-06	-2.84828	down
F01.PB18192	12.22	8.97	8.91	38.13	34.49	29.64	0.00800368	1.79264	up
F01.PB18197	0.57	2.02	0.23	50	32.93	12.56	0.000259741	5.1223	up
F01.PB18200	3.35	0.19	0	9.22	20.26	26.05	1.03567e-05	3.99035	up
F01.PB18221	79.09	96.32	114.88	0	0	0	1.98263e-32	#NAME?	down
F01.PB18228	3.58	0	0.49	20.74	18.99	29.69	9.6355e-09	4.1035	up
F01.PB1823	1.08	0	0	10.49	17.87	26.18	5.68837e-10	5.72804	up
F01.PB18231	0	0.09	0	11.83	15.01	12.68	2.22085e-16	9.57212	up
F01.PB18242	4.33	8.28	6.34	25.31	24.96	37.45	0.000437258	2.22568	up
F01.PB18245	24.41	14.42	15.05	0	0	0	4.71032e-22	#NAME?	down
F01.PB18251	1.17	1.14	0.55	20.9	28.62	32.24	1.10416e-12	4.88801	up
F01.PB18253	145.73	154.72	170.57	0	0	0	1.27686e-32	#NAME?	down
F01.PB1826	0	0	0.59	7.37	5.91	7.58	3.83075e-06	5.23602	up
F01.PB18260	71.52	55.9	86.93	0	0	0	3.81467e-32	#NAME?	down
F01.PB18262	8.86	7.37	3.95	0.92	1.65	1.38	0.00775587	-2.36087	down
F01.PB1827	435.81	288.53	387.52	10.12	2.96	10.94	4.85143e-13	-5.53228	down
F01.PB18271	27.87	7.41	6.1	0	0	0	0.000483633	#NAME?	down
F01.PB18273	14.45	11.03	11.37	0.51	0.01	1.43	3.52363e-08	-4.34273	down
F01.PB1829	0	0	0	11.12	8.61	6.73	1.8207e-10	Inf	up
F01.PB18299	133.09	131.36	94.52	0	0	0	1.44404e-32	#NAME?	down
F01.PB18328	0	0	0	6.05	9.12	6.8	2.03985e-10	Inf	up
F01.PB18335	0.8	0	0	6.98	11.53	7.32	6.77267e-08	5.06903	up
F01.PB18343	0	0	0	206.94	52.92	198.22	1.56181e-13	Inf	up
F01.PB18351	0.09	0.27	0.13	77.84	66.68	158.79	1.97146e-16	9.54911	up
F01.PB18356	6.07	10.2	6.86	0.57	0.38	1.43	0.000207798	-3.38279	down
F01.PB18357	12.61	17.58	13.29	3.66	2.39	3.13	0.00474902	-2.24127	down
F01.PB18366	6.44	12.34	5.42	0	0	0.46	1.3409e-06	-5.88962	down
F01.PB18381	14.69	22.1	17.32	0	0	0	7.00338e-19	#NAME?	down
F01.PB18402	350.3	243.34	210.72	0	0	0	9.23828e-32	#NAME?	down
F01.PB18404	0.05	0	0	1.42	2.35	1.14	1.08104e-05	6.67606	up
F01.PB18414	19.88	8.59	22.95	0.02	6.17	0	0.000780742	-2.95412	down
F01.PB18417	0.08	0.08	0.33	7.62	9.55	9.02	3.39699e-10	5.79276	up
F01.PB18425	7.11	8.35	19.57	0	0	0	2.71407e-09	#NAME?	down
F01.PB18433	19.42	18.25	20.9	0	0	0.06	2.52575e-21	-10.3815	down
F01.PB18439	15.48	16.56	16.08	0	0	0	2.19787e-16	#NAME?	down
F01.PB18454	0	1.41	2.72	30.45	34.22	52.58	5.56323e-14	4.88227	up
F01.PB18455	0	0	0	10.46	16.36	9.33	1.69075e-19	Inf	up
F01.PB18470	3.75	9.76	40.82	0	0	0	0.00474959	#NAME?	down
F01.PB18473	1.15	0.43	0.25	14.89	25.09	31.51	4.63021e-14	5.31099	up
F01.PB18479	9.94	5.89	8.16	0.31	0.42	0.09	1.34641e-06	-4.99852	down
F01.PB18487	0	0	0.18	7.75	6.17	7.78	1.9516e-08	7.08103	up
F01.PB18488	0.17	0	0	3.69	5.12	2.48	1.03001e-07	6.26544	up
F01.PB18508	18.56	47.72	25.15	92.49	213.45	172.21	0.000908668	2.40752	up
F01.PB18512	19.72	65.74	30.61	399.44	919.27	364.37	0.00278765	3.90004	up
F01.PB18515	33.54	37.76	40.7	7.61	0.11	12.85	0.000285326	-2.47116	down
F01.PB18518	0	0	0.26	11.23	13.23	14.13	5.60224e-12	7.457	up
F01.PB1852	43.7	17.54	22.67	6.63	1.26	5.48	0.00892931	-2.65428	down
F01.PB18520	9.37	69.74	17.5	0	0	0	0.000970269	#NAME?	down
F01.PB18537	1.28	9.82	6.62	60.21	58.78	70.21	3.66537e-08	3.44621	up
F01.PB18558	0.92	3.45	2.04	17.19	12.01	14.54	8.91924e-05	2.80945	up
F01.PB18583	0	0	0.16	7.22	2.23	7.51	3.32912e-07	7.01964	up
F01.PB18600	18.26	23.94	28.76	9.67	1.47	4.71	0.000797249	-2.14287	down
F01.PB18603	7.67	5.57	5.68	0	0	0	7.45936e-10	#NAME?	down
F01.PB18613	4.99	6.69	4.96	0	0	0.2	2.16488e-08	-6.8246	down
F01.PB18630	26.03	24.39	19.53	0	0	1.24	3.09915e-12	-5.90238	down
F01.PB18651	27.7	30.42	30.27	7.37	10.05	6.67	0.00449937	-1.84605	down
F01.PB18667	0	0	0	5.41	1.44	3.84	6.29082e-07	Inf	up
F01.PB1868	15.12	14.01	25.33	0	0.67	0	1.49133e-11	-6.37241	down
F01.PB18685	19.57	26.13	32.7	6.7	6.76	6.52	0.00791046	-1.93605	down
F01.PB18692	119.32	124.52	75.36	0	0	0	1.76269e-32	#NAME?	down
F01.PB18701	0	0	0	16.04	15.85	28.03	2.92102e-18	Inf	up
F01.PB18706	1.76	0.61	2.02	22.94	33.32	21.31	8.72367e-09	4.22627	up
F01.PB18715	35.14	32.65	30.8	0.12	0.35	0.25	2.3881e-21	-7.16608	down
F01.PB1874	545.24	107.1	70.26	0	0	0	0.000749709	#NAME?	down
F01.PB18759	0.4	0.79	0.88	14.02	13.16	12.39	3.66537e-08	4.33486	up
F01.PB18767	50.62	39.19	28.56	0	0.41	0	3.3485e-24	-8.21619	down
F01.PB18790	0	0	0	18.18	7.32	9.57	7.50844e-10	Inf	up
F01.PB18794	71.08	68.51	42.02	0.12	0	0	2.82626e-30	-10.7737	down
F01.PB188	167.63	285.07	88.78	0	0	0	2.39095e-12	#NAME?	down
F01.PB18807	8.73	11.06	11.35	0	0	0	2.52658e-13	#NAME?	down
F01.PB18812	0	0.28	0	23.64	17.43	23.42	9.48147e-19	7.91305	up
F01.PB18816	0.33	1.29	0	8.52	9.22	8.75	3.47527e-06	4.03318	up
F01.PB18820	28.74	13.05	16.96	0.13	0	0.48	2.10134e-10	-6.73437	down
F01.PB18824	0	0	0.52	3.84	5.4	8.59	1.82632e-06	5.19969	up
F01.PB18833	8.92	8.54	11.16	0	0	0	3.60185e-13	#NAME?	down
F01.PB18842	11.01	5.21	2.5	29.53	23.4	32.91	0.000630712	2.19124	up
F01.PB18848	30.83	24.34	23.42	0	0	0	4.84747e-22	#NAME?	down
F01.PB18863	9.52	2.92	6.16	0	0	0	7.74129e-08	#NAME?	down
F01.PB18869	13.64	12.27	8.57	0.59	0.33	0.12	1.98006e-08	-5.04986	down
F01.PB18999	27.34	20.38	49.86	6.62	9.69	7.82	0.00703781	-1.9631	down
F01.PB19	207.46	156.66	259.3	61.23	47.74	44.52	0.00501515	-1.9787	down
F01.PB19000	116.81	149.74	91.39	0.06	0	0.1	1.64561e-30	-11.2885	down
F01.PB19002	11.35	11.03	16.33	0	0	0	4.19527e-16	#NAME?	down
F01.PB19005	14.46	21.99	25.48	0.26	0.41	0.64	9.62879e-13	-5.66256	down
F01.PB19006	14.69	8.45	2.65	0	0	0	1.18757e-05	#NAME?	down
F01.PB19014	8.49	19.61	19.55	97.79	50.71	98.24	0.000121143	2.39615	up
F01.PB19023	2.98	4.67	2.37	0	0.77	0	0.000796481	-3.68203	down
F01.PB19027	0	0	0.09	0.86	1.45	1.25	6.92174e-05	5.34429	up
F01.PB19029	42.37	77.33	73.27	18.04	32.58	0	0.00298436	-1.84956	down
F01.PB19035	42.34	33.55	28.62	7.7	4.67	4.8	2.72371e-05	-2.5909	down
F01.PB19042	2.37	2.62	3.54	0	0	0.22	2.68213e-05	-5.39175	down
F01.PB19048	50.48	37.98	28.51	4.87	0	8.21	1.85034e-06	-3.19863	down
F01.PB19051	136.69	214.89	161.06	0.44	1.02	0.22	5.88137e-24	-8.27428	down
F01.PB19054	1419.67	1000.14	795.77	7.5	3.8	6.65	1.38761e-12	-7.48249	down
F01.PB19064	55.91	74.38	77.75	0.25	0	0.56	1.0271e-24	-8.17258	down
F01.PB19077	67.84	113.35	129.37	11.13	12.44	22.76	3.78127e-05	-2.73546	down
F01.PB19092	21.02	22.92	24.95	4.91	7.45	5.36	0.00334359	-1.93037	down
F01.PB19093	74.48	100.47	127.53	0.28	0.38	0.56	2.39245e-24	-7.98412	down
F01.PB19099	115.92	47.24	53.11	4.82	1.1	5.9	0.000372505	-4.22149	down
F01.PB191	5.08	5.53	3.64	41.18	40.7	50.97	2.77556e-06	3.25231	up
F01.PB19100	71.84	175.25	159.34	17.29	8.21	14.04	1.61688e-05	-3.34032	down
F01.PB19128	0	0	0.12	47.3	51.96	52.24	9.57775e-31	10.8985	up
F01.PB19130	0.44	0.69	0.14	49.62	54.71	70.55	3.55193e-22	7.14832	up
F01.PB19131	68.16	60.88	85.16	0.36	0.18	1.2	8.7402e-21	-7.02812	down
F01.PB19135	38.55	70.8	118.3	475.84	787.08	680.62	0.000418403	3.13928	up
F01.PB19151	0	0	0	44.22	46.48	77.15	9.24692e-32	Inf	up
F01.PB19162	70.96	50.34	47.98	13.1	17.1	9.64	0.0010545	-2.05356	down
F01.PB19169	63.41	86.93	93.53	22.46	13.86	25.53	0.00550749	-1.96619	down
F01.PB19174	2.88	0.2	0.47	6.19	6.53	6.89	0.0086717	2.48654	up
F01.PB19186	0.12	0	0	69.35	104.62	38.42	3.79609e-13	11.7867	up
F01.PB19202	0	0.58	0.74	1.54	5.74	5.43	0.00323822	3.39871	up
F01.PB19203	42.83	36.55	54.18	0	1.56	0	8.97093e-19	-6.33553	down
F01.PB19204	0	0	0	2.35	1.4	0.97	9.69731e-07	Inf	up
F01.PB1921	0	0.2	0.2	45	46.91	67.01	7.28789e-25	8.9404	up
F01.PB19226	0	0	0	2.48	2.61	8.86	4.90839e-05	Inf	up
F01.PB19254	29.75	21.77	34.63	0	0.4	2.46	4.34554e-11	-4.97063	down
F01.PB19261	10.97	10.14	6.29	42.61	47.34	23.28	0.00176362	2.07896	up
F01.PB19288	59.74	38.31	21.69	1.59	1.41	0.63	3.44213e-06	-5.06384	down
F01.PB19289	0	0.35	0	75.87	531.44	209.13	4.6225e-05	11.2253	up
F01.PB19295	4.53	8.13	0	47.75	38.96	43.74	8.92913e-08	3.35555	up
F01.PB19301	9.46	6.36	2.73	178.38	72.82	97.93	3.0835e-05	4.24199	up
F01.PB19306	0	0	0	19.21	20.39	11.14	8.41943e-19	Inf	up
F01.PB19317	0	0	0	4.82	3.4	3.14	1.49188e-07	Inf	up
F01.PB19322	0.51	0	0	108.84	126.6	103.33	2.45435e-28	9.51383	up
F01.PB19326	0	0.21	0.36	51.61	93.24	58.62	1.40623e-19	8.66568	up
F01.PB19328	13.26	6.72	26.54	0.85	0	2.06	0.00331843	-4.06328	down
F01.PB19333	33.69	26.78	22.35	3.42	3.98	2.22	1.55769e-06	-3.08368	down
F01.PB19336	1.05	1.44	1.39	143.1	135.79	173.62	9.13608e-20	6.9332	up
F01.PB19344	1.22	0.32	0.15	5.55	11.3	5.31	0.000418287	3.81208	up
F01.PB1938	4.13	4.73	5.73	0	0	0	1.04807e-07	#NAME?	down
F01.PB19385	22.89	14.25	21.15	1.31	2.34	4.11	9.63085e-06	-2.92803	down
F01.PB19386	90.3	55.25	50.53	16.33	14.34	19.45	0.00246882	-1.95816	down
F01.PB19389	14	3.4	9.81	95.28	53.98	61.86	2.08101e-06	2.99436	up
F01.PB19391	65.65	63.36	53.01	0	0	0	3.13347e-32	#NAME?	down
F01.PB19404	120.63	331.79	75.89	0	0	0	3.5069e-07	#NAME?	down
F01.PB19409	1.19	0.59	0.81	62.13	60.02	64.79	6.50887e-19	6.28357	up
F01.PB19414	0	0	0	90.21	43.07	7.34	2.22224e-05	Inf	up
F01.PB19420	30.92	31.05	40.35	2.06	0.72	7.12	2.59616e-07	-3.40584	down
F01.PB1943	3.39	2.55	3.86	78.95	181.33	70.65	0.000232097	5.15889	up
F01.PB19435	15.17	8.85	7.93	1.89	1.16	1.83	0.000249496	-2.72682	down
F01.PB1948	28.67	14.29	44.86	0	0	0	2.04318e-12	#NAME?	down
F01.PB19480	0	0	0	18.86	24.46	19.95	3.1739e-19	Inf	up
F01.PB19487	10.39	22.56	8.86	0	0	0	4.37484e-08	#NAME?	down
F01.PB19490	8.34	9.88	9.26	0	0	0.11	7.18206e-11	-8.74199	down
F01.PB19507	8.53	9.03	9.59	0	0	0	1.54784e-11	#NAME?	down
F01.PB19514	9.85	7.12	8.03	0	0	0	7.9998e-12	#NAME?	down
F01.PB19515	32.49	31.03	60.96	5.82	5.97	6.21	1.80419e-05	-2.75619	down
F01.PB19521	0.4	1.44	0.59	28.09	34.33	34.19	2.914e-15	5.36804	up
F01.PB19535	0.35	0.67	1.01	3.22	4.06	7.51	0.00190878	2.93201	up
F01.PB19571	0	0	0	14.45	5.71	6.65	3.67194e-08	Inf	up
F01.PB19572	1.78	3.75	3.1	32.97	12.35	20.51	0.00142171	2.95341	up
F01.PB19579	11.89	6.37	10.32	0	0	0	6.45963e-15	#NAME?	down
F01.PB19603	0	0	0	3.18	3.6	3.14	2.07424e-07	Inf	up
F01.PB19605	0	1.06	0	5.34	3.96	4.5	0.000230336	3.7242	up
F01.PB19611	0	0	0	9.78	7.71	7.58	8.043e-11	Inf	up
F01.PB19614	13.2	11.23	11.2	1.77	3.17	2.63	0.00300803	-2.22717	down
F01.PB19615	2.4	2.74	4.94	65.68	30.25	67.45	5.54893e-09	4.06348	up
F01.PB19632	3.63	2.82	2.83	49.24	46.8	58.8	1.40837e-10	4.08569	up
F01.PB19647	92.93	130.33	104.54	0	0	0	1.27686e-32	#NAME?	down
F01.PB19658	0	0.36	0	2.21	6.65	6.15	1.40103e-06	5.51924	up
F01.PB19659	6.94	13.34	1.7	0	0	0	0.000572556	#NAME?	down
F01.PB19668	31.2	30.47	28.12	0	0	0	1.84251e-25	#NAME?	down
F01.PB19673	8.4	12.38	54.21	136.41	146.46	148.5	0.000161779	2.59158	up
F01.PB19678	389.59	721.51	498.37	0.51	0	0	1.2567e-27	-11.7697	down
F01.PB19698	0	0	0	2.15	1.1	2.5	4.84917e-07	Inf	up
F01.PB197	0	8.67	0	46.19	142.97	148.5	2.16532e-06	5.25745	up
F01.PB19713	0	0	0	11.92	6.23	8.24	1.03207e-14	Inf	up
F01.PB19718	3.86	3.15	4	0	0	0	1.60974e-07	#NAME?	down
F01.PB19719	4.99	9.82	7.66	24.13	25.44	30.73	0.00530139	1.86091	up
F01.PB19726	32.92	32.31	33.42	0	0	0	2.88005e-26	#NAME?	down
F01.PB19740	6.66	6.32	6.06	0	0	0	5.67195e-09	#NAME?	down
F01.PB19755	0	0	0	81.14	161.99	57.17	1.36723e-11	Inf	up
F01.PB19756	6.78	4.51	6.1	0	0	0	1.2467e-10	#NAME?	down
F01.PB19758	32.22	35.48	42.69	2.07	2.87	1.79	2.71628e-10	-4.018	down
F01.PB19779	8.66	6.9	3.97	0	0	0	8.1155e-13	#NAME?	down
F01.PB19803	14.94	7.68	6.67	2.25	0.37	1.77	0.00374088	-2.74984	down
F01.PB19805	0	0	0	1.86	2.2	4.66	3.57052e-07	Inf	up
F01.PB19811	0	0	0	12.4	4.41	2.3	0.000425188	Inf	up
F01.PB19812	4.78	6.25	4.36	0.44	0.3	0.4	0.000205948	-3.77632	down
F01.PB19833	0.56	0	0	31.89	28.95	40.77	5.50237e-21	7.55037	up
F01.PB19852	0	0	0.12	144.53	146.63	102.2	1.05412e-31	11.8902	up
F01.PB19868	0.1	0	0	30.21	15.54	18.78	5.29663e-19	9.71869	up
F01.PB19880	0	0	0.51	4.78	5.62	6.24	1.53004e-06	5.24933	up
F01.PB19891	6.72	3.49	7.01	0	0	0	9.15764e-12	#NAME?	down
F01.PB19902	3.32	1.85	2.77	0	0	0	1.25595e-07	#NAME?	down
F01.PB1991	6.65	10.11	6.14	0	0.46	0.3	9.99554e-06	-5.25307	down
F01.PB19930	0.65	2.44	1.38	9.16	7.24	12.55	0.00121837	2.7462	up
F01.PB19940	9.59	11.89	17.04	2.23	0.05	2.5	9.59884e-05	-3.03577	down
F01.PB19960	0	0	0	12.73	17.66	19.28	8.44275e-21	Inf	up
F01.PB19961	0	1	0	5.37	3.88	6.6	5.45798e-05	4.00186	up
F01.PB19962	9.73	6.92	8.43	0.58	0.08	0.21	1.02208e-07	-5.02114	down
F01.PB19966	3.29	4.14	2.14	0.06	0.15	0.26	7.85352e-05	-4.68481	down
F01.PB19970	0	0	0	21.47	37.13	22.95	2.10883e-20	Inf	up
F01.PB19972	0	0	0	6.57	6.97	4.79	3.3035e-11	Inf	up
F01.PB19984	0.84	1.82	1.18	18.81	13.34	9.69	8.92508e-07	3.49464	up
F01.PB19990	2.07	1.31	1.32	0.27	0	0	0.000370899	-4.35357	down
F01.PB19994	6.57	5.27	5.5	52.51	63.62	71.83	3.00399e-08	3.46329	up
F01.PB2000	0	0	0	48.04	24.47	48.79	1.5591e-24	Inf	up
F01.PB20008	0.53	0.71	0.6	84.12	51.78	57.03	9.32938e-21	6.76972	up
F01.PB20016	0	0	0	19.13	22.22	36.39	4.5946e-21	Inf	up
F01.PB20026	0	0.96	0	353.79	365.71	264.45	3.80295e-26	10.0372	up
F01.PB20029	1.6	2.53	4.05	8.75	14.08	15.22	0.00633357	2.27559	up
F01.PB2003	1.85	0.78	0.67	14.56	18.21	10.68	1.3452e-05	3.79034	up
F01.PB20049	1.15	1.19	1.05	8.72	7.29	5.21	0.00309176	2.70777	up
F01.PB2005	45.16	75.35	69.16	0	0	0	8.72968e-29	#NAME?	down
F01.PB20053	9.55	11.41	7.47	0.06	0	0	1.04134e-12	-8.80789	down
F01.PB20062	0	0	0	3.21	10.28	2.82	0.000551691	Inf	up
F01.PB20075	5.41	5.86	16.09	0	0	0	1.27442e-06	#NAME?	down
F01.PB2008	58.41	31.52	31.9	2.11	8.36	2.06	2.43477e-05	-3.22115	down
F01.PB20084	29.85	53.74	40.48	221.08	298.37	198.59	0.0007603	2.56641	up
F01.PB20098	123.23	30.23	36.33	0.45	0	0	0.000202042	-8.82735	down
F01.PB20100	0.25	0.29	0.7	56.02	10.47	61.8	1.57754e-05	6.78967	up
F01.PB20107	13.04	2.8	3.02	0	0	0	0.00208556	#NAME?	down
F01.PB20133	11.75	10.99	29.91	0	0	0	1.03848e-09	#NAME?	down
F01.PB20136	0.19	0.07	0.44	11.47	10.56	19.74	3.22868e-12	6.13227	up
F01.PB20150	13.14	15.72	15.68	0.56	0.71	0.21	1.53431e-10	-4.89371	down
F01.PB20165	0	1.15	0	4.31	4.1	4.85	0.000697539	3.56247	up
F01.PB20185	8.91	8.28	7.78	0.26	1.49	0.22	4.14716e-05	-3.67691	down
F01.PB20188	5.27	8.37	13.72	1.23	1.61	0.79	0.00209318	-2.85146	down
F01.PB20197	17.37	63.22	34.73	0.22	0.21	0	5.28273e-07	-8.14236	down
F01.PB20201	0	0.9	0	281.45	294.59	225.76	4.13786e-26	9.80687	up
F01.PB20220	6.64	11.76	28.21	0	0	0	6.30918e-07	#NAME?	down
F01.PB20231	0.18	0.21	0.44	3.51	4.4	7.26	1.65141e-05	4.32796	up
F01.PB20237	0.13	0.07	0.3	2	2.77	2.57	0.00106448	3.90584	up
F01.PB2024	0	0.33	0.95	93.33	90.2	123.5	6.4439e-25	8.27202	up
F01.PB20255	0.4	0	0.43	20.26	18.9	15.73	1.62713e-12	6.14631	up
F01.PB20269	9.65	9.36	10.76	1.46	1.38	1.28	0.000231642	-2.85255	down
F01.PB2027	85.24	98.18	105.69	23.34	20.61	29.61	0.00317753	-1.9558	down
F01.PB20273	12.54	16.57	40.39	0	0	0	1.53222e-08	#NAME?	down
F01.PB20274	16.06	5.63	11.19	0	0	0	4.86057e-11	#NAME?	down
F01.PB20287	0	0	0	37.52	66.32	21.73	6.81682e-11	Inf	up
F01.PB20302	0.82	0.3	0.27	2.2	4.86	3.2	0.00671386	2.92835	up
F01.PB20304	10.79	7.33	11.57	0	0.07	0.07	6.7167e-11	-7.75237	down
F01.PB20315	5.38	3.85	2.73	24.85	15.16	20.62	0.000550166	2.36274	up
F01.PB20324	0.32	0.45	0.29	7.2	10.24	5.59	5.68752e-06	4.64902	up
F01.PB20348	0	0	0	10.31	8.04	10.58	5.35572e-16	Inf	up
F01.PB20374	10.63	5.6	9.2	0.45	1.04	0.4	9.44852e-05	-3.77772	down
F01.PB20389	0	0	0	88.14	36.97	58.07	2.01968e-19	Inf	up
F01.PB20395	0.26	0.06	0	34.71	326.38	66	0.00590098	10.5966	up
F01.PB204	8.9	5.48	2.87	25.7	27.58	25.53	0.00323654	2.21034	up
F01.PB20405	264.16	89.88	45.73	0	0	0	5.03224e-06	#NAME?	down
F01.PB20441	0	0	0	1.81	2.3	1.48	9.02954e-07	Inf	up
F01.PB20442	0.42	0.98	2.7	9.68	5.55	15.05	0.000230919	2.91046	up
F01.PB20472	37.34	25.33	20.58	6.48	2.2	0.49	6.86508e-07	-3.15015	down
F01.PB20478	0.39	0	0.49	33.37	35.66	42.86	6.71932e-20	7.17704	up
F01.PB20480	14.06	21.33	21.39	0	0	0	8.71991e-17	#NAME?	down
F01.PB20483	13.47	24.86	32.83	0	0.02	0	8.3321e-19	#NAME?	down
F01.PB20485	0	0.07	0.23	17.32	13.07	10.4	4.30093e-13	7.35194	up
F01.PB20493	0	0	0	6.35	44.58	11.89	0.00127442	Inf	up
F01.PB20506	12.59	22.6	13.23	0.62	1.22	0.21	1.34834e-08	-4.55305	down
F01.PB20515	2.35	4.14	7.6	0	0.34	0.61	0.000832531	-3.92565	down
F01.PB2057	66.94	133.94	12.41	0	0	0	8.17727e-05	#NAME?	down
F01.PB2059	0	0	0	7.79	5.03	6.22	2.99887e-09	Inf	up
F01.PB20597	1.86	5.49	7.06	0	0	0.29	1.85735e-05	-5.96659	down
F01.PB20598	0	0	0.93	35.4	38.75	21.42	1.66792e-18	6.86377	up
F01.PB20603	3.28	3.51	10.25	0	0.7	0	0.00359251	-4.52751	down
F01.PB20607	2.26	2.73	2.6	0	0	0	4.63116e-07	#NAME?	down
F01.PB20634	0.35	0.79	0.6	189.78	385.66	235.91	1.43476e-17	8.91607	up
F01.PB2065	7.09	8.14	3.16	22.85	27.15	22.02	0.00834475	1.98806	up
F01.PB20657	12.19	13.22	20.32	0.08	2.81	2.84	3.24883e-05	-2.99065	down
F01.PB20660	93.12	134.87	98.05	0	0	0	1.44404e-32	#NAME?	down
F01.PB20680	16.52	22.72	20.66	0.26	0.35	0.08	1.99165e-16	-6.49882	down
F01.PB20687	20.91	17.91	16.4	0	0.81	0.46	3.49872e-10	-5.42556	down
F01.PB20700	147.06	86.17	129.31	11.89	5.98	7.73	2.70513e-08	-3.80397	down
F01.PB20705	17.35	16.85	29.39	0.34	0	0	1.00141e-16	-7.48753	down
F01.PB20716	70.8	118.27	58.31	0	0	0	3.39407e-19	#NAME?	down
F01.PB20728	4.66	6.8	8.71	0	0	0	2.14978e-10	#NAME?	down
F01.PB2073	0	0	0	5.66	9.57	11.7	1.62614e-10	Inf	up
F01.PB20747	40.59	23.32	26.72	0	0	0.21	4.74678e-21	-8.94714	down
F01.PB20753	4.74	5.06	3.77	20.76	17	21.35	0.00544684	2.14805	up
F01.PB20763	50.76	42.75	45.44	2.68	4.12	4.23	1.09194e-08	-3.64597	down
F01.PB20783	0.5	1.04	1.65	33.23	5.73	20.39	0.00916734	4.30221	up
F01.PB20784	2.44	2.98	2.77	12.72	15.04	17.69	0.000711903	2.50359	up
F01.PB20801	2.5	8.23	3.54	33.08	31.01	28.7	1.68858e-05	2.72744	up
F01.PB20806	23.14	23.51	20.14	3.44	4.77	3.34	0.000232164	-2.50025	down
F01.PB20809	18.09	18.64	17.94	4.52	5.55	4.52	0.00541028	-1.88181	down
F01.PB20816	7.05	3.38	1.89	0	0	0.21	0.000892043	-6.40666	down
F01.PB20820	0	0	0	2.28	4.91	3.91	1.61689e-08	Inf	up
F01.PB20843	4.65	3.19	4.49	0	0	0.37	2.90305e-06	-5.25029	down
F01.PB20856	9.45	10.98	10.88	1.28	1.03	1.91	0.000357254	-2.91468	down
F01.PB20863	0.37	0	0.28	5.61	12.26	5.71	1.7984e-05	5.4941	up
F01.PB20869	0.55	0	0	9.78	12.35	8.91	5.84775e-09	5.92004	up
F01.PB20892	1.03	1.6	0.82	137.97	81.73	126.66	3.13257e-20	6.69108	up
F01.PB20903	0.18	0.15	0	24.62	19.55	33.17	1.10759e-21	8.10978	up
F01.PB2092	10.5	42.46	12.67	76.5	123.09	75.24	0.00236728	2.08856	up
F01.PB20924	34.48	25.15	25.6	0	0.14	0.07	1.29852e-24	-9.24087	down
F01.PB20943	2.97	3.34	2.74	0	0.4	0	0.000167824	-4.41462	down
F01.PB20946	0	0.09	0	6.42	11.59	7.06	3.4635e-11	8.66335	up
F01.PB20947	0	0	0	9.03	7.88	6.91	1.34117e-12	Inf	up
F01.PB20958	39.25	31.48	33.44	5.97	5.92	6.53	0.000103456	-2.48238	down
F01.PB2096	0.21	0.22	0.26	40.52	17.47	12.81	4.34198e-05	7.136	up
F01.PB20965	17.62	20.91	28.82	0.1	0.54	0.32	8.67037e-14	-6.14309	down
F01.PB20970	0.34	0.61	1.43	14.59	16.01	10.55	1.08834e-06	4.29738	up
F01.PB20978	0	0	0	10.02	3.25	17.42	3.27228e-07	Inf	up
F01.PB2098	10.1	10.49	9.66	0	0	0	6.4467e-11	#NAME?	down
F01.PB20987	10.15	12.49	19.06	0	0	0.55	2.98422e-10	-6.40331	down
F01.PB2099	4.77	2.95	5.04	26.33	20.67	18.45	0.00153975	2.41648	up
F01.PB20991	2.08	7.83	4.56	18.11	24.94	18.46	0.00357918	2.12785	up
F01.PB21	62.37	54.34	58.22	0	0	0	2.41162e-28	#NAME?	down
F01.PB21006	19.01	22.55	17.26	1.73	0	0	1.08345e-10	-5.06771	down
F01.PB21013	9.74	7.46	7.45	59.29	43.78	53.01	2.02806e-05	2.6909	up
F01.PB21023	0.1	0.05	0.46	2	4.47	2.01	0.00146267	3.88973	up
F01.PB21024	1.47	2.03	1.67	11.74	13.52	14.66	3.33702e-05	2.97337	up
F01.PB21028	0	1.1	0	10.29	7.52	10.2	8.30812e-07	4.70169	up
F01.PB21029	58.15	75.48	84.3	0	0	0	1.43901e-31	#NAME?	down
F01.PB21040	0.11	0	0	3.81	7.18	5.43	4.77382e-09	7.36219	up
F01.PB21062	43.59	61.18	49.61	0	0	0	1.26008e-28	#NAME?	down
F01.PB21065	0	2.61	0	58.89	42.04	65.29	9.45678e-18	5.98825	up
F01.PB2107	101.63	75.95	74.83	3.75	0.96	3.8	1.16794e-13	-4.91513	down
F01.PB21080	0	0	0	51.22	55.76	119.91	1.24882e-17	Inf	up
F01.PB21081	13.91	20.22	10.54	2.37	5.22	0	0.000647471	-2.49971	down
F01.PB21101	5.66	5.29	3.64	0	0.06	0	1.6319e-10	-8.38042	down
F01.PB21119	14.29	7.04	11.04	122.57	127.74	98.92	1.59413e-07	3.46988	up
F01.PB21134	3.91	3.25	3.41	22.18	28.19	18.4	3.99743e-05	2.74221	up
F01.PB21142	0.34	1.62	0.34	17.62	21.8	14.57	7.65116e-10	4.63225	up
F01.PB21149	0	0	0	6.6	6.62	3.92	1.50415e-10	Inf	up
F01.PB21159	0	0	0	34.95	28.02	14.58	4.74064e-16	Inf	up
F01.PB21163	0	0	0	7.92	6.53	15.03	5.3923e-12	Inf	up
F01.PB21167	35.66	35.22	52.41	0.62	0.31	0.14	2.51841e-19	-6.85679	down
F01.PB21174	0	0	0	25.27	20.73	22.95	4.76091e-19	Inf	up
F01.PB21181	2.6	0.59	1.88	5.09	12.03	9.55	0.00299158	2.43235	up
F01.PB21185	0.31	0	0.43	6.54	3.76	10.96	6.62962e-07	5.08589	up
F01.PB21214	4.72	5.93	4.09	0	0	0	8.18788e-09	#NAME?	down
F01.PB21236	0.69	0.18	0.05	34.3	18.79	122.97	0.00275193	7.52865	up
F01.PB21245	2.94	1.48	3.69	40.28	33.04	46.93	7.67634e-10	3.93203	up
F01.PB2125	0	0.24	0	4.91	6.45	5.32	5.96235e-07	6.58357	up
F01.PB21251	3.52	0	0	10.89	9.56	13.5	6.21927e-05	3.25838	up
F01.PB21289	23.33	14.6	18.77	3.62	3.14	4.19	0.000650817	-2.3626	down
F01.PB21290	36.35	26.75	30.16	0	0	0.96	8.34702e-17	-6.68411	down
F01.PB21299	0	0	0	3.52	7.11	8.26	1.32977e-09	Inf	up
F01.PB21304	0	0.17	0.19	4.76	3.1	2.37	3.09593e-05	4.89654	up
F01.PB21309	8.91	10.62	13.36	0.3	0.78	0.87	2.80764e-06	-4.11381	down
F01.PB21313	32.14	33.31	33.53	0	0	0.51	6.78058e-22	-7.65356	down
F01.PB21324	0	0.11	0	11.94	14.92	12.71	1.02448e-16	8.72754	up
F01.PB2133	0.09	0	0.07	23.85	24.39	29.75	8.23437e-18	9.84195	up
F01.PB21331	0	0	0	23.56	8.92	26.84	1.99108e-14	Inf	up
F01.PB21338	0.51	0.1	1.79	41.93	55.5	66.05	5.24414e-18	6.17608	up
F01.PB21344	0	0.15	0.2	7.21	5.75	2.49	2.7999e-06	5.82451	up
F01.PB21345	13.69	7.88	9.46	0	0	0	3.29213e-13	#NAME?	down
F01.PB21347	0	0	0	14.07	4.3	7.53	1.05198e-07	Inf	up
F01.PB21359	0	0	0	2.1	1.68	4.52	2.69722e-08	Inf	up
F01.PB21362	0.39	1.11	1.35	7.02	8.61	15.47	3.80738e-05	3.46577	up
F01.PB2139	4.28	6.96	4.5	1.18	0.62	0	0.00439853	-3.1601	down
F01.PB21401	3.52	2.67	2.85	0	0	0	1.97248e-08	#NAME?	down
F01.PB21405	0	0	0	9.51	9.35	12.24	2.06889e-12	Inf	up
F01.PB21412	37.59	58.71	23.62	0	0	0	1.55561e-15	#NAME?	down
F01.PB21415	0	0	0	67.08	18.61	18.28	2.28019e-05	Inf	up
F01.PB21418	0	0	0	3.21	2.02	2.89	5.32523e-08	Inf	up
F01.PB21436	0	0	0	9.02	8.85	7.57	2.59352e-12	Inf	up
F01.PB21440	0	0	0	16.17	10.99	10.55	1.57864e-18	Inf	up
F01.PB21457	24.27	14.11	15.21	58.27	71.63	51.19	0.00778877	1.792	up
F01.PB21477	0.41	0	0	9.84	12.73	11.27	2.97981e-11	6.51614	up
F01.PB21516	10.52	12.07	11.74	0	0	0	2.4332e-14	#NAME?	down
F01.PB2152	1.5	0	0.54	8.93	13.08	20.57	1.62906e-06	4.41336	up
F01.PB21538	0	0	0	9.15	8.08	3.92	9.77223e-13	Inf	up
F01.PB21558	0.89	0.53	1.64	6.93	4.93	6.1	0.00868077	2.60416	up
F01.PB2156	33.04	32.43	37.63	0.22	0.21	0	1.08172e-18	-8.02171	down
F01.PB21561	6.7	9.76	8.67	0.16	0.23	0.36	7.17791e-09	-5.16285	down
F01.PB21586	2.29	2.78	7.76	0	0.18	0	0.000618026	-6.14956	down
F01.PB21591	2.59	2.1	1.54	52.78	68.05	64.4	6.68486e-14	4.94025	up
F01.PB21627	0.19	0.08	0.34	1.33	0.92	1.9	0.00893035	3.05656	up
F01.PB21629	6.16	6.41	6	25.26	30.36	30.13	0.000447915	2.23328	up
F01.PB21644	20.29	15.52	12.15	1.86	3.73	3.99	0.00456675	-2.31857	down
F01.PB21671	0.04	0.54	0.72	4.09	5.92	4.69	0.000171521	3.54909	up
F01.PB21695	0	0.68	0	3.57	2.93	5.9	0.000106702	4.15878	up
F01.PB21697	0	0	0.02	9.9	12.57	13.72	6.79959e-14	Inf	up
F01.PB2170	2.36	1.34	1.11	8.74	6.12	14.52	0.0050983	2.61658	up
F01.PB21706	58.97	58.53	39.11	0.78	0.47	0.77	6.74608e-19	-6.28248	down
F01.PB21707	4.78	4.73	4.59	0.42	0.45	0.98	0.0046628	-2.93701	down
F01.PB21710	0	0	0	23	26.18	26.28	2.77697e-20	Inf	up
F01.PB21721	14.64	17.2	16.44	0	0	0	4.0978e-17	#NAME?	down
F01.PB21745	0	0	0	13.07	11.69	12.09	2.00339e-18	Inf	up
F01.PB21748	3.21	3.79	5.57	14.19	16.57	22.13	0.00710936	2.11967	up
F01.PB21752	0	0	0	5.75	4.34	2.9	4.92229e-09	Inf	up
F01.PB21757	0	0	0	11.22	9.03	8.71	3.32533e-14	Inf	up
F01.PB21767	0.28	0.22	0.58	3.38	1.71	6.21	0.00299603	3.40294	up
F01.PB21781	0	0.08	0	6.07	8.34	5.24	9.68074e-09	8.02523	up
F01.PB21789	57.46	64.83	78.49	0	0	0	2.2679e-31	#NAME?	down
F01.PB21798	5.09	4.02	5.97	0.07	0	0.09	1.24275e-07	-6.8529	down
F01.PB21801	0	0	0.07	4.55	2.63	12.02	0.000184411	8.15156	up
F01.PB21836	329.91	387.29	471.1	23.75	16.03	38.81	4.86985e-06	-3.91281	down
F01.PB21871	0	0.28	0	22.58	7.71	59.9	0.000423181	8.42852	up
F01.PB21873	0	0	0.07	15.36	6.78	7.82	1.12412e-10	9.47725	up
F01.PB21879	8.31	4.18	5.88	0	0.8	0.13	8.54649e-06	-4.32387	down
F01.PB21881	6.28	7.46	5.97	0	0	0	1.399e-11	#NAME?	down
F01.PB21884	0.57	0	1.59	6.17	3.97	6.51	0.00165818	3.00157	up
F01.PB21885	41.96	51.99	44.39	0	0.12	0	2.38484e-27	-10.9195	down
F01.PB219	1.37	1.27	0	4.41	4.37	10.13	0.00689169	2.80066	up
F01.PB21903	116.98	262.17	196.64	0	0	0	6.52953e-27	#NAME?	down
F01.PB21907	0.34	0.41	0.34	5.43	5.86	5.67	3.13448e-05	4.05417	up
F01.PB21966	0.43	0.41	0.4	7.61	8.03	10.41	1.10911e-07	4.53054	up
F01.PB21974	0	0	0	5.37	5.75	10.03	1.15107e-12	Inf	up
F01.PB21975	0	0	0	9.48	3.58	7.58	1.0116e-10	Inf	up
F01.PB21985	3.3	6.67	3.89	21.9	49.99	26.6	0.00305098	2.86364	up
F01.PB21986	2.51	1.11	5.15	11.88	17.78	15.45	0.00143323	2.43852	up
F01.PB21990	7.03	10.81	9.21	0.73	0.58	0.25	5.35555e-07	-4.10755	down
F01.PB21993	0	0	2.34	24.43	17.34	17.13	1.00108e-11	4.76264	up
F01.PB21994	5.23	5.51	4.99	38.48	65.1	32.18	0.000126376	3.15518	up
F01.PB21996	0.5	1.18	1.05	6.82	13.41	6.6	0.000395256	3.33991	up
F01.PB22008	2.98	2.88	2.15	13.24	16.45	14.38	0.00157523	2.48582	up
F01.PB22018	18.12	11.22	10.58	0.12	0.3	0.39	2.76925e-09	-5.81554	down
F01.PB22023	1.18	1.01	0.7	9.54	7	10.53	0.000111287	3.27463	up
F01.PB22030	2.34	1	1.77	13.18	5.37	11.16	0.00147843	2.56916	up
F01.PB22036	64.19	113.4	71.24	26.2	1.45	13.81	9.35395e-05	-2.58078	down
F01.PB22063	0	0	0	3.57	3.94	2.02	1.89206e-07	Inf	up
F01.PB22076	0	0.13	0	76.58	63.96	99.43	6.53883e-31	10.9607	up
F01.PB22080	11.5	8.24	15.43	0	0	0	6.72947e-18	#NAME?	down
F01.PB22085	7.82	5.07	7.01	42.27	48.15	51.83	4.86179e-06	2.86884	up
F01.PB2209	0.2	0.1	0.11	27.93	40.39	44.5	1.50347e-19	8.29487	up
F01.PB22100	11.94	13.89	15.02	0	0	0.04	1.98577e-17	#NAME?	down
F01.PB22106	2.41	3.13	5.01	0	0	0	3.26603e-08	#NAME?	down
F01.PB22114	0.47	0.5	0.16	4.7	2.4	3.8	0.00178001	3.31149	up
F01.PB22125	3.05	3.2	16.96	0	0	0	0.00381278	#NAME?	down
F01.PB2215	0	0	0	42.67	109.64	82.17	2.98119e-16	Inf	up
F01.PB22184	2.71	2.75	2.97	0	0	0	1.71787e-08	#NAME?	down
F01.PB22186	0	0	0	7.97	4.49	6.04	7.67634e-10	Inf	up
F01.PB22196	7.58	11.49	9.86	4.83	0.6	0	0.00752208	-2.37413	down
F01.PB22197	0.5	0	0	259.07	27.21	178.01	7.33131e-06	9.83234	up
F01.PB22199	40.56	37.47	42.14	0	0	0	4.46558e-29	#NAME?	down
F01.PB22205	1.61	0.99	0.91	16.37	15.14	11.77	1.02667e-06	3.655	up
F01.PB22207	0	0	0	17.2	12.3	26.08	8.26723e-24	Inf	up
F01.PB2221	10.08	10.33	22.62	0.15	0.27	0.4	2.37331e-08	-6.07538	down
F01.PB22211	1.14	1.53	1.1	10.65	9.14	6.85	0.0023526	2.88511	up
F01.PB22214	0	0	0	5.53	3.98	6.06	2.17918e-09	Inf	up
F01.PB22230	4.95	7.72	13.91	1.31	1.42	2.09	0.00952052	-2.4677	down
F01.PB22233	194.35	140.93	168.29	0	0	0	1.97046e-32	#NAME?	down
F01.PB22234	17.49	18.52	24.77	118.36	86.71	137.56	7.76028e-05	2.52088	up
F01.PB22239	42.68	24.73	9.3	0	0	0	3.5886e-07	#NAME?	down
F01.PB22246	64.51	70.94	56.89	21.15	8.76	19.69	0.00376959	-1.94967	down
F01.PB22248	0	0	0.32	9.77	10.82	15.77	1.03318e-12	7.25382	up
F01.PB22255	3.48	7.18	5.25	0	0	0.36	7.74395e-07	-5.55543	down
F01.PB22259	9.05	6.24	8.27	0	1.27	0	7.95107e-06	-4.18277	down
F01.PB22263	1.16	1.25	1.37	0	0	0.06	9.41755e-05	-6.02099	down
F01.PB22270	7.42	7.43	3.67	1.65	0.32	0.86	0.00231278	-2.73751	down
F01.PB22273	0	0	0	14.45	9.72	5.2	2.41561e-10	Inf	up
F01.PB22287	0.22	0.98	0	15.37	6.31	4.48	0.00640093	4.51005	up
F01.PB22296	1.23	2.25	2.28	0	0	0.29	0.000572556	-4.45302	down
F01.PB22319	32.81	14.08	26.96	1.29	0.12	0.23	1.13099e-10	-5.52921	down
F01.PB22327	1.64	0.96	1.94	14.39	8.31	7.24	0.000872357	2.76914	up
F01.PB22342	0	0	0	13.47	11.67	14.91	5.93382e-15	Inf	up
F01.PB22347	4.31	5.21	6.93	0.78	2.04	0	0.00588254	-2.4957	down
F01.PB22355	63.45	60.15	40.9	5.25	16.63	23.46	0.00737949	-1.86832	down
F01.PB22366	1	14.25	16.78	0	0	0	7.76965e-05	#NAME?	down
F01.PB22369	0.33	0.15	0.13	27.77	31	29.61	2.06996e-21	7.20187	up
F01.PB2238	4.29	1.85	1.54	0.41	0	0	0.00474959	-4.32746	down
F01.PB22386	1.95	1.58	2.27	0	0	0	7.37707e-06	#NAME?	down
F01.PB22389	0.81	2.45	1.72	22.02	16.02	19.74	1.92764e-06	3.58381	up
F01.PB22392	16.17	24.77	19.76	3.47	0	6	0.000126308	-2.71279	down
F01.PB22395	0	0	0	9.33	1.69	4.1	0.000418305	Inf	up
F01.PB22404	0	0.16	0.2	3.18	4.52	10.8	5.28602e-05	5.99504	up
F01.PB22415	5.04	5.39	12.06	0	0	0	1.99861e-09	#NAME?	down
F01.PB22416	0	0	0.2	1.16	1.65	1.8	0.000184763	4.62255	up
F01.PB22427	4.41	9.63	24.36	0	0	0	5.52529e-05	#NAME?	down
F01.PB22445	0	0	0	28.89	15.37	21.37	4.35543e-25	Inf	up
F01.PB22454	0	0	0	1.39	1.2	1.51	2.96884e-06	Inf	up
F01.PB22477	6.08	18.81	7.92	0	0	0	9.66444e-07	#NAME?	down
F01.PB2249	0	0	0	11.13	11.79	11.6	1.38586e-12	Inf	up
F01.PB22495	34.72	55.59	73.72	0	0	0	4.30765e-30	#NAME?	down
F01.PB22521	8.85	5.52	1	0	0	0.03	0.000212886	#NAME?	down
F01.PB22524	3.78	4.06	3.79	23.84	18.06	33.82	5.50251e-05	2.72108	up
F01.PB22537	19.02	13.46	20.31	4.26	3.58	0	0.000113907	-2.69064	down
F01.PB22540	0	0	0	14.89	13.03	14.57	4.48203e-15	Inf	up
F01.PB22561	0.41	0	0	6.19	10.37	5.83	3.00147e-08	5.8764	up
F01.PB22565	6.24	15.05	14.3	0.81	2.12	2.52	0.00139664	-2.70593	down
F01.PB22575	4.26	1.81	5.18	0	0	0.35	2.22662e-05	-5.26433	down
F01.PB22583	15.74	12.86	8.61	0	0	0	9.93991e-16	#NAME?	down
F01.PB226	2.64	1.15	2.88	108.04	132.53	129.27	3.38345e-17	5.87073	up
F01.PB22627	0	0	0	32.59	59.73	26.4	1.54083e-13	Inf	up
F01.PB22632	0	0	0	42.27	41.72	36.43	4.03996e-31	Inf	up
F01.PB22638	0	0	0	2.46	12.25	7.72	4.18976e-06	Inf	up
F01.PB2264	18.22	82.07	27.42	0	0	0	6.37978e-05	#NAME?	down
F01.PB2266	3.43	1.15	0.77	13.78	14.6	16.46	0.000353115	3.11166	up
F01.PB22665	0	0	1.21	6.73	10.27	9.67	4.08792e-08	4.55319	up
F01.PB22672	72.5	45.81	54.51	553.63	607.65	594.67	2.66692e-05	3.3726	up
F01.PB22676	1.62	1.54	1.41	0	0.29	0	0.00062525	-4.0612	down
F01.PB22683	5.73	25.78	13.74	63.05	75.66	46.8	0.00128718	2.07328	up
F01.PB22686	0	0	0	7.54	4.92	5.39	3.15209e-12	Inf	up
F01.PB22689	83.15	149.06	95.32	1.44	0	0.85	1.13075e-18	-7.17799	down
F01.PB2270	0	0	0.18	1.51	2.12	3.31	5.64376e-05	5.36553	up
F01.PB22715	15.33	26.97	75.69	0	0	0	3.18577e-06	#NAME?	down
F01.PB22756	0	0	0.07	5.68	9.47	12	2.94346e-15	9.36459	up
F01.PB22759	3.69	2.05	0	20.31	15.75	20.16	2.3372e-05	3.29053	up
F01.PB22772	0	0	0.16	12.99	11.35	13.31	1.8997e-15	8.02384	up
F01.PB22786	0	0	0	105.02	60.89	82.63	7.80962e-33	Inf	up
F01.PB22791	0	0	0	8.7	5.93	9.68	1.33796e-12	Inf	up
F01.PB22798	20.99	20.21	31.75	0	0	0	3.17746e-21	#NAME?	down
F01.PB22809	0	0.29	0.22	11.62	13.61	7.4	1.85235e-10	6.16101	up
F01.PB22818	82.98	88.81	58.56	0	0	0	1.61441e-32	#NAME?	down
F01.PB22822	21.64	18.1	15.7	4.67	2.02	1.49	9.75237e-05	-2.74961	down
F01.PB2284	150.06	137.59	111.4	0	0	0	3.77377e-32	#NAME?	down
F01.PB22840	2.67	6.7	12.78	25.49	30.72	45.91	0.000262946	2.24286	up
F01.PB22862	13.01	20.23	42.52	0	0	0	8.06633e-10	#NAME?	down
F01.PB22868	0	0	0	28.42	34.45	36.54	3.14939e-30	Inf	up
F01.PB22885	18.78	34.14	20.72	160.41	147.72	109.94	0.000136892	2.53613	up
F01.PB22888	0.48	0.09	0.24	2.75	3.55	2.76	0.00105836	3.64893	up
F01.PB22895	10.35	10.84	10.39	2.11	1.35	2.36	0.00267848	-2.44017	down
F01.PB229	27.7	28.89	40.75	0	0	0	1.13332e-21	#NAME?	down
F01.PB22900	9.19	4.49	1.91	0.31	0.14	0	0.00325729	-5.37547	down
F01.PB22904	1.33	0	2.28	10.02	9.14	5.71	0.00100437	2.86182	up
F01.PB22906	79.79	61.78	53.13	0	0	0	3.74992e-32	#NAME?	down
F01.PB22921	52.29	43.63	102.53	0	0	0	9.96876e-19	#NAME?	down
F01.PB22929	29.41	24.38	18.14	0.15	0.13	0.39	1.46135e-19	-6.92332	down
F01.PB22932	0.17	0	0.1	3.08	3.11	3	9.79327e-06	5.1493	up
F01.PB22937	5.36	6.73	25.73	0	0.07	0	0.000521178	-9.48902	down
F01.PB22946	7.25	3.65	4.7	0	0	0	2.30825e-11	#NAME?	down
F01.PB22958	9.62	19.04	8.77	0.73	1.7	0.64	0.000348246	-3.596	down
F01.PB22975	1.39	1.71	1.23	22.16	11.3	30.19	6.12837e-07	3.91653	up
F01.PB22978	27.14	59.62	32.39	0	0	0	3.7994e-15	#NAME?	down
F01.PB22981	8.51	26.86	38.55	0	0	0	8.17401e-10	#NAME?	down
F01.PB23004	0.15	0.71	0.26	6.29	5.6	4.47	3.75386e-05	3.96918	up
F01.PB23011	19.57	158	265.5	0.28	1.89	1.89	0.00159613	-6.74878	down
F01.PB23016	1.69	0	3.27	21.16	20.44	24.8	7.12007e-08	3.81498	up
F01.PB23018	54.63	48.9	38.1	0	0	0.5	2.37993e-23	-8.22894	down
F01.PB23024	0	0	0.06	5.48	4.18	6.71	6.78667e-10	8.30395	up
F01.PB23035	55.82	46.41	86.16	0.22	0.44	1.33	1.1013e-19	-6.6079	down
F01.PB23049	0	0	0	26.12	21.87	27.74	1.31632e-23	Inf	up
F01.PB23084	0.81	0.62	1.08	9.92	6.39	9.52	0.000166566	3.4064	up
F01.PB23094	0	0	0	22.52	16.23	21.81	6.79669e-24	Inf	up
F01.PB23100	935.43	987.27	1199.82	55.9	152.7	223.7	0.00847556	-2.84443	down
F01.PB23101	17.62	6.43	4.09	0	0	0	7.92473e-05	#NAME?	down
F01.PB23103	0.1	0.1	0.06	15.05	2.89	10.09	8.92362e-05	6.76745	up
F01.PB23113	3.54	5.35	8.11	0	0	0	3.32376e-09	#NAME?	down
F01.PB23158	1.98	0	0	43.09	83.67	109.69	4.51254e-14	6.87916	up
F01.PB23160	11.31	7.03	9.49	0.21	1.15	0.1	7.54829e-07	-4.25103	down
F01.PB23164	0.85	0.91	0.65	8.31	5.14	18.48	0.00330087	3.72233	up
F01.PB232	54.74	66.22	80.11	0	0	0.69	9.27629e-20	-8.45362	down
F01.PB23250	0	0	0	12.21	11.89	13.57	5.93876e-18	Inf	up
F01.PB23274	6.59	18.05	16.85	0	0	0	3.08585e-12	#NAME?	down
F01.PB23281	11.1	7.15	7.06	0.58	1.25	1.92	0.00211905	-2.79048	down
F01.PB23292	5.43	7.03	11.44	0.5	0.8	1.21	0.000832531	-3.29043	down
F01.PB23296	0.8	0.39	0.09	30.56	28.49	32.05	3.06161e-18	6.26079	up
F01.PB23298	0.2	0.98	0	13.73	9.46	7.73	4.63152e-07	4.71414	up
F01.PB23306	0	0.2	0	67.59	110.7	46.54	2.61419e-14	10.5076	up
F01.PB23313	119.14	100.69	42.93	0	0	0	3.58153e-16	#NAME?	down
F01.PB23318	0	0	0	29.59	20.9	18.22	8.5343e-20	Inf	up
F01.PB23320	0	0.26	0	78.33	57.4	50.95	1.65186e-28	9.66691	up
F01.PB23331	2.05	1.89	1.7	27.19	25.37	41.3	4.18048e-10	4.08488	up
F01.PB23335	24.88	22.4	21.65	0	0	0.09	8.73404e-23	-10.5576	down
F01.PB23350	0.14	0.26	0	151.07	125.98	130.95	2.73335e-28	10.1137	up
F01.PB23353	51.52	47.52	56.16	26.04	3.56	12.63	0.00394174	-1.85761	down
F01.PB23356	0.07	0.21	0	3.99	5.92	2.85	6.95197e-06	5.527	up
F01.PB23360	1.43	1.37	0.94	16.5	14.24	20.07	4.767e-08	3.79399	up
F01.PB23364	0.1	0.25	1.84	21.38	6.53	17.91	3.12461e-05	4.48534	up
F01.PB23368	8.25	8.85	10.75	0.25	0.11	0	6.42978e-09	-6.3597	down
F01.PB23370	0	3.13	0	25.87	91.79	30.61	0.00467167	5.59464	up
F01.PB23378	18.33	18.14	12.32	0	0	0	4.15356e-18	#NAME?	down
F01.PB23386	13.02	13.15	14.6	0	4.63	0.97	0.000568809	-2.81453	down
F01.PB23393	6.14	3.1	2.76	16.57	21.75	15.9	0.00404526	2.21128	up
F01.PB23396	0.67	0	0.08	4.56	11.86	4.36	0.00265759	4.91116	up
F01.PB23398	0	0	0	10.53	12.99	10.4	3.94521e-13	Inf	up
F01.PB23400	82.65	61.56	30.12	0	0.64	0	3.95558e-11	-8.13785	down
F01.PB23414	3.66	2.72	2.26	105.32	40.69	83.59	8.68639e-08	4.7414	up
F01.PB23417	0.49	0.18	0.16	11.13	4.38	17.3	1.8442e-05	5.35091	up
F01.PB23422	40.13	38.78	55.5	0	0	0	2.16015e-26	#NAME?	down
F01.PB23434	0	0	0	7.94	4.55	9.43	4.49575e-14	Inf	up
F01.PB23454	0.41	0.5	0.1	21.02	8.72	11.53	6.53805e-07	5.43083	up
F01.PB23484	10.84	10.26	7.8	0	0.08	0	5.93081e-13	-8.89435	down
F01.PB23488	0	0.06	0	1.29	5.46	4.55	2.35734e-05	7.52829	up
F01.PB23499	2.43	2.83	1.41	0	0	0	3.02747e-07	#NAME?	down
F01.PB23516	0.53	0.12	0	3.65	1.3	2.03	0.0028107	3.55205	up
F01.PB2352	66.43	65.52	59.07	10.81	9.45	7.87	9.82442e-06	-2.73688	down
F01.PB23521	17.74	16.2	15.93	2.93	1.77	2.02	4.77966e-05	-2.8786	down
F01.PB23528	69.22	37.21	34.17	0	0	0	7.21775e-17	#NAME?	down
F01.PB23555	167.34	79.6	74.39	0	0	0	3.20249e-15	#NAME?	down
F01.PB23590	1.37	0	0	7.53	6.52	9.74	1.63713e-06	4.10448	up
F01.PB23592	21.8	19.75	17.09	0.08	0	0	2.28965e-17	-9.54101	down
F01.PB2360	8.74	9.63	8.31	0	0	0	2.22652e-09	#NAME?	down
F01.PB23603	0.35	0.8	0.48	47.86	90.08	71.72	1.28e-19	7.05823	up
F01.PB23615	0	0	0	17.48	13.09	7.33	4.20449e-13	Inf	up
F01.PB23626	37.28	43.81	109.89	0.29	0.13	0.25	5.82207e-08	-8.15948	down
F01.PB23652	7.08	13.89	7.88	0	0.31	0	1.00887e-10	-6.52429	down
F01.PB23659	0	0	0	15.97	18.5	16.91	1.46119e-22	Inf	up
F01.PB23666	50.45	72.75	49.13	0	0	0	3.25746e-32	#NAME?	down
F01.PB23674	45.13	21.14	18.67	3.32	3.68	4.36	0.00657227	-2.91045	down
F01.PB23676	24.79	18.59	27.88	0	0	0	5.66118e-23	#NAME?	down
F01.PB23688	0	0	0	6.85	7.09	10.61	8.24519e-13	Inf	up
F01.PB23693	0.71	0.1	0	13.89	23.68	11.27	1.13565e-08	5.98402	up
F01.PB237	0	0.19	0	9.71	4.67	2.62	0.00027128	6.69516	up
F01.PB23718	0	0	0	5.3	8.69	4.51	1.18115e-11	Inf	up
F01.PB23774	0	0.23	0.72	15.46	13.05	6.71	3.36297e-08	5.3783	up
F01.PB23775	0	0.92	0	44.55	24.32	64.64	6.83122e-14	7.16148	up
F01.PB23780	18.44	23.93	16.09	0.21	0	0	4.6971e-17	-8.11688	down
F01.PB23783	97.39	182.79	279.78	0	0	0	3.40166e-21	#NAME?	down
F01.PB23784	0.13	0.06	0.34	318.15	275.77	218.78	1.03165e-27	10.9372	up
F01.PB2381	41.8	36.78	27.47	0	0	0	4.38584e-21	#NAME?	down
F01.PB23840	0	0	0	52.14	59.33	74.16	8.51542e-30	Inf	up
F01.PB23848	59.14	72.32	73.73	0	0	0	6.52567e-30	#NAME?	down
F01.PB23882	9.87	7.69	11.05	0.53	0.26	0.78	8.70528e-06	-4.29839	down
F01.PB23890	1.74	1.1	0.96	9.35	8.11	5.6	0.00137935	2.6422	up
F01.PB23894	2.49	16.7	7.8	35.54	31.05	46.52	0.00116842	2.07494	up
F01.PB23914	0	0	0	41.4	32.12	30.72	1.09479e-29	Inf	up
F01.PB23915	11.86	11.72	15.23	1.58	2.15	1.53	0.000666585	-2.88533	down
F01.PB23918	23.34	15.51	10.41	0	0	0	4.55085e-14	#NAME?	down
F01.PB23919	0	0	0.05	4.87	4.22	5.66	1.00842e-09	8.26217	up
F01.PB23930	0	0	0.2	2.51	2.13	2.69	1.36991e-05	5.30636	up
F01.PB23942	0	0	0	5.09	2.88	2.05	1.09042e-08	Inf	up
F01.PB23948	14.8	17.61	15.24	0	0.19	0.26	1.94485e-15	-7.0063	down
F01.PB23949	23.62	11.28	13.3	0	0.06	0.06	1.56181e-13	-9.27735	down
F01.PB23950	22.7	32.83	28.54	0	0.58	0	1.72842e-18	-7.13372	down
F01.PB23962	1.73	7.39	2.24	0	0	0	0.00142278	#NAME?	down
F01.PB23983	0	0	0	174.26	95.45	137.23	7.80962e-33	Inf	up
F01.PB24005	34.78	41.11	46.63	6.86	0.88	3.21	2.82777e-08	-3.46823	down
F01.PB24006	0.04	0.08	0.04	3.87	3.31	3.77	1.07686e-07	6.46908	up
F01.PB24021	30.01	13.36	10.8	0	0	0	9.18786e-09	#NAME?	down
F01.PB24032	0	0.1	0	96.87	11.8	74.6	3.68191e-07	11.7657	up
F01.PB24035	8.59	7.76	10.87	0	0	0.33	2.8899e-11	-6.45868	down
F01.PB24044	26.69	36.84	35.12	0	0	0	5.10695e-27	#NAME?	down
F01.PB24045	21.56	22.58	21.18	2.57	3.82	5.27	0.000544563	-2.49496	down
F01.PB24053	0	0	0	30.91	19.94	28.91	1.0686e-27	Inf	up
F01.PB24055	0	0.23	0.06	3.12	3.53	2.78	1.70277e-05	5.13636	up
F01.PB24056	0.61	0.44	0.42	5.95	9.65	9.45	5.00792e-06	4.12724	up
F01.PB24064	9.03	14.99	13.28	1.17	1.51	0.7	1.30995e-05	-3.46116	down
F01.PB24070	28.42	38.89	33.6	3.48	4.17	3.17	1.54338e-06	-3.19891	down
F01.PB24079	0.45	1.23	1	4.99	8.45	6.46	0.00128447	2.94742	up
F01.PB24093	8.59	13.48	10.72	1.21	0.71	1.13	7.29786e-05	-3.49409	down
F01.PB24106	5.33	11.78	5.4	0	0	0	1.20249e-08	#NAME?	down
F01.PB24110	5.04	6.82	8.62	20.89	19.55	29.57	0.00791651	1.79843	up
F01.PB24113	12.1	14.49	12.47	1.1	2.26	1.45	5.86357e-05	-3.01069	down
F01.PB24115	0	0	0	5.18	5.8	6.08	1.00744e-11	Inf	up
F01.PB24129	26.28	37.42	54.03	0	0	0	2.66341e-26	#NAME?	down
F01.PB24137	24.06	19.78	8.59	0	0	0	1.86113e-12	#NAME?	down
F01.PB24139	0	0	0	10.65	8.55	10.58	1.00141e-16	Inf	up
F01.PB24148	0	0	0	32.92	37.61	48.73	1.32484e-27	Inf	up
F01.PB24154	0	0	0	11.17	11.73	7.72	5.02437e-17	Inf	up
F01.PB24158	18.19	20.68	16.57	0.06	0.09	0.29	2.12776e-16	-7.16864	down
F01.PB24165	15.64	20.97	38.83	1.2	0.25	2.42	2.43927e-06	-4.31932	down
F01.PB2417	0	0	0	2.48	2.36	1.84	5.04761e-06	Inf	up
F01.PB24174	17.04	18.29	15.54	0	0	0	3.08807e-19	#NAME?	down
F01.PB24215	14.13	21.5	15.96	0	0	0	2.28793e-21	#NAME?	down
F01.PB24222	0	0.05	0	2.81	3.35	6.1	5.4617e-09	Inf	up
F01.PB24224	3.37	2.05	3.41	0	0	0	1.90112e-07	#NAME?	down
F01.PB24227	0	0	0.76	22.15	5.27	21.61	9.11569e-06	6.13174	up
F01.PB24230	10.56	11.58	7.77	0	0.76	0	5.23574e-08	-5.28881	down
F01.PB24264	0	0.03	0	4.15	2.61	5.01	7.10745e-11	Inf	up
F01.PB24300	0.83	1.34	1.35	51.95	41.03	20.49	1.92076e-07	5.08257	up
F01.PB24314	0.26	2.46	1.22	9.63	5.35	5.51	0.00760931	2.42908	up
F01.PB24331	0	0	0	8.08	4.95	4.78	2.88575e-09	Inf	up
F01.PB24344	10.47	14.99	8.83	0	0	0	2.51622e-13	#NAME?	down
F01.PB24345	1.07	0.65	1.18	0	0	0	6.34773e-06	#NAME?	down
F01.PB24357	0.48	0.62	0.7	3.09	6.08	6.28	0.00147203	3.18039	up
F01.PB24366	4.94	3.95	2.89	0.35	0.8	0.43	0.00811123	-2.92928	down
F01.PB24375	0.61	0.41	0.51	5.39	3.01	4.37	0.00401989	3.1643	up
F01.PB24376	1.58	0.44	0.29	76.74	80.13	53.82	9.26883e-20	6.56051	up
F01.PB24378	0.29	0.08	0.09	7.28	5.58	3.84	1.02679e-07	5.49936	up
F01.PB24392	27.79	19.54	17.44	2.05	1.86	1.74	2.83122e-06	-3.54713	down
F01.PB24402	16.93	14.52	14.17	0.76	2.45	2.09	8.38283e-05	-3.11205	down
F01.PB24423	10.87	8.46	10.56	3.64	0.74	1.43	0.00433227	-2.36203	down
F01.PB24425	0	0	0.51	19.67	29.14	34.29	2.30881e-19	7.44293	up
F01.PB24430	37.42	48.6	122.3	0.59	0.68	6.89	0.00100961	-4.70955	down
F01.PB24455	11.9	4.87	4.18	0.15	0.07	0.4	0.00098225	-5.10883	down
F01.PB24471	1.05	3.03	3.66	21.01	15.88	19.33	8.93952e-05	2.92755	up
F01.PB24473	5.64	5.32	6.2	36.95	29.07	35.77	4.69223e-05	2.59449	up
F01.PB24475	34.28	55.04	48.5	0.43	0	0	6.5673e-23	-8.55235	down
F01.PB24476	39.77	70.29	145.75	0	0	0.11	2.8948e-10	-11.4622	down
F01.PB24480	0	0	0	2.33	3.21	4.2	3.08013e-09	Inf	up
F01.PB24486	28.14	25.21	30.06	0.88	0.81	0	8.5455e-14	-5.62566	down
F01.PB24491	15.73	26.25	16.93	9.85	0	0	0.00069487	-2.54655	down
F01.PB24493	61.8	114.8	31.16	0	0	0	1.38877e-09	#NAME?	down
F01.PB24496	0.42	0.18	0.74	108.53	174.3	152.19	4.12903e-25	8.46826	up
F01.PB24497	24.82	34.58	30.19	0	0	1.11	6.57891e-15	-6.49076	down
F01.PB24501	0.84	0	1.63	93.84	76.85	106.02	4.76626e-21	6.88862	up
F01.PB24510	3.49	4.78	6.27	0	0	0	8.68529e-09	#NAME?	down
F01.PB24511	55.72	29.22	17.14	0	0	0	2.35531e-09	#NAME?	down
F01.PB24518	9.4	17.84	6.92	1.16	0.01	0.2	6.19058e-05	-4.70543	down
F01.PB24526	1.77	1.72	1.74	0.07	0.13	0.12	0.00062643	-4.23446	down
F01.PB24531	70.04	69.79	92.77	0	0	0.43	3.69428e-27	-9.20488	down
F01.PB2454	2.12	6.57	3.29	0	0	0	2.68828e-05	#NAME?	down
F01.PB24540	0.1	0.65	0.31	32.54	20.15	59.99	2.47401e-09	6.9022	up
F01.PB24541	136.46	152.47	114.06	1.33	0.88	0.11	2.9158e-22	-7.48307	down
F01.PB24545	325.69	195.16	158.75	96.43	13.2	35.59	0.00545186	-2.21586	down
F01.PB24552	20.83	25.19	44.82	1.62	5.15	4.8	2.05147e-05	-2.94111	down
F01.PB2456	17.55	21.33	25.23	0	0	6.02	8.75948e-05	-3.48466	down
F01.PB24563	43.94	47.34	70.33	158.79	197.28	257.1	0.00766116	1.95164	up
F01.PB24565	45.83	42.45	60.48	3.65	8.2	6.91	2.34779e-06	-2.9631	down
F01.PB24573	0	0	8.19	19.2	22.48	28.12	6.22995e-07	3.18194	up
F01.PB24579	0	0	0	19.2	240.85	32.51	0.00548357	Inf	up
F01.PB24581	0.62	0.44	0.39	8.32	5.04	11.17	9.29406e-06	4.17989	up
F01.PB24587	47.55	54.84	61.41	1.23	1.36	3.39	5.44262e-13	-4.81153	down
F01.PB24590	1291.19	1466.31	708.23	0.33	0	1.11	2.00131e-20	-11.3382	down
F01.PB24596	0.46	0	0	60.45	85.46	91.19	5.34062e-27	9.08107	up
F01.PB24603	248.13	278.98	525.66	0.71	0	0.32	5.59049e-23	-10.0195	down
F01.PB24604	103.13	84.02	97.51	20.8	14.16	15.37	0.000118126	-2.47434	down
F01.PB24608	19.99	25.71	32.62	0.85	1.23	0.81	7.82106e-12	-4.73482	down
F01.PB24609	4.81	7.31	7.04	26.32	21.58	37.77	0.000613472	2.1758	up
F01.PB24621	65.11	91.23	211.4	0	0	0	6.20527e-12	#NAME?	down
F01.PB24645	36.54	117.81	77.94	10.37	6.89	7.29	0.00272201	-3.22135	down
F01.PB24647	0	0	0	58.11	66.08	25.65	2.41052e-17	Inf	up
F01.PB24651	0	0	0	46.39	41.73	60.04	1.27686e-32	Inf	up
F01.PB24655	120.11	126.5	49.4	0	0	0	3.07519e-18	#NAME?	down
F01.PB24674	0	0	0	17.96	22.57	32.07	4.94025e-29	Inf	up
F01.PB24676	7.89	11.09	15.68	62	39.71	78.39	0.000203862	2.39824	up
F01.PB24684	6.97	6.19	2.92	0.06	0	0	1.92265e-11	-8.66827	down
F01.PB24688	202.04	116.27	99.93	0	0	0	1.29285e-23	#NAME?	down
F01.PB2469	0.24	0	0	31.14	70.59	15.33	5.64686e-05	9.02805	up
F01.PB2470	12.17	12.62	15.89	0	0	0	8.16651e-08	#NAME?	down
F01.PB24701	0.05	0.07	0.99	41.24	29.85	59.62	5.47803e-22	7.01114	up
F01.PB24713	1097.26	301.22	357.58	0	0	0	2.26019e-09	#NAME?	down
F01.PB24728	0.83	3.57	1.56	40.32	17.36	43.64	1.80505e-07	4.09666	up
F01.PB24730	53.95	57.49	45.35	2.15	3.65	3.11	2.38397e-10	-4.12566	down
F01.PB24745	26.77	15.96	17.61	0.44	3.34	0.62	6.17617e-09	-3.73502	down
F01.PB24747	0.08	2.42	0	28.92	37.9	15.52	2.09807e-07	5.06752	up
F01.PB2475	1.62	1.84	0.26	38.34	47.97	35.1	7.16634e-12	5.06952	up
F01.PB24754	5.6	7.61	2.7	0	0	0	7.18307e-10	#NAME?	down
F01.PB2476	12.87	14.25	8.94	61.54	48.67	68.69	0.000227654	2.32625	up
F01.PB24762	5.72	3.17	7.65	0.25	0	0	3.09103e-09	-6.19717	down
F01.PB24766	2.39	2.78	0.96	12.47	11.43	12.01	0.000290092	2.5654	up
F01.PB24782	59.18	34.39	36.18	14.81	8.28	12.91	0.00549574	-1.84322	down
F01.PB24783	30.51	24.27	33.77	5.08	4.29	11.17	0.00133777	-2.11146	down
F01.PB24786	18.28	11.15	7.79	0	0.07	0	2.72477e-12	-9.81679	down
F01.PB24788	0	0	0	165.75	171.6	141.53	1.7843e-32	Inf	up
F01.PB24793	151.71	90.7	53.19	0	0	0	4.43279e-15	#NAME?	down
F01.PB24800	11.95	14.66	23.21	42.6	63.12	88.3	0.00286102	1.9839	up
F01.PB24802	0	0	0	21.6	19	35.28	1.84832e-29	Inf	up
F01.PB24807	0	0.41	0	13.04	10.7	13.52	2.44286e-15	6.53789	up
F01.PB24817	0.35	12.53	0	33.4	17.13	20.37	0.00623463	2.45351	up
F01.PB24828	18.89	18.52	17.7	5.3	2.98	2.63	0.000301345	-2.31741	down
F01.PB24837	0	0	0	48.11	47.97	42.43	1.52659e-32	Inf	up
F01.PB24843	2.8	9.73	17.42	0	0	0	4.22129e-06	#NAME?	down
F01.PB24851	106.13	93.97	24.55	0	1.7	0	1.92523e-06	-7.00782	down
F01.PB24859	1.27	3.48	3.18	0	0.3	0.11	7.75837e-05	-4.40713	down
F01.PB24866	1.15	5.52	19.22	0	0	0	0.00459201	#NAME?	down
F01.PB24871	37.48	38.63	61.42	0	0	0	5.30475e-32	#NAME?	down
F01.PB2491	0	0	0	42.01	43.89	43.52	1.37089e-24	Inf	up
F01.PB24918	0	0.29	0	2.86	5.09	5.54	4.39488e-08	5.60634	up
F01.PB24926	14.03	11.42	11.07	1.37	0.4	0.58	3.5433e-08	-3.96273	down
F01.PB24927	45.91	54.84	37.29	0	0	0	6.14208e-27	#NAME?	down
F01.PB24939	0.72	1.59	0.59	47.44	52.37	52.77	3.2867e-17	5.7748	up
F01.PB24940	6.48	36.78	8.69	0	0	0	0.000732947	#NAME?	down
F01.PB24948	0	0	0	6.1	3.51	6.07	2.35837e-10	Inf	up
F01.PB24979	0.57	1.73	1.42	8.13	6.41	8.5	0.000646174	2.67728	up
F01.PB2499	9.01	7.66	2.38	0	0	0	1.18883e-06	#NAME?	down
F01.PB24994	5.41	5.11	6.28	30.78	31.73	26	0.000116447	2.42977	up
F01.PB24999	12.38	20.75	7.88	0	0	0	7.6752e-10	#NAME?	down
F01.PB25006	3.62	4.48	5.37	0	0	0	1.95709e-11	#NAME?	down
F01.PB25015	0	0	0	2.48	4.11	5.37	2.8775e-08	Inf	up
F01.PB25020	10.53	8.86	6.48	2.2	1	1.48	0.00107642	-2.46752	down
F01.PB2505	0	0	0.09	2.69	8.9	7.56	5.5449e-07	7.82481	up
F01.PB25051	0.9	1.89	0	64.58	57.71	28.57	2.87279e-10	5.77777	up
F01.PB25053	3.48	3.01	2.2	0	0.14	0.48	0.00063054	-3.99434	down
F01.PB25068	0	0.03	0	21.67	16.16	33	3.1173e-28	Inf	up
F01.PB25075	7.86	4.41	4.12	0.39	1.02	0.76	0.000756139	-2.95659	down
F01.PB2508	0.7	0.81	0.65	30.81	36.96	38.77	6.2848e-14	5.65668	up
F01.PB25101	41.92	53.81	77.94	7.98	0.78	3.3	3.45634e-09	-3.82353	down
F01.PB25105	0	0	0.34	5.63	5.25	14.95	6.99609e-06	6.5541	up
F01.PB25108	1.12	0.48	0.89	6.79	7.23	2.57	0.00480741	2.83075	up
F01.PB25118	0	0	0	53.88	30.28	42.8	6.96254e-32	Inf	up
F01.PB25129	2.46	26.56	10.24	251.11	199.36	64.96	0.00270425	3.75662	up
F01.PB2513	8.95	9.49	7.7	0	0.74	0.43	1.22468e-05	-4.49584	down
F01.PB25136	28.19	25.96	19.39	0	0	0	1.08707e-27	#NAME?	down
F01.PB25151	3.96	6.07	11	0	1.78	0.72	0.00316838	-3.02667	down
F01.PB25169	16.58	17.15	15.98	2.19	4.29	2.3	0.000144978	-2.47581	down
F01.PB25188	0	0	0	10.55	9.81	14.41	2.91397e-17	Inf	up
F01.PB25215	2.59	1.92	1.91	0	0	0	4.51853e-06	#NAME?	down
F01.PB25239	0	0	0	2.58	6.53	6.31	1.19592e-09	Inf	up
F01.PB25241	0.13	0.99	0.67	3.03	5.54	4.07	0.00175794	2.91472	up
F01.PB25244	13.52	9.85	21.75	0	0	0	1.64964e-14	#NAME?	down
F01.PB25249	13.44	19.38	20.12	0.24	0.07	0.2	5.70425e-18	-6.80906	down
F01.PB25274	24.32	34.32	52.19	6.25	11.48	12.04	0.00557643	-1.86812	down
F01.PB25290	21.64	24.49	21.51	94.17	118.3	132.94	0.000600422	2.36904	up
F01.PB25291	9.55	3.44	4.2	0	0	0	3.52574e-07	#NAME?	down
F01.PB25313	4.88	13.37	5.54	0	0	0.2	1.20424e-05	-7.24737	down
F01.PB25328	0.96	0.61	0.91	7.07	2.96	10.57	0.0020354	3.06693	up
F01.PB25341	1.95	1.63	3.1	0	0	0	5.27607e-07	#NAME?	down
F01.PB25343	3.12	4.82	4.41	0.36	0.09	0.16	0.000190699	-4.35086	down
F01.PB25344	1.26	3.68	3.79	0	0	0.72	0.00111325	-3.66039	down
F01.PB25348	6.81	5.78	6.75	0.55	0.15	0.21	1.12471e-05	-4.50471	down
F01.PB2536	0	0	0	41.83	42.67	7.83	2.20874e-07	Inf	up
F01.PB25366	4.3	7.81	5.53	0	0	0	1.55364e-13	#NAME?	down
F01.PB25373	0.05	0	0	7.37	5.82	9.73	7.83658e-14	9.24114	up
F01.PB25391	6.13	8.2	5.88	18.34	31.21	22.24	0.00479936	1.8555	up
F01.PB25399	19.67	17.21	13.94	1.8	1.62	1.6	3.14196e-06	-3.33928	down
F01.PB25413	7.22	5.42	8.3	0.77	0.2	0.96	3.40942e-05	-3.46686	down
F01.PB25436	31.28	157.03	54.21	0.13	0.67	0.28	0.000818779	-7.86648	down
F01.PB25441	16.86	17.31	12.6	0	0	0	2.49934e-18	#NAME?	down
F01.PB25444	0	0	0	40.93	77.32	66.54	7.80962e-33	Inf	up
F01.PB25445	203.76	75.57	42.89	0.38	0	0	2.22304e-05	-9.778	down
F01.PB25447	0	1.28	0.19	26.6	41.98	23.61	1.36266e-13	6.00005	up
F01.PB25484	3.67	5.5	3.31	0	0	0	1.8187e-07	#NAME?	down
F01.PB2550	0	0.38	0.64	4.55	4.03	3.63	0.00140208	3.6943	up
F01.PB2551	0	0	0.09	55.53	100.07	66.27	2.51877e-23	11.3978	up
F01.PB25533	14.08	10.5	10.93	0	0	0	3.9653e-20	#NAME?	down
F01.PB25537	0	0	0	6.71	3.32	6.13	3.42513e-11	Inf	up
F01.PB25572	72.06	40.13	30.17	3.75	3.45	4.58	0.000211757	-3.60221	down
F01.PB25584	11.07	7.81	8.09	0.17	0	0	2.53652e-14	-7.38045	down
F01.PB25594	30.16	54.86	66.52	10.33	15.37	13.29	0.00331739	-1.92295	down
F01.PB256	31.27	29.95	44.62	11.47	0	2.4	1.31749e-05	-2.89544	down
F01.PB25600	33.18	149.75	53.35	0	0	0	2.4103e-06	#NAME?	down
F01.PB25601	12.74	11.98	11.44	0.04	0	0	1.70251e-19	-9.83584	down
F01.PB25608	0.32	0.42	0.43	5.07	1.41	3.73	0.00489999	3.18242	up
F01.PB25610	6.77	5.14	5.98	34.69	27.18	46.42	2.60868e-05	2.61098	up
F01.PB25618	1.45	0.53	0.93	11.4	12.97	6.68	8.36888e-05	3.48246	up
F01.PB25620	0.15	0	0	15.69	17.98	18.67	1.09152e-21	8.61076	up
F01.PB25630	0	0.11	0	43.2	21.54	29.5	1.96487e-22	9.87358	up
F01.PB25658	0.33	0.56	0.5	22.77	33.98	23.48	3.83808e-16	5.95622	up
F01.PB2566	0	0	0	25.56	23.25	9.26	6.00829e-11	Inf	up
F01.PB25682	5.21	5.53	5.8	0.19	0.53	0.85	0.000111872	-3.45363	down
F01.PB25689	1.33	0	0	6.64	12.42	15.56	1.24223e-09	4.67496	up
F01.PB25690	18.58	21.28	20.07	0	0	0	3.50005e-19	#NAME?	down
F01.PB25691	2.21	2.63	1.13	13.56	5.97	15.9	0.000435464	2.56677	up
F01.PB25699	0.26	0	0	12.14	36.53	13.91	2.0039e-05	8.11876	up
F01.PB25713	1.35	1.62	2.78	0	0	0	1.59435e-07	#NAME?	down
F01.PB2574	7.68	4.03	4.61	0	0	0	3.83821e-08	#NAME?	down
F01.PB25750	5.45	2.85	5.98	0	0	0.1	2.71141e-10	-7.7584	down
F01.PB25757	9.38	7.33	6.81	1.68	1.98	1.66	0.00764666	-2.14537	down
F01.PB25758	6.51	7.45	10.42	0	0	0	6.97365e-11	#NAME?	down
F01.PB25762	12.82	8.45	9.82	0	0	0	2.64396e-13	#NAME?	down
F01.PB25770	0	0	0	109.94	46.44	71.45	1.13823e-19	Inf	up
F01.PB25778	0.87	0.51	0.53	5.13	1.66	4.44	0.00766142	2.58968	up
F01.PB2580	0	2.28	0	5.94	11.83	18.43	7.08803e-05	3.94813	up
F01.PB25803	4.37	3.56	3.09	0	0	0.11	3.45034e-08	-6.76202	down
F01.PB25805	6.31	3.14	7.68	1.88	0	0	0.000186804	-3.15772	down
F01.PB25812	1.75	1.48	2.37	0.05	0	0.17	6.5182e-05	-4.9624	down
F01.PB25827	1.13	0.72	1.11	8.23	5.86	14.31	1.48947e-05	3.27655	up
F01.PB25838	0.31	0	0	1.29	1.91	1.19	0.00106858	3.90661	up
F01.PB25843	13	9.62	11.32	0	0.1	0	5.28738e-17	-8.64142	down
F01.PB25853	0.43	0.21	0.1	3.74	4.68	1.98	0.000100591	3.93494	up
F01.PB25855	4.57	17.06	5.78	99.56	56.51	37.3	0.00623747	2.8444	up
F01.PB25872	24.47	18.48	15.29	0	0	0	1.88007e-24	#NAME?	down
F01.PB25877	0.06	0.07	0	3.92	1.54	2.52	6.97493e-07	5.93656	up
F01.PB25879	0	0.27	0	18.35	17.04	24.54	1.46582e-21	7.89762	up
F01.PB25880	264.37	366.8	297.1	11.19	0	11.89	6.72915e-11	-5.34632	down
F01.PB25890	35.74	41.6	30.38	0.17	0	0	3.78299e-22	-9.27057	down
F01.PB25894	1.32	1.37	2.28	0	0	0.05	1.91239e-06	-7.26175	down
F01.PB25913	0	0	0	4.61	8.7	10.18	1.98675e-16	Inf	up
F01.PB25941	0.38	0.19	0	6.15	4.15	2.68	4.46693e-06	4.57643	up
F01.PB25943	2.28	1.09	2.29	0	0	0	1.82628e-07	#NAME?	down
F01.PB25960	1.13	2.49	3.32	0	0	0	3.81851e-08	#NAME?	down
F01.PB25964	3.78	5.23	2.75	0	0	0	5.02627e-08	#NAME?	down
F01.PB26001	3.43	0.77	1.64	27.49	22.89	22.2	1.27902e-08	3.6598	up
F01.PB26005	0.1	0	0.2	3.28	6.67	4.9	1.40549e-07	5.92627	up
F01.PB26021	2.14	0.54	0.33	8.73	5.83	7.47	0.000374156	2.88737	up
F01.PB26022	9.4	7.16	5.69	38.73	18.93	28.3	0.002699	1.96047	up
F01.PB26047	5.09	8.21	5.79	40.14	39.21	45.56	1.32744e-05	2.72707	up
F01.PB26053	1.47	0.62	1.02	6.87	4.12	5.1	0.00824431	2.40367	up
F01.PB26054	0	0	0	8.74	10.37	12.9	1.36183e-15	Inf	up
F01.PB26059	0.1	0.04	0.24	12.87	10.72	16.54	2.26579e-16	6.85857	up
F01.PB26081	0.06	0.28	0.22	1.59	2.22	1.52	0.00272416	3.40008	up
F01.PB26084	81.05	39.71	41.84	11.77	12.91	11.14	0.00609809	-2.15992	down
F01.PB26085	4.32	11.49	12.27	34.77	35.68	25.69	0.00623463	1.81706	up
F01.PB26087	0	0	0	1.9	1.72	10.34	0.00424528	Inf	up
F01.PB26108	26.35	22.27	28.94	0	0	0	9.16136e-29	#NAME?	down
F01.PB2611	0.2	0.12	0.12	3.04	2.59	5.22	6.91164e-05	4.93429	up
F01.PB26135	1.24	0.38	1.29	4.38	5.56	4.93	0.0077636	2.39682	up
F01.PB2615	0	0	0	9.67	20.38	30.38	3.76745e-12	Inf	up
F01.PB26150	0.03	0.07	0.07	4.25	0.95	5.57	0.000173147	5.98487	up
F01.PB26153	3.6	6.49	3.97	0.38	0	0	1.92986e-07	-5.19515	down
F01.PB26167	10.83	6.23	8.49	0.27	0.14	0	1.36723e-11	-6.08928	down
F01.PB26168	0.35	0.3	0.64	2.11	3.39	2.43	0.00962021	2.74685	up
F01.PB26174	8.08	5.39	4.72	0.87	0.97	0.52	0.000375304	-2.95381	down
F01.PB26182	0.82	0.32	0.75	4.41	7.57	14.18	0.000352981	3.82098	up
F01.PB2619	85.19	95.59	114.32	0	0	0	2.20983e-31	#NAME?	down
F01.PB26211	1.75	3.67	1.78	0	0	0	7.14213e-07	#NAME?	down
F01.PB26216	0.14	0.15	0.16	4.71	4.66	4.35	2.6632e-07	5.08812	up
F01.PB26239	0.05	0.21	0.14	8.52	7.98	9.19	3.98693e-12	6.32953	up
F01.PB26245	2.98	2.08	3.42	0	0.1	0	1.63303e-07	-6.70358	down
F01.PB26251	79.6	92.62	120.98	2.04	4.07	6.21	5.14392e-12	-4.57282	down
F01.PB26255	0	0	0	3.87	5.55	2.87	1.06077e-07	Inf	up
F01.PB26271	4.94	6.85	6.17	1.02	0.27	0.72	0.000317865	-3.19662	down
F01.PB26287	0	0	0	37.22	32.54	39.13	7.0387e-32	Inf	up
F01.PB26297	4.66	6.3	4.07	22.56	22.94	18.68	0.00114102	2.11887	up
F01.PB26312	3.2	1.95	1.42	10.19	11.21	11.01	0.00884773	2.34815	up
F01.PB26318	2.57	7.32	21.58	0	0	0	0.00043662	#NAME?	down
F01.PB26322	0.04	0	0.04	2.78	3.63	6.76	2.08104e-10	7.6225	up
F01.PB26347	20.32	23.28	24.01	2.59	3.17	4.56	3.08514e-05	-2.70875	down
F01.PB26349	1.32	2.61	1.4	15.55	14.16	19.28	8.87703e-07	3.21664	up
F01.PB26352	4.39	4.16	4.15	0	0	0	9.32629e-08	#NAME?	down
F01.PB26355	16.12	10.23	14.12	3.51	1.21	4.09	0.00149959	-2.211	down
F01.PB26360	0.61	0	0	2.25	1.8	2.04	0.0048152	3.31441	up
F01.PB26367	2.27	1.79	4.55	0	0	1.11	0.00767615	-3.00677	down
F01.PB26377	1.44	6.56	1.84	20.28	12.74	15.27	0.000475862	2.30471	up
F01.PB26379	7.12	6.51	12.29	0.2	0	0	3.91268e-13	-6.95275	down
F01.PB26407	0	0	1.53	11.5	12.53	13.5	1.77541e-09	4.73866	up
F01.PB26410	0.43	0.98	0.54	4.34	3.8	6.06	0.00121837	2.90427	up
F01.PB26450	8.38	9.02	10.17	0	0	0	4.45546e-17	#NAME?	down
F01.PB26463	29.5	33.09	42.27	0.15	0	0	1.46587e-23	-10.3426	down
F01.PB26474	27.38	48.78	30.79	0	0	9.35	1.36951e-06	-3.5874	down
F01.PB26488	0.14	0.69	0.24	3.42	2.63	5.51	0.00140905	3.52742	up
F01.PB26504	0	0	0	12.25	7	4.53	3.48712e-10	Inf	up
F01.PB26516	0.76	0.71	0.32	4.1	8.61	6.17	0.000102151	3.45128	up
F01.PB2653	15.86	10.2	23.15	0	4.64	0.71	0.00015101	-3.12367	down
F01.PB26536	4.99	6.64	6.67	0.6	0.33	0.39	0.000284687	-3.80511	down
F01.PB26537	30.44	34.22	47.93	0	0.78	3.32	9.07078e-13	-4.81736	down
F01.PB26607	0.12	0.16	0	18.55	7.11	26.08	2.88933e-09	7.80124	up
F01.PB26611	14.78	16.77	20.58	1.97	0.18	2.51	1.76431e-07	-3.51644	down
F01.PB26629	0.02	0	0	22.77	32.08	12.18	4.76563e-14	Inf	up
F01.PB26639	1.26	1.95	1.63	36.9	16.57	14.91	0.00101146	3.87179	up
F01.PB26641	16.67	16.56	13.71	0.11	0.24	0	8.85843e-15	-7.23236	down
F01.PB26670	0.15	0.29	0.08	37.86	33.74	39.52	1.4438e-24	7.89872	up
F01.PB26687	0	0.08	0.08	1.51	2.92	3.42	2.52597e-05	5.65172	up
F01.PB2670	12.02	9.12	18.61	0	0	0.14	2.65109e-11	-8.84048	down
F01.PB26700	0.32	0.64	0.66	7.44	9.51	8.66	2.17501e-07	4.10033	up
F01.PB26719	0	0	0.09	2.04	4.18	3.44	1.76163e-06	7.02984	up
F01.PB26744	0	0.31	0	36.91	23.33	30.19	1.71499e-23	8.34558	up
F01.PB26756	0	0	0.19	3.97	3.15	3.57	6.39602e-07	6.14654	up
F01.PB26759	65.75	62.75	49.83	0	0.1	0.24	2.11295e-26	-9.33877	down
F01.PB26770	0.35	0.88	1.21	17.15	18.56	27.11	1.7184e-12	4.74601	up
F01.PB26794	1.52	2.62	2.59	16.22	19.41	9.29	7.54073e-05	2.79272	up
F01.PB26796	9.57	14.05	7.96	1.48	1.72	1.28	0.00010946	-2.80429	down
F01.PB26817	0.21	0.07	0.64	25.59	21.4	21	2.15607e-18	6.35969	up
F01.PB26840	27.81	24.13	14.54	1.51	0.66	0.38	1.08318e-11	-4.71976	down
F01.PB26851	5.31	4.83	3.39	107.67	135.99	68.11	2.53568e-09	4.57552	up
F01.PB26854	1.66	0	0.59	336.62	281.7	477.08	1.20105e-23	8.98544	up
F01.PB2686	68.56	59.48	79.23	0	0	0	2.96806e-25	#NAME?	down
F01.PB26868	55.43	45.21	49.34	0	0	0	2.35563e-27	#NAME?	down
F01.PB2687	0	0	0	11.68	14.97	17.66	2.5996e-14	Inf	up
F01.PB26874	0.41	0	0.17	60.66	72.26	86.42	1.01513e-26	8.71305	up
F01.PB26876	6.59	12.55	5.99	63.64	55.86	25.95	0.00207543	2.57379	up
F01.PB26877	3.74	3.21	3.71	15.5	15.28	16.71	0.00137368	2.18559	up
F01.PB26895	12.36	4.4	0	19.82	27.32	24.14	0.00226282	2.08009	up
F01.PB26900	0	0	0.24	150.03	141.27	176.64	7.31022e-30	11.0663	up
F01.PB26905	0.6	1.39	0.56	20.01	20.12	7.46	4.22406e-05	4.30964	up
F01.PB26911	10.78	19.43	8.88	95.32	75.9	71.72	3.40447e-05	2.65373	up
F01.PB26926	20.96	44.64	78.8	0	0	0	1.1146e-11	#NAME?	down
F01.PB26950	90.39	217.77	57.95	0	0	0	3.69187e-08	#NAME?	down
F01.PB26959	2.49	2.71	2.69	0	0.27	0.28	0.00084744	-4.10516	down
F01.PB26963	16.77	25.86	12.83	0.6	0.41	0	4.97939e-11	-5.81153	down
F01.PB26977	764.18	540.18	164.64	0.55	0.24	0.06	1.20598e-09	-10.8716	down
F01.PB26981	11.58	11.79	14.05	0.85	0.18	0.48	2.29988e-08	-4.74125	down
F01.PB27000	0	0	0	32.83	30.2	23.67	3.13097e-25	Inf	up
F01.PB27014	0.07	0	0	1.57	23.4	14.22	0.000371907	9.93952	up
F01.PB27015	0	0.2	0	142.1	61.83	97.18	1.08441e-20	10.7534	up
F01.PB27020	0	0	0	1110.13	954.98	1759.23	4.26877e-26	Inf	up
F01.PB27025	34.73	38.12	41.82	0	0.18	0.26	3.56318e-24	-8.27047	down
F01.PB27030	133.92	127.52	147.33	30.96	37.83	38.26	0.00833809	-1.90833	down
F01.PB2704	204.04	225.7	239.3	10.98	68.07	28.22	8.38283e-05	-2.57891	down
F01.PB27040	0	0	0	4.53	1.33	1.64	0.00044685	Inf	up
F01.PB27041	22.64	51.98	235.51	0	0	0	0.000644805	#NAME?	down
F01.PB2705	0	0	0	5.36	6.32	3.93	4.99845e-08	Inf	up
F01.PB27065	0	0.81	0	103.25	117.91	131.7	8.17391e-27	8.8381	up
F01.PB27068	16.52	18.03	12.15	5.42	1.9	2.05	0.00106366	-2.30369	down
F01.PB27070	0	0	1.44	58.66	58.38	36.11	7.03168e-21	6.8412	up
F01.PB27071	0	0	0	445.42	944.25	201.85	1.70651e-09	Inf	up
F01.PB27090	3.38	1.5	2.28	15.55	17.83	31.82	5.89208e-06	3.20777	up
F01.PB27102	39.63	35.39	44.8	1.49	2.8	0.71	6.78141e-12	-4.53599	down
F01.PB27108	7.82	11.91	12.25	85.99	75.2	105.53	1.17511e-06	3.083	up
F01.PB27119	539.61	398.62	242.78	14.7	8.65	5.62	5.61158e-10	-5.32776	down
F01.PB27123	20.65	19.6	25.3	4.14	0.03	5.34	1.61583e-05	-2.8049	down
F01.PB27126	6.91	29.94	24.14	142.92	58.3	113.65	0.00104533	2.39005	up
F01.PB27138	0.3	0	0	183.45	280.77	107.04	3.20262e-15	10.9774	up
F01.PB27139	6.45	14.96	9.65	79.25	58.54	55.82	3.01956e-05	2.66836	up
F01.PB27147	26.33	50.81	41.2	0	1.38	7.32	8.24728e-09	-3.81232	down
F01.PB27148	0	0.07	0.1	13.24	14.43	11.73	1.58256e-13	9.10243	up
F01.PB27150	6.48	9.37	19.47	0	0	0	1.931e-09	#NAME?	down
F01.PB27151	204.1	196.85	379.72	5.32	4.42	4.18	8.74966e-13	-5.77479	down
F01.PB27155	2.27	1.21	1.24	97.62	103.07	111.94	1.76883e-17	6.08432	up
F01.PB27161	9.76	7.5	8.92	0	0.32	0	1.11357e-08	-6.32665	down
F01.PB27175	591.12	211.54	402.45	0	0	0	1.28749e-19	#NAME?	down
F01.PB27179	27	61.89	71.04	0	0	0	1.90325e-19	#NAME?	down
F01.PB27191	17.95	22.02	20.69	0.47	0.39	0.8	5.01335e-12	-5.2749	down
F01.PB27194	293.83	163.54	289.81	62.47	49.25	17.13	0.000542341	-2.47871	down
F01.PB27195	30.97	28.43	53.59	6.52	19.47	6.8	0.00824359	-1.72352	down
F01.PB27202	0.28	0.86	0.86	4.42	9.19	8.07	0.000213102	3.53345	up
F01.PB27208	0.29	1.02	0.45	27.09	37.58	54.92	3.8396e-17	6.195	up
F01.PB27215	20.93	21.2	62.39	0	0.23	0	4.35524e-07	-8.81624	down
F01.PB27221	5.72	5.74	3.85	37.96	28.75	27.31	7.76028e-05	2.64381	up
F01.PB27224	6.33	15.25	53.16	0	0	0	0.000725355	#NAME?	down
F01.PB27227	25.92	32.04	31.73	1.6	0.26	2.21	1.67465e-10	-4.50729	down
F01.PB27228	248.61	158.13	173.48	0.41	0	0	8.49136e-29	-10.5727	down
F01.PB27231	25.31	18.84	22.64	59.78	99.32	86.93	0.00475504	1.90848	up
F01.PB27234	48.24	82.03	101.99	0	0	0	1.28866e-32	#NAME?	down
F01.PB2724	4.95	4.44	3.55	0	0	0	1.98316e-07	#NAME?	down
F01.PB27240	48.1	16.62	12.92	0	0	0	3.35809e-06	#NAME?	down
F01.PB27241	0	0	0	10.86	10.71	11.84	7.57426e-16	Inf	up
F01.PB2725	11.37	9.69	11.78	0.09	0.8	0.57	4.17644e-06	-4.45365	down
F01.PB27251	0.74	0.01	0.85	493.5	570.6	377.59	5.73302e-24	9.97216	up
F01.PB27253	3.65	3.88	2.27	73.41	102.09	88.41	1.03735e-12	4.77924	up
F01.PB27255	0	0.08	0.57	96.05	112.65	151.85	3.44593e-27	9.31222	up
F01.PB2726	79.67	42.2	16.58	0	1.09	0.37	0.000198279	-6.61488	down
F01.PB27277	2.4	20.18	10.11	0	0	0	0.000232075	#NAME?	down
F01.PB27281	102.48	74.61	102.49	6.93	9.91	9.31	1.24829e-07	-3.3965	down
F01.PB27282	7.27	10.19	4.39	51.67	40.02	46.63	2.12065e-05	2.67702	up
F01.PB27284	0	0	0	1.46	1.48	1.05	3.29488e-06	Inf	up
F01.PB27288	0.14	0	0	1.19	2.46	1.38	6.61259e-05	5.23192	up
F01.PB27290	126.09	80.15	76.85	12.98	15.11	6.53	4.90075e-06	-2.99843	down
F01.PB27299	73.42	85.17	115.49	0	0	0	8.63582e-32	#NAME?	down
F01.PB27300	0	0	0	234.85	237.21	350.99	1.221e-32	Inf	up
F01.PB27314	17.67	16.21	20.03	0.11	0.58	0.05	2.68811e-14	-6.13843	down
F01.PB27315	49.38	47.03	48.25	0.57	0.55	1.12	7.16616e-18	-6.03915	down
F01.PB27317	0	0	0	364.62	246.42	578.89	4.38761e-32	Inf	up
F01.PB27326	94.33	124.55	159.95	16.97	19.7	33.66	0.000374586	-2.41502	down
F01.PB27351	2.06	2.42	1.66	1198.47	605.92	614.5	2.03569e-15	8.68218	up
F01.PB27353	0.44	0	0.2	108.63	61.07	116.91	6.91963e-26	8.85852	up
F01.PB27365	1.32	4.86	0.66	135.82	156.5	99.64	3.75665e-13	5.85999	up
F01.PB2737	7.05	7.35	9.2	0.19	0	0	3.60933e-08	-6.88224	down
F01.PB27380	37.75	43.8	37.88	0	0.01	0	6.42797e-32	#NAME?	down
F01.PB27386	11.21	7.53	16.11	0	0	0	9.66468e-22	#NAME?	down
F01.PB27388	0.31	1.03	0	5.27	10.87	3.32	0.00742582	3.91603	up
F01.PB27397	31.48	52.14	35.68	0	0	0	2.30493e-32	#NAME?	down
F01.PB27399	12.22	37.15	43.86	0	0.12	0.52	1.32537e-08	-7.33022	down
F01.PB27406	33.65	80.22	110.65	5.26	10.38	5.03	0.00042472	-3.3895	down
F01.PB27407	3.83	7.56	7.24	21.41	13.68	27.91	0.0058847	1.77166	up
F01.PB27414	19.79	42.01	19.03	136.68	122.76	94.04	0.00737515	2.14818	up
F01.PB27433	5.86	6.66	6.08	82.5	73.28	95.59	4.17424e-08	3.77275	up
F01.PB27435	3.12	3.82	23.61	0	0	0	0.00537047	#NAME?	down
F01.PB27483	62.36	77.95	82.2	0	0	0	1.27686e-32	#NAME?	down
F01.PB27488	117.42	67.64	65.4	0	0	0	2.69273e-26	#NAME?	down
F01.PB27489	32.76	31.73	33.46	0	0	0.71	1.75043e-21	-7.20132	down
F01.PB27492	6.65	12.38	73.64	0	0	0	0.00257986	#NAME?	down
F01.PB27494	2.53	1.87	2.24	17.64	17.51	21.38	7.33577e-07	3.11085	up
F01.PB27498	12.59	12.7	16.27	0	0	0	8.4136e-23	#NAME?	down
F01.PB275	0.07	0.16	0.17	7.4	7.29	4.08	1.59722e-06	5.59137	up
F01.PB27504	42.16	40.53	51.21	0	3.57	1.21	1.64824e-12	-4.76495	down
F01.PB27510	33.92	27.52	30.99	0	0	0	8.86722e-31	#NAME?	down
F01.PB27531	135.6	272.49	137.88	1.8	0	33.34	3.33189e-05	-4.02502	down
F01.PB27540	0.09	0	0	47.6	56.88	57.14	2.17541e-31	11.3514	up
F01.PB27554	0.7	0.15	0.74	17.46	19.57	13.06	4.70032e-13	5.04278	up
F01.PB2756	0.14	0	0	90.91	116.22	64.75	3.88014e-27	11.8371	up
F01.PB27563	6.65	4.87	5.56	24.54	20.76	26.05	0.00117233	2.07888	up
F01.PB27565	61.22	46.56	35.7	15.09	11.13	13.03	0.00568585	-1.86184	down
F01.PB27569	17.04	8.96	1.87	0	0	0	6.19058e-05	#NAME?	down
F01.PB27571	0	0	0	10.98	132.42	50.85	6.50356e-05	Inf	up
F01.PB27575	21.81	19.48	20.77	0	0.32	0	6.10544e-22	-7.53531	down
F01.PB27592	3.31	0	0	6.22	8.47	5.44	0.00115231	2.59967	up
F01.PB27607	0	1.57	3.11	36.33	21.62	29.47	1.76469e-11	4.29359	up
F01.PB27608	2.87	8.8	5.82	149.36	118.42	80.03	1.39388e-09	4.35095	up
F01.PB27613	17.13	17.06	19.52	0.27	0.08	0.17	2.41646e-19	-6.81259	down
F01.PB27637	32.01	32.26	36.28	0	0	0	3.77122e-32	#NAME?	down
F01.PB27638	0	0	0.1	262.4	150.53	328.3	1.37242e-28	13.0324	up
F01.PB27641	13.14	13.66	8.23	4.01	2.27	2.68	0.00460029	-1.96621	down
F01.PB27651	5.95	4.08	9.17	0	0.69	0.07	3.99935e-08	-4.64941	down
F01.PB27655	5.93	6.28	4.55	59.35	29.37	55.68	1.22068e-06	3.11285	up
F01.PB27657	1.2	0.95	1.67	12.1	16.48	11.19	3.82969e-07	3.44022	up
F01.PB27667	0.7	0.92	0.49	10.93	9.43	11.32	2.56907e-08	3.91496	up
F01.PB27668	58.79	49.66	39.83	14.05	4.2	11.77	0.00052634	-2.30507	down
F01.PB27678	148.63	77.44	93.03	34.05	20.13	12.3	0.00155931	-2.23319	down
F01.PB27684	2.95	5.53	4.58	33.95	25.1	36.68	2.93868e-06	2.89496	up
F01.PB27689	19.99	23.05	15.25	6.83	3.08	3.88	0.00101964	-2.0688	down
F01.PB2769	3.32	2.97	2.43	45.22	62.85	52.05	1.33865e-10	4.25871	up
F01.PB27702	1.16	1.18	3.08	53.58	54.75	56.79	4.40874e-13	4.97943	up
F01.PB27736	2.49	3.21	4.66	56.04	36.63	112.1	6.38161e-05	4.30905	up
F01.PB27741	1.36	1.22	2.2	0	0	0	1.41086e-07	#NAME?	down
F01.PB27742	2.17	4.41	4.46	32.08	35.66	41.15	9.55887e-08	3.33268	up
F01.PB27773	32.38	26.13	31.97	6.06	3.66	12.73	0.00242845	-2.02473	down
F01.PB27777	12.67	10.27	7.52	0.61	0	0.05	3.07691e-12	-5.60033	down
F01.PB2779	41.45	23.83	28.18	10.53	6.16	6.57	0.00522516	-1.97972	down
F01.PB27790	19.73	24.22	26.29	0	0	0	5.57368e-29	#NAME?	down
F01.PB27796	61.55	52.31	47.17	0	0	0	1.84188e-32	#NAME?	down
F01.PB27799	65.27	190.56	142.01	0.34	0	0.31	1.23992e-13	-9.38983	down
F01.PB27801	0.29	1.52	2.06	37.22	123.33	58.03	0.000151941	5.8946	up
F01.PB27840	25.08	25.52	25.22	1.05	0	0.75	1.36183e-15	-5.41203	down
F01.PB27846	28.05	22.89	28.32	0.67	0.51	1.95	1.35827e-12	-4.70964	down
F01.PB2786	0	0	0	10.86	45.28	8.86	0.00138006	Inf	up
F01.PB27865	7.66	6.96	12.95	0.49	1.31	1.08	7.69049e-06	-3.2462	down
F01.PB27887	0.34	0	0.26	12.33	19.38	14.96	5.48348e-17	6.42679	up
F01.PB2789	0	0	0	11.48	8.57	10.9	1.92679e-11	Inf	up
F01.PB27891	25.42	29.04	24.25	5.52	6.53	5.08	0.000549801	-2.17713	down
F01.PB27904	0.02	0	0	13.96	11.06	4.97	2.4143e-12	Inf	up
F01.PB27918	5.54	2	3.47	14.3	13.31	14.26	0.00466936	1.94809	up
F01.PB27920	0	0	0.65	1.16	1.78	2.51	0.00261533	3.13723	up
F01.PB27925	21.48	27.71	13.71	0	0	0	3.35125e-22	#NAME?	down
F01.PB27954	5.5	5.42	5.94	1.17	0.52	0.27	0.000121527	-3.10685	down
F01.PB27955	15.91	14.77	12.59	0.5	4.03	3.27	0.000204264	-2.46466	down
F01.PB27956	20.94	14.31	12.27	1.98	2.52	2.12	1.25558e-05	-2.83467	down
F01.PB27969	40.65	22.31	16.66	7.95	1.84	4.39	0.00903957	-2.49218	down
F01.PB27972	0.34	0.23	1.15	6.33	3.31	7.2	4.04229e-05	3.35696	up
F01.PB27977	1.18	0.61	1.49	47.66	31.29	48.45	4.48203e-15	5.32205	up
F01.PB27979	1.85	1.48	2.88	10.64	15.99	11.71	3.74957e-05	2.66799	up
F01.PB27987	1.97	0	0.61	8.59	13.13	25.92	9.86454e-05	4.20652	up
F01.PB2799	5.69	6.17	7.39	0.09	0.31	1.61	0.00268674	-3.4572	down
F01.PB27995	28.65	13.12	19.18	5.74	5.22	2.93	0.00202482	-2.10617	down
F01.PB28013	0	0	0	32.38	33.23	81.4	8.51339e-15	Inf	up
F01.PB28014	16.21	9.74	6.33	0.11	0.25	0.26	4.34378e-07	-5.74626	down
F01.PB28023	0	0.45	2.31	9.78	11.78	20.59	1.09443e-08	4.00019	up
F01.PB28025	69.81	55.24	63.59	0	0	0	1.35811e-32	#NAME?	down
F01.PB28030	0	0	0	6.16	7.86	5.06	4.35088e-15	Inf	up
F01.PB28041	0.04	0	0	4.44	5.61	2.9	2.34013e-13	9.1862	up
F01.PB28045	83.63	292.46	188.35	2.75	0.79	0.31	1.49205e-07	-7.16774	down
F01.PB2809	8.19	4.73	7.32	0.3	0	1.15	0.000502042	-3.83938	down
F01.PB28098	0	0	0	19.03	8.8	19.2	1.98272e-22	Inf	up
F01.PB28100	22.98	31.98	24.13	0	0	0	7.41716e-30	#NAME?	down
F01.PB28105	10.56	10.24	12.54	0.24	3.15	2.71	0.00032885	-2.43854	down
F01.PB28107	16.41	13.73	9.39	58.18	115.32	82.74	7.46366e-05	2.71427	up
F01.PB28109	78.53	59.05	43.17	0	0	0.12	1.70689e-29	-10.9553	down
F01.PB28120	0	0	0	17.43	27.32	30.95	1.56372e-30	Inf	up
F01.PB28122	31.33	128.08	130.07	0	1.19	0	4.59961e-08	-7.84925	down
F01.PB28132	30.25	17.45	19.98	2.19	2.14	2.57	2.0037e-07	-3.29543	down
F01.PB28154	0	0.17	0.12	9.5	9.79	23.45	3.38873e-09	7.33064	up
F01.PB28173	0	0	0	15.99	24.49	22.53	2.04827e-28	Inf	up
F01.PB28182	0.19	0.11	0.54	15.57	31.03	37.97	1.01033e-14	6.83484	up
F01.PB28183	3.12	3.6	2.53	9.13	13.37	9.7	0.00979928	1.82779	up
F01.PB28188	0	0	0	6.54	1.56	2.83	3.43462e-05	Inf	up
F01.PB28192	4.85	3.31	7.68	0	0	0	3.18515e-14	#NAME?	down
F01.PB28203	0	0.26	3.32	7.76	7.37	12.26	2.86679e-05	3.0081	up
F01.PB28207	3.58	3.13	5.53	30.33	64.12	56.76	6.86249e-08	3.6621	up
F01.PB28210	7.47	6.35	8.13	1.04	2.23	1.86	0.00945555	-2.0919	down
F01.PB28211	5.67	9.45	4.96	0	0	0	2.77541e-15	#NAME?	down
F01.PB28214	0	0	0	56.08	114.88	73.64	1.18233e-24	Inf	up
F01.PB28223	1.74	2.14	0.83	86.12	60.73	25.44	2.53126e-05	5.23214	up
F01.PB28224	15.99	15.24	11.67	0	1.79	2.52	7.60883e-07	-3.33828	down
F01.PB28231	4.88	10.76	12.04	0.84	0.56	0.21	1.94621e-07	-4.08172	down
F01.PB28233	4.41	4.49	5.61	21.07	31.06	27.67	6.48972e-05	2.49121	up
F01.PB28255	20.07	42.38	26.9	0.97	0.17	0.75	2.06218e-10	-5.55485	down
F01.PB28259	9.73	11.27	5.86	1.44	1.38	0.99	0.000101819	-2.81269	down
F01.PB28265	0	0	0.06	244.47	237.24	108.18	2.54507e-24	13.4598	up
F01.PB28266	0	0.4	0	1.68	3.19	3.03	4.00812e-05	4.35447	up
F01.PB28267	0	0	0	2.89	2.29	4.34	7.07763e-11	Inf	up
F01.PB28273	35.64	20.63	24.64	0	0	0	3.32781e-30	#NAME?	down
F01.PB28281	3.75	3.41	2.64	0.14	0.07	0.12	8.85564e-07	-5.34509	down
F01.PB28285	2.3	7.76	20.72	0	0	0	0.000247463	#NAME?	down
F01.PB28286	4.41	8.73	22.95	0	0	0	9.90385e-06	#NAME?	down
F01.PB28292	0.49	0.5	0.76	12.27	13.62	13.64	2.38717e-10	4.5587	up
F01.PB28295	64.06	45.52	40.86	9.8	9.6	10.33	0.000449475	-2.32976	down
F01.PB28302	0	0	0	0.9	2.93	2.4	1.02054e-07	Inf	up
F01.PB2832	15.76	23.11	60.6	0	0	0	5.09829e-07	#NAME?	down
F01.PB28332	0	0	0	7.96	7.98	9.04	2.5609e-21	Inf	up
F01.PB28352	4.27	13.56	1.29	24.36	16.68	22.28	0.00982447	1.72047	up
F01.PB28356	0	0	0	0.56	1.17	0.8	1.02942e-06	Inf	up
F01.PB28359	0	0	0.08	4.57	3.66	5.6	1.00385e-11	7.87669	up
F01.PB28370	1.13	1.03	1.75	26.53	15.2	29.71	3.19482e-11	4.22774	up
F01.PB2838	0	0.17	0	1.67	3.82	3.45	1.64209e-05	5.80688	up
F01.PB28388	0	0	0	13.53	13.73	14.63	4.87141e-26	Inf	up
F01.PB28389	1.09	1.46	0.88	17.98	10.42	7.1	0.000570182	3.42591	up
F01.PB28403	0.2	0	0	5.6	4.8	9.69	1.04007e-13	6.75794	up
F01.PB28406	1.65	0.77	0.12	6.58	4.61	3.05	0.00708459	2.51553	up
F01.PB28409	0.28	0	0	12.78	10.17	13.41	6.79551e-17	7.11427	up
F01.PB28421	9.2	16.15	11.87	1.11	2.34	0.21	7.34564e-07	-3.3106	down
F01.PB28427	0	0	0	1.22	1.53	0.63	1.24955e-06	Inf	up
F01.PB28462	2.79	1.27	2.62	0.26	0.09	0.34	0.00221088	-3.25787	down
F01.PB28492	0.35	1.45	1.33	6.86	3.45	10.97	0.00222288	2.78101	up
F01.PB28496	1.57	2.1	3.1	8.98	8.42	7.99	0.00959341	1.94547	up
F01.PB28497	42.21	16.52	12.03	1.05	0.51	0.43	0.00229167	-5.17753	down
F01.PB28500	0	1.48	0.15	3.33	4.59	2.14	0.00711721	2.65098	up
F01.PB28514	0	0	0	5.59	3.39	20.14	0.000173489	Inf	up
F01.PB2853	3.5	5.87	6.45	25.97	31.52	27.06	0.00044495	2.4685	up
F01.PB28536	32.71	17.95	21.11	2.61	0.7	2.75	6.51321e-08	-3.58241	down
F01.PB28546	5.9	4.89	3.67	0.07	0	2	0.00244409	-2.90314	down
F01.PB28552	4.35	2.34	0	37.32	19.82	48.92	7.8363e-08	3.9551	up
F01.PB28556	0.36	0	0	8.24	7.08	7.06	2.34005e-11	5.9304	up
F01.PB28562	17.88	19.49	25.02	0	0	0	9.39028e-30	#NAME?	down
F01.PB28564	6.47	8.21	10.39	29.06	19.46	36.33	0.00649008	1.77391	up
F01.PB28567	2.19	1.02	1.72	7.73	6.45	6.67	0.00996308	2.10369	up
F01.PB2857	0.08	0.05	0.05	8.69	10.99	13.33	2.04852e-11	8.7727	up
F01.PB28575	26.42	33.78	26.74	0	0	0	2.43876e-30	#NAME?	down
F01.PB28576	15.27	17.42	15.13	5.68	1.21	3.44	0.000548441	-2.20648	down
F01.PB28599	36.32	56.96	68.96	13.55	9.47	18.91	0.00632468	-1.94001	down
F01.PB28611	2.32	5	4.96	19.12	14.55	17.3	0.00143086	2.08382	up
F01.PB28616	2.88	3.28	2.07	11.68	11.38	13.54	0.00110486	2.16207	up
F01.PB28626	19.79	16.43	9.45	2.85	2.24	2.39	6.35003e-05	-2.6134	down
F01.PB28636	13.4	16.57	16.81	62.27	62.96	66.64	0.00295956	2.05848	up
F01.PB28651	12.95	20.09	17.17	0.18	0	0.29	3.85278e-18	-6.96833	down
F01.PB28658	0.42	0.42	0.77	6.76	6.52	6.35	4.86662e-06	3.69739	up
F01.PB28663	66.04	34.77	69.98	8.15	2.4	14.42	2.19103e-05	-2.78414	down
F01.PB28666	0.03	0	0	3.31	8.04	4.78	5.76396e-10	9.14946	up
F01.PB28668	0	0	0.06	13.59	21.67	14.88	1.09211e-24	10.6155	up
F01.PB28684	0	0	0	5.29	5.66	6.27	1.09203e-14	Inf	up
F01.PB28701	0	0	0	4.47	3.67	5.28	1.47617e-14	Inf	up
F01.PB28720	2.71	1.5	2.64	0.09	0.1	0.44	0.000709919	-3.48913	down
F01.PB28738	3.64	8.89	4.44	31.47	22.41	19.04	0.000962712	2.12769	up
F01.PB28754	8.49	9.5	13.95	0	0	0.39	1.96859e-14	-6.42385	down
F01.PB28793	0	0.76	0	9.86	6.77	17.09	2.1811e-09	5.47491	up
F01.PB28797	24.1	24.4	26.64	5.67	7.64	7.26	0.00517395	-1.85089	down
F01.PB28805	9.03	6.44	0.82	20.53	21.39	26.5	0.00142825	2.05824	up
F01.PB28807	3.83	0.57	1.51	14.43	10.93	8.76	0.000152174	2.55385	up
F01.PB28815	3.01	2.86	14.12	0	0.06	0	0.00239908	-9.15462	down
F01.PB28819	14.06	16.78	15.9	0	0	0	3.16101e-24	#NAME?	down
F01.PB28832	4.8	4.99	0.92	30.15	21.18	18.17	2.05852e-05	2.70336	up
F01.PB28842	1	2.12	1.69	0.25	0.03	0	0.000352346	-4.0501	down
F01.PB28847	0.14	0.26	0.21	21.35	32.22	19.37	6.81398e-20	7.01948	up
F01.PB28848	0	0	0.27	42.89	20.49	31.43	1.43666e-20	8.58607	up
F01.PB28852	8.66	3.5	11.2	0	0	0	1.56519e-11	#NAME?	down
F01.PB28864	11.83	19.1	21.16	0	0	0	2.18731e-25	#NAME?	down
F01.PB28872	14.87	11.25	11.27	3.61	0.23	0.94	4.63542e-06	-2.95427	down
F01.PB28874	22.38	17.77	27.23	4.54	5.61	6.93	0.00262998	-1.96549	down
F01.PB2888	0.56	1.29	0.33	60.83	100.03	92.09	2.24953e-21	6.91163	up
F01.PB28881	5.62	3.84	9.36	0.16	1.07	0.76	0.00013363	-3.21993	down
F01.PB28890	0	0	0	23.15	22.33	19.6	2.21355e-30	Inf	up
F01.PB28895	36.09	21.88	22.62	0	0.18	0	1.17728e-24	-8.92178	down
F01.PB28933	0	0	0	0.59	1.81	1.25	2.56203e-06	Inf	up
F01.PB28934	0	0	0	12.8	9.72	13.62	4.73182e-23	Inf	up
F01.PB28941	0.09	0	0.29	6.74	5.34	7.05	3.9279e-10	5.78233	up
F01.PB28954	9.51	6.11	8.41	0.99	0.67	0.85	1.03549e-05	-3.26457	down
F01.PB28957	0.89	0.64	0.62	5.09	4.75	10.35	5.59828e-05	3.24681	up
F01.PB2896	0.16	1.05	0.84	21.51	14.48	26.98	1.67788e-09	4.99668	up
F01.PB28961	0	0.21	0.09	1.36	0.64	2.04	0.000714969	3.7778	up
F01.PB28965	0.13	0.21	0	4.11	3.4	3.19	2.23313e-07	5.06017	up
F01.PB28966	0	0.03	0.07	0.68	0.84	1.58	7.29786e-05	5.02714	up
F01.PB28982	7.5	7.42	7.49	1.74	1.55	1.77	0.00669684	-2.14331	down
F01.PB2899	0	0	0	9.53	9.84	4.1	8.23123e-10	Inf	up
F01.PB28992	43.59	104.38	78.28	0.48	0	0.07	2.76106e-17	-8.76247	down
F01.PB28998	0.4	0.07	0.4	16.08	26.35	18.78	1.00648e-17	6.19813	up
F01.PB29	0	0.36	0	54	55.69	76.11	1.58597e-25	9.05569	up
F01.PB29012	2.22	1.65	4.13	0	0	0	5.12372e-10	#NAME?	down
F01.PB29021	0	0	0	88.39	114.97	108.54	7.80962e-33	Inf	up
F01.PB29033	2.48	71.44	78.77	0.32	0.14	0.87	0.00196833	-6.84866	down
F01.PB29034	15.89	12.23	14.05	0.39	0.2	0.32	6.41599e-14	-5.60431	down
F01.PB29044	0	0	0	1.78	2.37	4.04	5.03642e-10	Inf	up
F01.PB29056	46.53	36.92	50.59	0	0	0	3.45346e-32	#NAME?	down
F01.PB29059	1.52	2.52	1.3	517.74	832.88	394.28	2.20479e-14	8.3965	up
F01.PB2906	24.68	23.06	25.79	4.69	2.88	2.68	0.000164187	-2.81888	down
F01.PB29060	4.49	10.03	3.87	0.15	0.32	0.05	5.90035e-05	-5.31116	down
[truncated: 3,534 more rows]

## Sheet: C(NFR vs IFR)
#ID	NFR 1_FPKM	NFR 2_FPKM	NFR 3_FPKM	IFR 1_FPKM	IFR 2_FPKM	IFR 3_FPKM	FDR	log2FC (NFR vs IFR)	Sig (NFR vs IFR)
F01.PB1	0.66	1.19	0.45	605.55	714.41	238.55	2.40251e-11	9.74016	up
F01.PB10025	0.34	6.74	0.91	40.96	76.71	39.59	9.04643e-06	4.48317	up
F01.PB1006	1.14	0	0	13.88	22.31	8.07	5.97267e-05	5.59664	up
F01.PB10062	0.24	0.08	0	65.94	39.88	4.16	0.00129017	8.66158	up
F01.PB10070	110.49	127.22	80.92	17.82	5.12	8.34	2.04115e-06	-3.18414	down
F01.PB10076	0	0.06	0	3.15	4.45	3.9	1.49347e-06	7.65264	up
F01.PB10077	5	0.55	0.27	45.05	25.09	17.13	0.000823948	4.14982	up
F01.PB10081	0.86	1.8	1.39	0	0	0.04	0.000201838	-6.49444	down
F01.PB10083	11.45	14.53	23.61	3.42	3.67	2.88	0.00895595	-2.175	down
F01.PB10159	2.36	0.55	0.26	10.01	8.21	6.3	0.000906407	3.16822	up
F01.PB10173	0	0	0	52.9	7.34	15.39	0.00121393	Inf	up
F01.PB10177	5.32	10.76	12.09	0.79	0.4	1.76	0.00159619	-3.22444	down
F01.PB10180	11.19	7.81	11.48	0.97	0	1.83	0.00205204	-3.37607	down
F01.PB10206	7.43	6.01	3.09	27.81	40.22	24.03	0.000298704	2.66935	up
F01.PB10216	29.11	36.02	44.22	2.61	4.02	4.44	7.09241e-06	-3.18258	down
F01.PB1022	1.08	0.86	0.09	13.27	10.1	9.27	6.68381e-05	4.20944	up
F01.PB10238	0.81	0.28	0	193.55	104.28	89.89	2.25968e-12	8.76546	up
F01.PB10243	0.26	0.11	0.06	86.86	15.23	37.16	0.000577536	8.53662	up
F01.PB10248	0.12	0.24	0	371.69	366.89	321.78	3.38749e-28	11.8855	up
F01.PB10249	7.02	8.03	11.55	2.22	0	0	0.000826182	-3.41516	down
F01.PB10252	11.17	2.98	1.04	41.49	23.57	25.17	0.00030964	2.7671	up
F01.PB1027	112.22	140.72	160.33	21.78	32.17	19.6	0.000787205	-2.31252	down
F01.PB10298	1.67	4.18	6.86	0.27	0	0	0.00355619	-5.35776	down
F01.PB10306	0.27	1.33	1.41	20.11	9.36	9.14	0.000941215	3.82152	up
F01.PB10339	160.47	195.41	153.33	0.89	2.79	11.29	2.58737e-11	-5.01453	down
F01.PB10356	28.6	59.43	56.68	2.45	3.15	6.28	8.09892e-06	-3.50357	down
F01.PB10386	1.6	1.22	1.7	15.17	18.25	22.25	3.56213e-06	3.76814	up
F01.PB10394	0	0.82	0	8.76	5.3	4.75	9.10533e-06	4.69451	up
F01.PB10396	12.72	3.86	6.82	56.75	36.22	45.37	0.00012663	2.73936	up
F01.PB10413	8.07	6.55	2.13	23.03	27.6	33.78	0.0014067	2.51072	up
F01.PB10451	3.09	1.9	5.2	17.26	18.29	12.02	0.00561069	2.39262	up
F01.PB10485	18.19	5.34	0	50.58	25.22	39.59	0.00115505	2.49434	up
F01.PB10497	13.47	16.91	23.13	1.42	2.74	4.1	0.00234878	-2.58022	down
F01.PB10515	0	0	0	1.92	3.03	0.73	0.000206076	Inf	up
F01.PB1052	0	0	0	23.89	7.67	21.78	2.77523e-10	Inf	up
F01.PB10531	57.91	69.66	83.7	13.47	8.29	8.85	0.000105885	-2.64553	down
F01.PB10545	6.22	1.35	2.19	54.33	58.89	25.7	2.26206e-05	4.04833	up
F01.PB10563	0	0.26	0	4.13	8.63	4.39	1.5162e-06	6.39144	up
F01.PB10572	175.28	491.64	330.35	0	9.6	43.05	0.000186284	-4.18338	down
F01.PB10576	1.51	2.44	0.64	8.8	12.28	8.62	0.00336159	2.88821	up
F01.PB10584	12.94	3.89	3.6	155.14	166.32	141.88	1.65229e-10	4.6928	up
F01.PB10590	25.47	3.78	10.21	170.24	229.65	100.39	5.10318e-05	3.8611	up
F01.PB10603	0.36	0	0	5.78	3.73	1.76	0.000449166	5.42264	up
F01.PB10611	20.45	24.54	31.66	2.02	9.2	4.37	0.00556314	-2.14678	down
F01.PB10612	31.08	9.26	5.58	103.53	61.75	59.09	0.00126831	2.48727	up
F01.PB10702	1.15	0.79	0.05	9.78	3.35	10.91	0.000420213	3.75843	up
F01.PB10727	3.34	8.09	1.56	20.73	30.62	33.72	7.73285e-05	2.87255	up
F01.PB10728	9.62	16.8	29.58	1.19	0.68	1.56	0.00458357	-3.92504	down
F01.PB10731	7.31	4.94	2.59	150.99	113.11	139.87	3.52134e-11	4.93675	up
F01.PB10752	15.39	3.03	4.49	31.19	34.04	43.46	0.000728301	2.42099	up
F01.PB10792	42.84	27.49	16.13	104.68	139.84	80.33	0.00649965	2.09615	up
F01.PB10800	10.9	24.08	40.24	0	1.63	0.49	0.00137821	-5.01603	down
F01.PB10826	14.39	20.06	17.94	91.75	71.24	93.59	0.000357477	2.44017	up
F01.PB10839	0.41	1.74	0.15	6.16	8.35	10.59	0.000108071	3.59278	up
F01.PB10850	0.44	0.26	0.07	16.75	6.55	18.22	1.64455e-08	5.913	up
F01.PB10854	0.82	0	0.05	52.96	74.32	40.94	4.9374e-18	7.83711	up
F01.PB10901	36.94	38.72	63.95	2.03	3.53	4.62	1.83754e-06	-3.66999	down
F01.PB10907	65.11	72.03	74.83	12.57	9.76	16.28	0.000938869	-2.32537	down
F01.PB10926	21.62	32.45	14.74	2.89	7.16	4.42	0.00933941	-2.0816	down
F01.PB10934	4.44	4.27	1.89	458.39	567.4	287.5	1.0558e-14	7.14343	up
F01.PB10961	0	0	0	19.9	48.92	18.54	7.53699e-08	Inf	up
F01.PB10966	2.32	4.99	2	0.35	0	0.12	0.00179781	-4.13769	down
F01.PB10971	0	0.25	0.17	3.2	5.01	5.99	6.72897e-05	5.21776	up
F01.PB10978	15.83	12.8	17.26	71.03	52.22	58.79	0.00288105	2.13276	up
F01.PB10994	11.77	20.19	2.95	72.46	45.88	107.03	2.45141e-05	2.83808	up
F01.PB1104	102.32	102.96	150.49	587.2	356.41	575.06	0.00979667	2.23481	up
F01.PB11044	3.78	0	0	10.42	6.03	7.24	0.00971999	2.88963	up
F01.PB11056	14.42	0.91	1.35	168.94	160.2	82.59	3.35328e-08	4.85347	up
F01.PB11091	0.16	0	0	105.42	11.68	44.53	0.000696345	10.2049	up
F01.PB111	1454.26	2486.51	3578.75	0.64	14.58	33.42	1.42856e-09	-7.18292	down
F01.PB11109	29.39	0.92	6.83	234.9	205.65	67.81	0.00265824	3.9958	up
F01.PB11124	13.17	0.92	0.51	23.39	19.19	18.39	0.00603829	2.28191	up
F01.PB11147	34.38	45.68	19.29	146.67	322.31	176.38	0.00417177	2.87017	up
F01.PB1123	0.75	0.69	0.5	27.69	17.42	13.93	8.26289e-08	5.1044	up
F01.PB11263	0	0.58	0	4.09	4.71	2.76	0.000322628	4.62972	up
F01.PB11323	22.34	4.96	4.86	72.42	119.94	50.09	0.00467321	3.12925	up
F01.PB11369	28.96	30.56	39.38	1.95	7.51	5.74	0.000354985	-2.56198	down
F01.PB11399	0	0.06	0	1.63	2.15	1.69	7.20129e-05	6.63022	up
F01.PB11409	15.42	4.77	2.96	157.62	90.95	75.34	2.76824e-05	4.01325	up
F01.PB11413	0	0	0	3.43	8.3	5.97	2.98134e-08	Inf	up
F01.PB11429	2.43	0	0	47.34	40.34	33.95	3.04105e-15	5.88652	up
F01.PB11430	9.28	11.21	4.13	36.47	45.96	30.52	0.000785278	2.37518	up
F01.PB11434	2.57	3.8	18.97	87.3	53.61	78.44	1.07336e-06	3.21917	up
F01.PB1144	31.72	43.14	60.89	7.92	7.51	5.85	0.000775494	-2.51422	down
F01.PB11455	12.37	13.32	4.93	24.67	36.29	45.15	0.00631826	1.94493	up
F01.PB11464	0	0	0	7.2	1.78	5.03	5.63324e-06	Inf	up
F01.PB11486	0	0	0	24.74	34.68	35.7	2.5327e-27	Inf	up
F01.PB11489	2.58	0.02	0	13.77	21.08	13.65	2.89038e-08	4.45161	up
F01.PB11492	5.09	2.03	1.83	16.52	17.9	21.53	0.00107515	2.81391	up
F01.PB115	0	0	0	22.26	20.71	11.84	2.0611e-13	Inf	up
F01.PB11543	0.14	0.14	0	23.18	8.32	7.11	0.000586374	7.31634	up
F01.PB11554	0.2	0	0	9.18	7.59	2.65	1.80913e-05	6.86546	up
F01.PB11557	1.54	0.19	0.1	30.65	29.01	18.4	5.66446e-13	5.64422	up
F01.PB11559	0.84	1.61	2.05	17.28	10.65	15.67	0.000131104	3.43995	up
F01.PB11569	0	0	0	5.76	5.39	2.68	1.28609e-08	Inf	up
F01.PB11582	4.39	0.1	0.47	54.37	21.84	31.42	3.937e-05	4.676	up
F01.PB11593	28.07	25.18	39.62	0.65	10.07	2.05	9.27989e-05	-2.69506	down
F01.PB11634	2.39	1.04	0.75	154.56	196.11	131.67	9.32608e-18	7.04698	up
F01.PB11645	2.96	0.8	5.01	57.08	77.25	34.3	3.12178e-06	4.43039	up
F01.PB1171	3	2.34	0.89	21.42	16.17	34.89	5.94064e-06	3.72594	up
F01.PB11716	3.76	6.33	2.37	62.2	29.64	28.26	0.00206637	3.44151	up
F01.PB1172	0.06	0	0	10.05	17.94	3.56	9.16606e-05	Inf	up
F01.PB11740	12.88	9.83	1.7	29.3	36.46	20.76	0.00758609	2.02147	up
F01.PB11745	0.18	0	0	30.69	33.82	21.25	5.62241e-18	9.34718	up
F01.PB11790	7.09	3.41	0.45	40.63	22.94	36.83	1.11382e-06	3.38238	up
F01.PB11835	3.42	0	0.66	6.86	12.12	7.22	0.0020423	2.90251	up
F01.PB11846	0.12	0	0	24.51	7.87	8.57	5.71071e-05	9.09779	up
F01.PB11859	14.99	14.71	4.09	64.99	82.31	36.33	0.00294322	2.6403	up
F01.PB11876	2.96	0.97	0.09	10.38	9.91	7.76	0.00105766	3.00598	up
F01.PB11883	0	4.9	3.39	13.22	15.36	10.17	0.00784344	2.37847	up
F01.PB11895	4.53	24.77	15.54	0.13	0.63	0.92	0.00733642	-4.70919	down
F01.PB11901	185.14	317.86	227.31	79.46	3.56	54.26	0.00823863	-2.2881	down
F01.PB11931	39	69.08	35.89	0.79	0.54	8.45	4.95355e-06	-3.83844	down
F01.PB11936	1.52	0.51	1.59	47.71	19.07	16.4	0.00397555	4.71369	up
F01.PB11945	15.04	10.24	0.23	91.16	81.11	50.59	1.55581e-06	3.35027	up
F01.PB11965	0.06	0	0	36.39	72.56	28.01	1.13036e-09	11.4759	up
F01.PB12	7.91	9.56	10.8	427.32	122.64	524.4	3.30568e-05	5.37522	up
F01.PB1202	13.47	6.88	3.35	39.87	33.31	44.35	0.00103358	2.49566	up
F01.PB12034	0	0	0	17.03	5.59	7.67	1.18969e-06	Inf	up
F01.PB12065	0.23	0	0	79.6	8.68	36.74	0.00138052	9.27457	up
F01.PB12067	2.05	1.13	1.16	116.16	41.91	50.63	0.000176313	5.77065	up
F01.PB1207	21.95	52.59	29.36	2.75	2.32	9.06	0.00530138	-2.7783	down
F01.PB12074	0.26	0.28	0.05	1.53	2.35	2.47	0.00455226	3.68531	up
F01.PB12095	0.91	0.53	0.34	3.44	5.22	5.64	0.00455226	3.20083	up
F01.PB12105	0.74	1.12	0	6.66	3.55	3.77	0.00511396	3.09996	up
F01.PB12144	18.91	6.73	3.76	73.02	97.44	38.74	0.00306804	3.03998	up
F01.PB12159	0.06	0	0	49.84	37.88	208.81	9.70199e-05	12.4503	up
F01.PB12165	1.94	4.91	2.66	65.78	25.2	86.68	4.26331e-05	4.33957	up
F01.PB12170	7.14	5.38	6.6	27.11	28.53	18.86	0.00580932	2.13143	up
F01.PB12181	0.14	0.18	0	431.2	320.71	266.82	6.4795e-27	11.9565	up
F01.PB12211	8.79	6.16	2.86	76.18	55.25	32.77	0.000219694	3.41063	up
F01.PB12212	0	0	0	254.51	360.44	105.09	1.00882e-13	Inf	up
F01.PB12215	1.74	2.04	0	45.89	51.88	42.09	1.78885e-13	5.41224	up
F01.PB12242	3.15	1.67	2.01	33.14	39.87	24.38	6.15684e-08	4.02305	up
F01.PB12246	2.14	2.16	0.51	83.45	48.79	42.43	1.10526e-08	5.40907	up
F01.PB12248	0	0	0	6.89	16.36	1.83	0.00126831	Inf	up
F01.PB12249	0.95	1.72	4.3	0	0	0	0.00449724	#NAME?	down
F01.PB1230	0	0.3	0	69.83	18	39.13	2.33784e-06	8.9028	up
F01.PB12302	2.79	2.86	7.19	30.26	20.95	15.6	0.000669501	2.52188	up
F01.PB12309	8.59	4.6	8.26	42.96	46.12	20.77	0.00269908	2.53004	up
F01.PB12338	2	0.3	0.86	30.53	45.87	40.04	1.00882e-13	5.40914	up
F01.PB12347	16.45	0	0	56.92	61.02	44.22	5.82375e-07	3.53211	up
F01.PB12352	14.76	10.25	6.63	60.52	61.48	62.81	9.47729e-05	2.70998	up
F01.PB12358	42.42	37.82	6.15	508.53	1060.68	970.21	6.32898e-06	5.04984	up
F01.PB12365	1.21	2.07	3.5	0.48	0	0	0.00775271	-3.78507	down
F01.PB12371	0	0.76	0	359.16	770.01	160.52	3.16947e-06	10.9476	up
F01.PB12376	73.24	63.21	22.64	353.89	809.25	347.26	0.00893092	3.43839	up
F01.PB12378	37.1	49.04	12.95	117.9	125.25	173.11	0.00336101	2.22559	up
F01.PB12379	18.2	11.79	8.2	112.13	216.74	140.2	3.29976e-06	3.80569	up
F01.PB12400	0	0.3	0	2.31	1.28	4.79	0.000885087	5.0972	up
F01.PB12408	0.79	1.68	0	12.98	19.43	10.63	2.95401e-07	4.33732	up
F01.PB12447	21.21	29.7	21.32	126.81	152.69	93.29	0.000669501	2.53244	up
F01.PB12450	0.38	0.91	0.76	39.68	33.73	43.83	2.67548e-16	6.01545	up
F01.PB12451	60.61	27.06	63.19	3.32	1.8	3.39	4.41682e-06	-4.01394	down
F01.PB12466	0.29	0.45	0	32.86	13.96	8.72	0.000943326	6.57292	up
F01.PB12474	1.13	0.35	0.35	12.59	14.09	30.94	8.21311e-07	5.20657	up
F01.PB12481	19.92	12.73	5.1	50.63	48.39	62.05	0.00147016	2.2581	up
F01.PB12489	6.91	5.48	4	43.33	26.27	21.1	0.00142088	2.64926	up
F01.PB12492	0.26	0.09	0	76.56	115.7	24.46	1.35073e-06	9.51298	up
F01.PB12508	0	0.54	0	86.26	80.48	73.8	7.70617e-26	9.00668	up
F01.PB12528	1.38	2.8	0.96	9.33	23.81	11.88	0.00900316	3.30987	up
F01.PB12548	39.71	49.15	51.64	6.97	9.44	10.08	0.00165398	-2.27055	down
F01.PB1257	2.73	1.93	0.09	217.11	172.76	135.14	2.76522e-19	6.997	up
F01.PB12570	38.26	15.23	18.24	119.47	89.07	73.68	0.00533009	2.15107	up
F01.PB12579	0.27	0	0	1.72	1.8	2.21	0.00112892	4.83517	up
F01.PB12595	14.61	3.67	0.45	35.67	23.84	20.57	0.00433582	2.30435	up
F01.PB12599	164.08	85.14	88.36	38.85	19.59	18.23	0.00679281	-1.9657	down
F01.PB12626	0.74	0.15	0	11.56	7.53	4.62	2.21305e-05	4.96632	up
F01.PB12635	0	0	0	14.27	10.7	11.05	9.05252e-15	Inf	up
F01.PB12643	17.85	16.72	4.53	57.64	72.14	56.3	0.00055042	2.4328	up
F01.PB12667	77.97	124.96	76.72	5.98	14.36	15.81	5.2213e-05	-2.81777	down
F01.PB12680	0.83	0.27	0.07	90.2	99.39	52.43	1.45378e-17	7.95989	up
F01.PB12703	9	3.18	0.57	127.31	214.76	84.08	2.26883e-05	5.29521	up
F01.PB12718	2.62	0.95	0.4	16.89	17.5	10.26	2.10194e-05	3.73678	up
F01.PB12735	9.24	10.8	8.72	2.21	0.02	0	0.000268427	-3.51225	down
F01.PB12744	5.09	4.98	5.5	29.71	22.99	13.67	0.00324604	2.26394	up
F01.PB12747	6.41	4.58	2.73	23.99	19.36	37.46	0.0001039	2.7093	up
F01.PB12766	33.17	44.56	63.33	12.77	8.64	8.47	0.0040015	-2.09427	down
F01.PB12770	0.8	0	0.28	5.39	3.87	4.47	0.000719067	3.88373	up
F01.PB12784	8.99	1.83	2.58	68.15	97.29	45.71	5.46054e-06	4.18469	up
F01.PB12818	9.6	5.66	7.56	54.94	33.27	36.51	0.000236174	2.61234	up
F01.PB12819	0.63	1.86	0.97	8.15	14.71	6.53	0.00208465	3.27306	up
F01.PB12824	8.22	0	0	45.71	47.04	14.15	0.00376869	3.95219	up
F01.PB12853	2.71	3.47	4.01	22.91	20.42	18.86	0.000234676	2.76733	up
F01.PB12876	20.14	29.16	40.58	2.81	7.67	0.33	0.000265759	-2.87968	down
F01.PB1288	6.75	0.37	0.16	120	120.53	64.69	6.81575e-11	5.66064	up
F01.PB12880	8.61	1.9	0.83	44.48	26.61	28.98	3.81709e-06	3.35176	up
F01.PB1289	9.3	5.79	0	52.81	170.13	87.9	0.00395118	4.61775	up
F01.PB1297	0.44	0.45	0.19	10.56	12.05	10.35	1.90692e-06	5.3345	up
F01.PB1298	1.08	0.24	0.94	38.3	25.85	45.59	1.62639e-12	5.86774	up
F01.PB13036	2.99	0.61	0.28	15.74	18.23	10.49	1.79144e-05	3.76889	up
F01.PB13054	15.98	23.31	15.82	2.62	2.14	3.37	0.00225239	-2.63285	down
F01.PB13128	11.78	53.27	45.77	3.08	0.61	0.99	0.00245119	-4.41676	down
F01.PB13129	2.56	1.67	2.8	0	0	0	4.90124e-06	#NAME?	down
F01.PB1313	1.66	0	1.61	8.5	7.82	6.55	0.00973574	2.98857	up
F01.PB13132	69.72	105.68	28.43	251.51	191.94	357.72	0.00838947	2.12587	up
F01.PB13144	0.13	0.13	0	4.57	2.1	6.39	1.81554e-06	5.79125	up
F01.PB13184	0.05	0	0	13.76	14.41	3.87	4.54668e-07	9.6587	up
F01.PB13197	0.57	0.34	0	27.07	7.73	10.86	0.00261355	5.87097	up
F01.PB132	0	0	0	11	12.25	8.29	1.59188e-10	Inf	up
F01.PB13229	0.52	0.44	0	11.54	13.07	18.67	1.20997e-08	5.82601	up
F01.PB13241	0	0	1.38	75.55	72.7	0	0.00665526	6.88298	up
F01.PB13260	1.97	0	0	17.43	15.26	4.91	0.00152355	4.50512	up
F01.PB13290	8.17	9.54	6.12	0.75	0.43	0.6	0.000370634	-3.59105	down
F01.PB13315	0.45	0.16	0	3.07	6.64	2.59	0.00279015	4.6854	up
F01.PB13332	23.13	22.38	3.42	76.4	95.31	71.52	0.000378342	2.50773	up
F01.PB13335	27.2	36.43	28.6	274.27	271.7	187.5	6.34619e-05	3.15683	up
F01.PB13343	4.55	12.24	8.28	0.15	0.69	0.64	0.000278469	-3.95634	down
F01.PB1335	10.2	16.4	3.12	96.39	70.41	154.93	8.97117e-08	3.59382	up
F01.PB13355	0.46	2.86	0.24	66.95	29.58	39.42	2.13579e-07	5.42385	up
F01.PB1336	40.2	2.87	3.07	178.79	111.12	145.52	6.70754e-07	3.44916	up
F01.PB13362	114.81	70.35	15.51	308.8	378.17	375.06	0.00300137	2.58737	up
F01.PB13378	2.46	0	0	24.95	48.7	17.12	0.00031609	5.47701	up
F01.PB13391	0.15	0	0	19.15	11.83	22.87	1.37265e-13	8.65058	up
F01.PB134	12.79	18.1	12.72	205.76	259.61	153.21	2.27345e-08	4.00453	up
F01.PB13466	2.84	0.92	1.3	43.82	24.55	31.93	5.19593e-09	4.52215	up
F01.PB13504	6.82	1.78	0.14	20.59	11.52	12.99	0.00417739	2.57535	up
F01.PB13559	8.21	10.31	1.78	810.47	703.27	605.98	7.78312e-13	6.90117	up
F01.PB13592	9.73	2.06	0.45	19.94	20.71	12.24	0.00430311	2.33361	up
F01.PB13637	0.53	0	0.06	6.25	3.34	3.06	0.000215882	4.72593	up
F01.PB13660	2.32	0.95	0	15.18	11.04	7.41	0.000117913	3.59485	up
F01.PB13664	0.65	0	0	2.46	2.51	1.72	0.00996635	3.63308	up
F01.PB13673	2.54	4.74	2.64	0.19	0	0.27	0.00106278	-4.34	down
F01.PB13691	1.67	1.02	0.97	7.77	8.2	5.25	0.00485953	2.73372	up
F01.PB13693	0	0	0	17.93	7.08	12.15	1.44509e-11	Inf	up
F01.PB137	59.41	32.88	46.11	9.82	14.33	6.58	0.00840561	-1.98353	down
F01.PB13706	0.33	0	0	62.27	9.38	19.12	0.00715459	8.3334	up
F01.PB13726	0	0.18	0	9.14	11.07	3.8	3.01954e-07	7.27866	up
F01.PB13731	3.83	3.8	5.36	0	0.83	0.3	0.00443264	-3.50616	down
F01.PB13732	12.23	2.4	1.88	35.82	25.01	18.87	0.00237166	2.48128	up
F01.PB13761	14.01	3.74	1.86	65.18	34.34	31.04	0.00403368	2.94024	up
F01.PB13784	31.78	105.01	123.32	3.8	6.73	7.91	0.00635569	-3.71639	down
F01.PB13789	0.21	3.01	0.34	7.86	8.09	7.06	0.00431585	2.85005	up
F01.PB13805	5.78	9.97	4.16	66.82	79.11	40.68	4.37866e-06	3.40285	up
F01.PB13823	0	2.31	0	37.27	47.13	19.64	1.45564e-07	5.72109	up
F01.PB13862	11.51	9.03	2.68	24.19	21.3	38.33	0.00895474	2.0136	up
F01.PB1388	1045.97	2253.52	1822.17	60.87	140.27	247.63	0.00299255	-3.39693	down
F01.PB13890	6.32	11.49	10.83	0.65	0.46	0.61	3.87773e-05	-3.92041	down
F01.PB13893	0.52	0.09	0.16	17.24	12.66	12.91	3.27328e-12	6.09956	up
F01.PB13915	8.77	15.89	11.8	1.35	2.5	2.86	0.00624329	-2.32299	down
F01.PB13917	1.6	3.2	3.19	0	0	0.48	0.00263705	-4.0367	down
F01.PB13928	0	0	0	2.15	2.36	1.88	1.9469e-06	Inf	up
F01.PB1393	5.18	0.59	0.39	63.16	53.66	29.65	1.08273e-07	4.82802	up
F01.PB13934	2.87	0.51	0	62.49	33.1	31.89	1.09909e-07	5.49291	up
F01.PB1403	13.17	10.77	14.86	57.17	56.21	57.57	0.0011845	2.29652	up
F01.PB14045	2.49	3.97	4.17	60.58	67.07	77.41	1.65229e-10	4.40909	up
F01.PB1406	9.46	6.64	3.51	165.17	210.68	96.99	3.51582e-07	4.80833	up
F01.PB14064	0.1	0.05	0.05	10.52	3.67	16.14	3.02224e-06	7.31357	up
F01.PB14080	0	3.34	0	215.57	418.02	112.48	1.31098e-05	8.02013	up
F01.PB14108	49.02	0.75	0.6	404.07	175.24	183.79	0.00118739	4.14816	up
F01.PB14110	2.03	1.94	0.92	16.25	8.78	6.72	0.00834206	2.87653	up
F01.PB14146	0.22	1.78	0.2	71.24	71.24	13.33	0.00031076	6.45105	up
F01.PB14200	6.09	2.15	2.66	27.9	19.32	17.41	0.000548552	2.75699	up
F01.PB14207	6.27	3.06	1.23	46.02	41.13	17.89	0.00067986	3.52752	up
F01.PB14220	2.58	0	0	12.54	14.8	12.02	5.3576e-07	4.16168	up
F01.PB14228	0.33	0.63	0	20.6	8.75	17.42	1.8411e-10	5.86924	up
F01.PB14241	15.05	15.69	8.42	74.41	98.81	48.14	0.000543097	2.67925	up
F01.PB14249	24.77	16.9	35.98	0.68	3.02	1.79	1.79011e-05	-3.6959	down
F01.PB1425	61.51	71.09	40.16	457.57	322.17	248.75	0.0001719	2.77425	up
F01.PB14251	0	1.14	0.76	5.78	5.22	5.76	0.00271499	3.28891	up
F01.PB14277	0.81	0	0	15.7	21.4	12.58	1.23628e-11	6.16964	up
F01.PB14288	6.46	5.52	3.6	51.37	37.9	42.56	2.62759e-06	3.24303	up
F01.PB14297	0.21	0.28	0	3.4	3.9	2.33	0.000248712	4.65557	up
F01.PB14330	20.83	11.62	0.87	94.47	109.61	85.26	1.59214e-06	3.32225	up
F01.PB14403	76.92	89.83	64.71	1.81	1.13	5.59	4.22154e-11	-4.67646	down
F01.PB1441	1.87	3.81	1.8	672.5	651.84	143.87	5.74769e-06	7.87956	up
F01.PB14411	5.75	15.45	4.24	46.12	26.5	36.28	0.0027098	2.25917	up
F01.PB14428	0	0.2	0	3.89	0.9	1.95	0.00733086	5.56387	up
F01.PB14438	8.42	4.56	3.27	90.32	61.79	45.78	1.71673e-06	3.79656	up
F01.PB14452	7.84	15.57	4.49	29.71	55.35	57.07	0.000251104	2.49924	up
F01.PB14483	0.12	0	0	48.08	15.02	9.47	0.00101043	9.71851	up
F01.PB14494	0	0.11	0.06	1.88	1.05	1.02	0.00118797	4.73723	up
F01.PB14498	6.51	4.42	7.06	0	0	1.57	0.00308698	-3.52903	down
F01.PB14503	1.41	18.36	10.24	0	0	0.31	0.00916284	-6.84738	down
F01.PB1451	72.11	30.65	6.28	672.87	340.39	319.78	0.000292829	3.82785	up
F01.PB14525	0.23	0.89	0.53	6.58	3.44	7.4	0.000655097	3.56562	up
F01.PB14536	23.48	21.96	39.99	3.46	2.19	2.84	5.63159e-05	-3.20989	down
F01.PB14547	14.11	1.31	3.08	252.86	190.16	244.62	4.50315e-12	5.40308	up
F01.PB14581	0.22	0.04	0	9.95	4.31	8.46	7.53958e-10	6.93174	up
F01.PB14645	21.1	0	0.49	112.16	216.75	87.43	0.000640942	4.51464	up
F01.PB14651	0	1.3	0	13.77	8.87	14.48	5.26353e-08	5.02242	up
F01.PB14685	156.89	239.49	339.79	1.52	3.68	5.61	1.03357e-09	-5.98408	down
F01.PB14700	0.67	0	0	11.23	6.26	4.76	1.87357e-05	5.35077	up
F01.PB14705	122.66	238.07	250.65	15.99	25.03	30.8	0.000292667	-2.97328	down
F01.PB14736	1.65	1.15	0.29	76.1	296.59	153.84	4.29197e-05	7.69569	up
F01.PB14745	6.43	7.8	2.66	20.91	21.94	24.38	0.00321193	2.15421	up
F01.PB14794	1.86	4.12	4.45	27.3	14.04	47.44	0.00218776	3.18693	up
F01.PB14803	10.7	18.47	27.05	1.93	1.56	2.99	0.00299255	-3.03045	down
F01.PB14805	1.72	2.46	1.48	0.32	0.02	0.15	0.00891506	-3.70119	down
F01.PB14807	4.08	2.21	4.24	19.11	12.05	12.21	0.00810518	2.20203	up
F01.PB14814	54.54	48.3	21.47	8.88	8.92	8.45	0.00492318	-2.07162	down
F01.PB14829	9.62	12.57	18.21	2.24	2.39	0.94	0.00120372	-2.7161	down
F01.PB14832	15.31	24.17	7.84	63.76	46.83	104.04	0.000739585	2.31781	up
F01.PB14840	3.57	1.95	3.09	94.42	30.91	79.39	1.38532e-05	4.7211	up
F01.PB14845	0.3	0	0	58.68	62.7	8.33	2.83099e-05	8.99401	up
F01.PB14849	0.15	0	0	7.61	7.21	10.12	1.25059e-09	7.90021	up
F01.PB14872	29.11	38.68	11.76	215.27	115.05	219.1	6.2897e-05	2.94409	up
F01.PB14879	30.29	32.82	31.15	139.78	129.55	119.41	0.00290815	2.20097	up
F01.PB15094	5.45	9.78	1.22	19.31	38.9	54.9	0.000663664	2.93649	up
F01.PB1511	0.75	1.48	0	36.31	44.52	11.22	0.000278469	5.61703	up
F01.PB15112	0.04	0.09	0	7.24	10.78	10.25	2.54872e-12	7.88788	up
F01.PB15168	0.54	0	0	14.62	18.9	34.02	2.07216e-13	7.31019	up
F01.PB15190	2.15	0.21	0.11	29.54	24.15	31.35	1.14442e-11	5.37547	up
F01.PB15259	0.06	0	0	19.58	3.03	26.1	1.9122e-05	9.90947	up
F01.PB15260	0.18	0	0.06	59.57	44.68	66.03	1.3265e-25	9.62087	up
F01.PB15305	3.13	1.08	0.96	13.74	10.18	12.41	0.00210232	3.00061	up
F01.PB15389	26.06	15.16	25.98	128.92	157.51	102.47	0.000223415	2.69677	up
F01.PB15392	7.89	26.74	28.37	1.58	4.21	0	0.00973574	-3.25905	down
F01.PB15406	1.43	0	0.06	178.58	223.71	87.46	5.96882e-12	8.64362	up
F01.PB15421	0	0.68	0.65	8.06	5.14	3.34	0.00136304	3.83632	up
F01.PB15429	5.69	0.66	0.67	29.51	19.66	10.2	0.00657153	3.31577	up
F01.PB15440	0.63	1.81	1.21	28.97	20.49	18.77	1.34785e-09	4.40538	up
F01.PB15442	2.89	2.56	1.06	32.43	22.09	43.49	9.00532e-09	4.06866	up
F01.PB15451	76.08	173.04	292.86	0.77	3.99	12.87	0.00280654	-4.88507	down
F01.PB15457	71.79	92.17	107.69	19.93	17.52	16.2	0.00252508	-2.20009	down
F01.PB15458	2.33	1.43	0.63	48.76	43.65	25.7	2.4899e-10	4.94311	up
F01.PB1549	0.37	0.35	0.33	357.76	89.77	106.77	0.000276453	9.35484	up
F01.PB155	23.68	1.44	0.34	1079.15	1616.76	537.53	4.83685e-07	7.2466	up
F01.PB1550	10.95	5.3	0.62	268.73	138.87	165.42	7.02629e-10	5.2869	up
F01.PB15587	0	0	0	21.5	189.03	41.55	0.0020466	Inf	up
F01.PB15605	5.46	8.25	2.17	68.57	38.15	35.72	0.000111948	3.34426	up
F01.PB15655	0	0	0	40.06	53.36	7.72	7.80427e-07	Inf	up
F01.PB15657	1.2	4.22	0	4.92	10.92	15.46	0.00808647	2.67857	up
F01.PB15702	8.76	1.67	1.19	69.8	32.81	42.83	1.91117e-05	3.85881	up
F01.PB15714	1.11	0	0.56	6.64	5.12	4.37	0.00156784	3.48065	up
F01.PB15726	29.92	32.91	3.5	139.24	129.43	68.02	0.00163306	2.53883	up
F01.PB1573	466.59	509.89	889.9	30.03	39.48	35.95	7.14422e-06	-3.99606	down
F01.PB15782	0.28	0.16	0.61	10.64	4.14	5.09	0.00102633	4.43565	up
F01.PB15837	0.35	0	0	2.87	1.28	1.91	0.00204578	4.4185	up
F01.PB1584	16.04	38.96	37	0	0	0.94	3.44877e-09	-6.69279	down
F01.PB15853	0	0	0	4.79	1.8	4.71	5.74923e-08	Inf	up
F01.PB15858	8.26	0	0	57.81	66.87	33.12	1.95497e-07	4.49566	up
F01.PB1586	100.46	41.22	21.79	248.42	202.96	245.13	0.00207695	2.28458	up
F01.PB15868	0.78	0.12	0	5.7	4.61	1.42	0.00973984	3.95142	up
F01.PB15904	0.58	0.12	0.1	2.59	4.24	4.53	0.00112091	4.16438	up
F01.PB15932	2.84	3.43	8.52	39.9	61.63	52.91	1.40625e-07	3.50956	up
F01.PB15933	4.85	0.32	3.34	20.4	10.29	26.61	0.000157483	2.88248	up
F01.PB15934	17.75	10.12	2.16	48.54	67.85	42.01	0.000265205	2.60465	up
F01.PB15948	9.02	10.17	6.98	0.08	0	0.64	1.67297e-06	-5.21451	down
F01.PB15949	4.78	0.43	1.78	68.91	108.23	94.21	2.31363e-14	5.47932	up
F01.PB15956	0.18	0	0	3.75	2.48	1.56	7.71023e-05	5.80409	up
F01.PB15998	3.39	1.54	0.42	50.28	16.06	23.65	0.00537349	4.26149	up
F01.PB16006	0.67	0	0	46.45	22.91	50.95	1.89896e-18	7.69075	up
F01.PB16020	1.6	2.23	0.41	14.84	28.24	26.86	3.90274e-08	4.2102	up
F01.PB16048	6.12	2.02	2.78	21.12	17.28	11.37	0.00412244	2.38544	up
F01.PB16057	0.9	2.42	0.45	11.35	16.52	15.31	9.31577e-06	3.67717	up
F01.PB1606	0.46	0.36	0.12	185.66	112.11	53	1.85768e-07	8.77258	up
F01.PB16076	0.08	0	0.08	154.01	7.67	91.35	0.000344457	10.8024	up
F01.PB16112	25.31	53.53	39.08	3.99	3.95	5.82	3.8048e-05	-2.97771	down
F01.PB16116	69.18	44.93	4.84	132.26	182.11	153.43	0.00554787	2.16855	up
F01.PB16143	0	0	2.2	10.43	16.64	7.31	8.8794e-05	4.08898	up
F01.PB16155	24.87	23.89	39.7	2.36	6.8	5.54	0.00196397	-2.44495	down
F01.PB16172	1.14	1.1	0.4	10.91	6.6	4.11	0.00385678	3.33216	up
F01.PB16187	5.31	5.28	5.1	21.46	42.11	22.27	0.00417007	2.62021	up
F01.PB16188	5.62	7.29	3.72	111.53	93.23	100.63	1.19e-09	4.35652	up
F01.PB16192	9.83	5.93	1.48	41.01	23.42	20.87	0.00424252	2.50639	up
F01.PB162	1.02	2.89	2.08	815.64	172.51	282.8	0.00133523	7.89372	up
F01.PB16215	11.29	25.86	37.2	0	0	1.5	9.92371e-05	-5.67152	down
F01.PB16222	132.88	76.8	81.65	16.45	14.47	23.31	0.00113197	-2.27524	down
F01.PB16239	0.39	0.41	2.55	11	6.1	4.88	0.00615073	2.85902	up
F01.PB16245	11.09	15.96	23.14	1.12	1.59	3.22	0.00039065	-3.00874	down
F01.PB16256	9.88	9.14	1.72	89.7	47.37	46.54	0.000261903	3.33421	up
F01.PB16303	0.56	0	0	13.85	10.27	22.35	1.25418e-10	6.56474	up
F01.PB1634	11.65	0.37	0.37	919.01	989.28	474.78	2.72253e-14	7.83169	up
F01.PB16378	3.26	6.8	2.38	63.78	41.57	39.18	9.56096e-08	3.70999	up
F01.PB16379	1.34	0	0	31.58	38.11	26.7	5.31133e-16	6.43255	up
F01.PB16416	5.19	8.49	6.89	187.89	262.77	227.55	5.63836e-10	5.18393	up
F01.PB16460	0	0	0	10.15	15.2	2.3	6.24872e-05	Inf	up
F01.PB16462	0	0.7	0.75	6.77	3.97	7.41	0.000767432	3.83503	up
F01.PB16477	1.22	3.29	0	22.5	29.32	19.2	1.6225e-07	4.18368	up
F01.PB16479	5.29	0.75	1.66	12.17	16.38	9.08	0.00364377	2.50049	up
F01.PB1649	0.7	0.64	0.09	17.46	30.49	19.45	5.01724e-10	5.75235	up
F01.PB16500	5.46	0	0	41.33	22.35	13.44	0.00482492	4.05398	up
F01.PB1656	136.69	363.3	154.64	2.39	7.05	21.13	0.00162686	-4.32367	down
F01.PB16565	0.09	0	0	15.84	4.98	24.96	7.37069e-07	9.15494	up
F01.PB16570	6.18	4.3	3.97	27.37	18.88	20.45	0.00254726	2.37979	up
F01.PB16605	20.18	46.19	43.91	5.54	1.59	3.69	0.000151113	-3.23094	down
F01.PB16606	6.13	2.61	11.93	110.03	157.21	135.29	2.69388e-09	4.41085	up
F01.PB16618	41.16	24.46	12.67	79.82	90.5	94.58	0.00926761	1.93236	up
F01.PB16625	49.54	31.86	18.36	128.76	102.04	124.49	0.00743714	2.00297	up
F01.PB16626	0.32	0	0.07	9.03	1.09	9.77	0.00332599	5.83002	up
F01.PB16637	24.89	6.95	22.4	158.48	197.18	90.23	0.000156145	3.20929	up
F01.PB16660	0	0.14	0.07	20.97	15.08	48.62	5.65618e-08	8.7453	up
F01.PB16667	10.72	4.57	4.66	39.06	79.15	48.2	0.00024674	3.25281	up
F01.PB16686	3.47	3.92	1.91	18.02	28.86	18.31	0.000105891	2.99435	up
F01.PB16700	0.45	0.56	0	8.16	3.04	4.35	0.00125059	4.12039	up
F01.PB16707	64.4	32.08	10.35	0.31	0	0.95	0.0019677	-6.29828	down
F01.PB16709	1.65	2.33	0	31.89	10.23	24.66	0.000186245	4.2537	up
F01.PB16726	9.61	0	0	72.84	82.95	24.5	0.000981093	4.47968	up
F01.PB16750	6.62	0.27	0.16	598.92	760.01	355.41	8.51337e-14	8.178	up
F01.PB16751	3.22	1.17	0.94	22.24	13.21	12.55	8.94819e-05	3.35935	up
F01.PB16756	0.49	0	0	2.41	1.64	2.03	0.00356786	3.97655	up
F01.PB16775	0.15	0	0	2.19	2.41	1.22	0.000211756	5.50869	up
F01.PB168	0.64	0.25	0.27	33.18	82.45	16.96	0.00242288	7.27094	up
F01.PB16818	9.46	4.97	4.21	66.7	62.45	39.64	1.09097e-06	3.36303	up
F01.PB16825	0.56	0.33	0.14	93.15	53.95	87.03	1.65053e-23	8.16347	up
F01.PB16836	0.48	0.95	0.59	23.22	10.83	15.39	6.93199e-08	4.80515	up
F01.PB16843	10.88	6.44	4.98	146.87	273.08	91.75	0.000936609	4.71691	up
F01.PB16849	12.01	21.81	26.38	1.6	3.54	1.73	0.000227062	-2.98227	down
F01.PB16864	36.47	35.9	46.31	2.61	1.89	2.16	6.4809e-09	-4.03068	down
F01.PB16887	1.02	0.19	0	16.79	4.05	12.71	0.000702183	4.99481	up
F01.PB16902	0	0	0	19.55	32.76	14.26	1.27021e-11	Inf	up
F01.PB1692	0.65	0.49	0.7	98.97	62.13	30.96	2.20815e-06	6.89259	up
F01.PB16921	13.51	16.88	5.58	185.65	58.99	133.73	0.00155355	3.55497	up
F01.PB16927	0.87	1.95	0.22	20.17	18.89	18.32	2.62347e-08	4.41147	up
F01.PB16928	1.69	1.12	1.22	10.46	9.34	10.53	0.000253214	3.08902	up
F01.PB16943	0.5	0.85	0.25	51.95	27.11	58.74	1.45378e-17	6.59731	up
F01.PB16955	2.88	2.12	0.33	61.57	219.83	102.33	0.000547181	6.40006	up
F01.PB16957	10.48	9.74	9.93	52.96	35.24	36.87	0.0018644	2.20577	up
F01.PB17013	2.56	3.19	1.7	66.87	69.09	52.92	6.38053e-12	4.83488	up
F01.PB17037	4.5	2.99	0.84	19.79	16.1	13.49	0.00057076	2.76192	up
F01.PB17059	0	1.02	1.56	14.36	26.71	40.88	1.17065e-07	5.10524	up
F01.PB17060	0	0	0	2.22	6.99	3.16	3.70098e-05	Inf	up
F01.PB17074	0	0	0	2.97	3.54	2.1	6.96196e-06	Inf	up
F01.PB17116	10.13	18.18	12.8	0.24	0.1	2.37	1.9774e-05	-3.95179	down
F01.PB17131	5.42	0.56	0.4	45.39	49.09	38.45	1.42051e-10	4.59046	up
F01.PB17137	0	0	0	1.39	2.49	1.28	1.36338e-05	Inf	up
F01.PB17148	0	3.67	0	47.87	31.13	22.52	1.53972e-07	4.96145	up
F01.PB17149	2.56	4.08	3.55	56.36	32.59	32.06	1.04356e-06	3.73806	up
F01.PB1716	9.75	8.47	10.66	57.33	103.05	68.47	7.35238e-06	3.15365	up
F01.PB17190	0	0.72	0.52	6.2	1.9	4.28	0.0044486	3.44683	up
F01.PB17203	0	0.3	0.27	9.33	6.82	4.34	6.08651e-07	5.34922	up
F01.PB17215	12.61	8.9	4.8	41.85	48.39	41.77	0.000356715	2.50519	up
F01.PB17222	3.91	1.65	0	10.48	9.94	11.31	0.00629699	2.71464	up
F01.PB17224	14.99	15.81	9.96	86.61	71.9	43.88	0.000408524	2.50351	up
F01.PB17236	0.29	0.08	0.97	6.28	9.07	7.75	5.04828e-06	4.25768	up
F01.PB1724	16.08	15.73	31.26	0.98	0.75	0.72	3.14266e-05	-4.51413	down
F01.PB17244	56.36	107.97	74.17	1.84	1.62	8.94	5.48034e-09	-4.20039	down
F01.PB17254	24.83	58.9	14.54	241.88	366.9	180.02	0.000248712	3.19664	up
F01.PB17262	0.05	0	0.05	1.19	0.73	1.5	0.000300363	5.4624	up
F01.PB17266	26.43	6.75	3.22	109.43	154.5	89.04	2.65443e-06	3.4849	up
F01.PB1728	37.17	11.19	6.01	167.6	109.33	121.95	9.7353e-06	3.07878	up
F01.PB17284	76.63	177.43	142.83	4.87	19.38	38.15	0.0025745	-2.57788	down
F01.PB17349	8.28	6.05	1.62	84.75	48.56	97.33	7.72333e-09	4.01538	up
F01.PB17354	2.78	2.57	4.13	0.18	0.26	0.2	0.00276854	-3.79589	down
F01.PB1737	15.5	3.78	3.44	54.68	68.96	32.41	0.000767432	3.01978	up
F01.PB17393	1.46	2.54	3.46	0	0.44	0	0.0049778	-3.84015	down
F01.PB17394	6.47	8.33	3.73	20.79	18.71	28.87	0.00911842	2.02943	up
F01.PB17406	2.25	0	2.83	18.81	15.73	14.75	6.66913e-06	3.43525	up
F01.PB17427	2.22	0.07	0	10.98	8.35	5.59	0.000303749	3.69892	up
F01.PB17459	0.64	0.08	0	3.77	2.68	2.21	0.0017695	3.84754	up
F01.PB17484	30.51	14.8	20.47	124.85	118.6	75.31	0.000517946	2.46135	up
F01.PB17508	1.45	0	0	8.53	11.16	3.47	0.00170669	4.23816	up
F01.PB17522	1.62	0.23	0.84	5.49	7.74	5.48	0.00236492	2.99677	up
F01.PB17539	12.77	17.21	26.66	1.29	6.56	1.68	0.00710458	-2.41171	down
F01.PB17559	0.14	0.06	0	485.6	209.87	165.08	5.53035e-10	12.3777	up
F01.PB17562	4.42	0.77	0.18	13.93	8.07	8.57	0.00988131	2.74719	up
F01.PB17590	0	0.11	0	2.3	2.16	1.74	7.20721e-05	6.02079	up
F01.PB1760	0.69	0.18	0.46	52.88	35.39	24.48	2.07317e-10	6.59719	up
F01.PB17612	2.25	2.53	3.45	14.99	9.41	10.92	0.00852875	2.24921	up
F01.PB17617	1.1	2.09	3.8	50.91	12.28	54.42	0.00150105	4.18044	up
F01.PB1762	0	0	0	2.27	3.45	2.34	1.03271e-05	Inf	up
F01.PB17627	32.71	18.37	3.09	66.01	54.99	67.41	0.00759661	1.98066	up
F01.PB17633	0.35	0	0	1.3	2.37	2.14	0.00250816	4.2401	up
F01.PB17635	0.2	0	0	10.43	5.18	8.36	2.18758e-08	7.14073	up
F01.PB17639	13.84	4.54	3.66	123.14	87.09	46.58	0.00049682	3.74983	up
F01.PB177	8.51	4.83	0.38	515.14	357.89	432.28	1.55014e-16	6.7763	up
F01.PB17765	0.21	0.57	0.17	76.53	98.15	39.68	1.60919e-11	8.13415	up
F01.PB17789	0	4.97	0.34	44.96	50.09	25.05	2.62347e-08	4.68169	up
F01.PB17796	22.06	2.27	2.35	66.97	41.17	49.98	0.000114993	2.77128	up
F01.PB17808	24.66	47.22	17.55	0	0	0	2.4899e-10	#NAME?	down
F01.PB1785	3.51	3.77	3.94	63.82	32.87	32.37	0.000107672	3.70084	up
F01.PB17863	12.26	17.46	26.36	3.33	3.32	2.83	0.00562955	-2.42991	down
F01.PB17874	4.51	3.75	2.57	49.51	36.97	24.47	4.779e-06	3.54814	up
F01.PB17894	5.3	0	0	100.96	80.61	49.33	1.12895e-10	5.68275	up
F01.PB1791	6.83	2.21	10.82	69.34	37.44	36.38	0.00046186	3.01663	up
F01.PB17944	1.24	0.5	0.12	18.47	16.21	6.74	4.16151e-05	4.7559	up
F01.PB17959	4.17	5.23	8.89	0.36	0.22	0.62	0.000653444	-3.83097	down
F01.PB17968	289.1	325.58	522.92	58.29	61.36	82.42	0.00552412	-2.36443	down
F01.PB17973	3.82	0.49	0	18.46	31.77	16.71	1.15007e-05	4.20657	up
F01.PB18027	0	0.54	0	5.35	3.17	2.28	0.000213932	4.58445	up
F01.PB18044	0.11	0.22	0.83	4.34	2.5	2.76	0.00667347	3.26086	up
F01.PB18082	9.17	7.1	7.78	224.36	91.18	80.44	0.00591448	4.2277	up
F01.PB18123	0	0	4.6	40.47	74.91	36.67	1.57913e-06	5.15699	up
F01.PB18135	0	0	0	72.87	5.24	21.23	0.00303302	Inf	up
F01.PB18159	0.19	0	0	10.61	2.54	3.24	0.00997346	6.91218	up
F01.PB18186	13.27	34.77	31.34	0.97	1.13	2.42	6.95741e-05	-4.03683	down
F01.PB18197	4.67	0	0	50	32.93	12.56	0.00304164	4.61423	up
F01.PB18252	0	0	0	37.85	3.37	18.29	0.000370634	Inf	up
F01.PB18271	12.5	3.47	8.37	0	0	0	1.41205e-07	#NAME?	down
F01.PB18287	2.27	1.97	1.15	21.08	14.03	13.46	3.46557e-05	3.34017	up
F01.PB1836	18.9	8.39	10.48	0.71	0	1.14	0.000172804	-4.23158	down
F01.PB18361	1.07	1.32	0	16.01	9.79	13.19	1.35764e-06	4.22651	up
F01.PB18415	17.24	23.4	31.31	1.88	3.09	5.05	0.000216507	-2.74505	down
F01.PB18418	0	0	1.06	12.5	12.17	13.15	1.45564e-07	5.34452	up
F01.PB1846	0.68	0.68	0	606.13	1037.85	95.09	5.94153e-05	10.7054	up
F01.PB18495	0	0	0	18.46	3.93	4.76	0.00395118	Inf	up
F01.PB18512	54.37	41.85	7.04	399.44	919.27	364.37	0.00376198	4.24185	up
F01.PB18536	8.04	0.68	3.57	27.26	17.03	14.04	0.00452235	2.4504	up
F01.PB18550	0.91	0.3	0	7.58	8.48	15.23	7.16709e-07	4.86832	up
F01.PB18558	0.96	0.75	0.08	17.19	12.01	14.54	1.01361e-08	4.84674	up
F01.PB18560	1	0.97	0.88	0	0.18	0	0.00394769	-4.14745	down
F01.PB18571	0.71	4.31	2.02	14.14	43.01	26.77	0.00307662	3.74587	up
F01.PB18578	5.64	5.39	1.48	74.05	38.02	41.34	1.67444e-05	3.79769	up
F01.PB18580	4.64	2.81	1.57	22.61	34.23	16.5	0.000269415	3.24962	up
F01.PB18583	29.98	41.83	27.45	7.22	2.23	7.51	0.00125059	-2.43117	down
F01.PB18596	0	0.13	0	16.05	15.59	12.05	9.05236e-17	8.5686	up
F01.PB18602	17.47	14.38	16.58	0.21	0.99	1.15	2.437e-07	-4.29051	down
F01.PB18604	0.59	1.06	0.31	6.02	2.6	8	0.00315962	3.30158	up
F01.PB18647	21.31	18.29	24.96	2.5	3.15	3.27	0.000266469	-2.72518	down
F01.PB18667	73.91	100.51	53.71	5.41	1.44	3.84	5.01724e-10	-4.26989	down
F01.PB18669	0	0.08	0	0.93	1.78	1.89	3.87799e-05	6.79509	up
F01.PB18703	0	0.05	0.22	50.45	28.21	1.7	0.00355619	8.36089	up
F01.PB18750	0	0	0	1.87	1.79	3.25	2.38739e-06	Inf	up
F01.PB18793	39.8	19.31	34.93	1.24	6.53	13.14	0.009066	-2.0657	down
F01.PB18828	0	0	0	14.88	2.56	13.5	2.13082e-06	Inf	up
F01.PB18835	9.37	4.4	0.45	51	55.37	26.11	8.46459e-05	3.4354	up
F01.PB18857	3.56	4.28	1.51	35.45	45.01	16.79	0.000937487	3.59203	up
F01.PB18941	6.12	3.55	0.63	31.86	29.14	23.36	1.41134e-05	3.23616	up
F01.PB18961	14.58	37.22	48.66	0.18	1.4	4.09	0.00202259	-4.08474	down
F01.PB18999	45.7	34.23	65.01	6.62	9.69	7.82	0.000749198	-2.43742	down
F01.PB19025	12.61	8.48	9.11	34.83	47.06	25.24	0.00658461	2.00071	up
F01.PB19032	26.62	7.95	0.49	205.13	379.49	114.32	0.00340035	4.55319	up
F01.PB19053	61.05	68.61	128.1	6.81	9.77	8.35	0.00118796	-3.23631	down
F01.PB19054	1.89	0	0.51	7.5	3.8	6.65	0.00559915	3.10621	up
F01.PB19059	5.05	5.56	5.86	40.07	67.89	42.07	2.83422e-06	3.3658	up
F01.PB19063	37.37	2.11	0	414.5	522.88	395.97	1.72249e-08	5.29721	up
F01.PB19069	19.46	8.41	7.62	171.96	131.25	155.86	1.14748e-07	3.86805	up
F01.PB19071	6.45	6.46	3.81	43.22	39.65	33.57	1.7844e-05	2.97488	up
F01.PB19073	0	1.98	1.92	36.47	11.52	39.16	4.00703e-05	4.61291	up
F01.PB19092	0	0	0	4.91	7.45	5.36	2.88594e-11	Inf	up
F01.PB19098	0.91	1.38	0.62	188.54	69.01	72.89	3.92182e-05	7.00374	up
F01.PB19105	0.21	0.29	0.15	32.51	105.36	15.92	0.00839367	8.10354	up
F01.PB19110	22.23	12.59	16.66	75.51	50.27	49.51	0.00949841	1.92714	up
F01.PB19123	27.75	57.46	55.28	8.95	7.58	14.25	0.00524601	-2.0766	down
F01.PB19139	75.34	10.38	0	689.57	759.42	659.92	2.12321e-06	4.83223	up
F01.PB19145	567.82	877.86	589.25	31.55	27.53	94.14	8.89893e-05	-3.62683	down
F01.PB19153	2.62	1.69	0.62	61.05	93.94	74.53	7.95899e-15	5.71625	up
F01.PB19160	0.88	1.08	0	104.33	87.96	52.54	3.17473e-15	7.19411	up
F01.PB19194	111.09	198.72	299.27	23.35	20.56	35.32	0.00846962	-2.83018	down
F01.PB19200	0.05	0	0	3.13	2.66	3.77	7.03799e-07	7.8899	up
F01.PB19226	24.11	52.11	58.82	2.48	2.61	8.86	0.000808324	-3.2037	down
F01.PB19231	6.75	4.92	2.65	22.59	19.46	17.73	0.00544161	2.24644	up
F01.PB19238	2.54	0.64	0.7	12.06	12.93	21.04	1.55605e-05	3.78053	up
F01.PB19298	2.17	1.1	0.38	6.51	10.46	7.01	0.00218821	2.92652	up
F01.PB19306	3.94	1.52	1.33	19.21	20.39	11.14	0.000185286	3.1244	up
F01.PB19320	0.09	0.12	0.34	53.68	31.03	58.19	1.47897e-23	8.28793	up
F01.PB19321	0	0.08	0	44.46	16.9	22.87	3.55998e-09	10.2787	up
F01.PB19328	58.04	151.19	245.36	0.85	0	2.06	4.56549e-05	-7.29149	down
F01.PB19332	20.15	27.79	39.16	4.71	4.6	6.16	0.00198975	-2.37189	down
F01.PB19339	0.27	0	0	105.06	59.87	52.32	6.48089e-16	10.232	up
F01.PB19348	48.63	11.36	6.01	377.66	397.28	233.32	4.86355e-06	4.1397	up
F01.PB19367	5.73	0.88	4.06	76.67	25.28	52.51	0.000448984	4.01128	up
F01.PB19373	4.41	5.14	3.79	68.66	141.71	56.27	0.000735452	4.4975	up
F01.PB19385	20.99	31.01	53.04	1.31	2.34	4.11	0.0015141	-3.68447	down
F01.PB19397	26.02	24.16	45.47	2.49	3.67	5.8	0.000665698	-2.89257	down
F01.PB194	1.86	6.69	0.72	65.85	56.08	54.59	1.31994e-09	4.4663	up
F01.PB19421	29.43	9.11	13.83	88.12	65.27	51.86	0.0044239	2.14672	up
F01.PB19462	55.32	88.4	96.08	17.84	19.73	18.75	0.00838947	-1.95565	down
F01.PB1952	0	0	0	7.25	1.88	2.32	0.00444658	Inf	up
F01.PB19521	1.63	1.48	2.31	28.09	34.33	34.19	7.6402e-10	4.31036	up
F01.PB19532	6.14	12.56	7.1	0.29	0.33	1.1	0.000184345	-3.81457	down
F01.PB19540	0.52	0.67	0	7.54	3.72	2.6	0.00995885	3.76446	up
F01.PB19615	0	2.36	0.06	65.68	30.25	67.45	8.62528e-14	6.2193	up
F01.PB19628	0.93	4.41	1.48	86.02	34.48	36.24	0.000880211	4.68295	up
F01.PB19652	4.97	1.57	0.8	54.17	29.04	29.57	3.59442e-06	4.1552	up
F01.PB19656	2.67	0	0	43.86	27.82	19.93	1.76807e-07	5.34001	up
F01.PB19673	26.65	22.99	20.34	136.41	146.46	148.5	0.000165103	2.77849	up
F01.PB19689	2.26	0.79	2.7	19.93	13.68	11.25	0.000101306	3.11611	up
F01.PB19717	0	0	0	1.99	4.16	4.96	1.22545e-06	Inf	up
F01.PB19730	0	0	0.05	5.99	3	1.52	0.000417393	7.69973	up
F01.PB19739	3.15	0.83	1.09	7.74	9.9	7.57	0.00829202	2.51587	up
F01.PB19744	16.5	4.9	2.78	160.47	128.69	87.98	3.44446e-09	4.18165	up
F01.PB19775	0	1.2	0.21	89.31	142.46	25.76	0.000108487	7.82241	up
F01.PB19783	65.74	73.92	78.16	1.77	15.35	27.49	0.00325183	-2.18148	down
F01.PB19813	38.76	26.61	49	8.39	9.61	8.86	0.00735878	-1.94761	down
F01.PB1983	21.86	25.53	45.47	4.43	5.39	5.45	0.00682617	-2.46435	down
F01.PB19845	1.12	1.01	0	16.22	22.16	14.6	1.73219e-09	4.8591	up
F01.PB19847	2.91	0.79	0.07	27.53	22.39	11.69	1.60043e-05	4.25461	up
F01.PB19852	18.99	10.8	0.47	144.53	146.63	102.2	8.37114e-08	3.9072	up
F01.PB19856	1.18	0	0.11	11.24	20.52	20.62	1.18341e-09	5.65813	up
F01.PB19868	8.42	0.49	0.87	30.21	15.54	18.78	0.00067986	2.93494	up
F01.PB19874	3.3	0.37	0.89	10.71	15.04	14.58	0.000184082	3.35906	up
F01.PB19888	10.64	3.94	10.23	47.56	32.94	22.94	0.00409167	2.22983	up
F01.PB19936	6.65	4.59	2.97	30.84	20.27	24.42	0.000513334	2.57611	up
F01.PB19937	0.06	0.13	0.06	2	1.56	3.89	0.000249308	5.049	up
F01.PB19950	0	0	0.56	3.26	2.46	3.64	0.00121017	4.13039	up
F01.PB19988	0.85	3.97	3.11	14.88	7.63	11.66	0.00825683	2.24424	up
F01.PB1999	14.95	2.44	1.15	39.38	28.1	39.15	0.000504608	2.72418	up
F01.PB20005	3.15	1.96	4.62	29.72	16.29	21.19	7.66315e-05	2.93703	up
F01.PB20048	0.08	0.28	0.16	5.14	2.29	2.24	0.000579946	4.56262	up
F01.PB20083	0.06	0	0.07	2.53	3.64	0.99	0.000144497	6.79657	up
F01.PB20084	4.95	2.9	1.91	221.08	298.37	198.59	2.54357e-14	6.39996	up
F01.PB20096	0	0	0	23.84	32.41	13.05	1.95088e-13	Inf	up
F01.PB20100	1.36	1.2	0	56.02	10.47	61.8	0.000345076	5.84115	up
F01.PB20125	4.81	4.17	1.6	34.49	38.56	53.33	1.67872e-07	3.7395	up
F01.PB20136	0.88	1.09	0.52	11.47	10.56	19.74	6.31773e-07	4.27453	up
F01.PB20149	0	0	0	46.85	1.79	28.37	0.000658425	Inf	up
F01.PB20152	25.05	45.71	63.51	2.08	3.85	6.09	0.000882177	-3.39113	down
F01.PB20178	3.57	5.24	4.78	0	0	0	1.09057e-06	#NAME?	down
F01.PB20221	54.87	22.74	36.94	3.13	2.34	6.5	8.1228e-05	-3.13694	down
F01.PB20223	12	0	0.29	61.53	105.42	45.54	0.0001642	4.3641	up
F01.PB20248	6.23	3.45	1.82	57.38	37.37	64.26	7.09272e-09	3.96135	up
F01.PB20249	53.44	90.89	119.05	0.66	2.74	7.83	1.57048e-06	-4.48675	down
F01.PB20272	5.6	8.56	9.01	0.08	1.24	0.58	0.00233868	-3.43972	down
F01.PB2028	0.1	0	0.53	11.5	2.28	7.76	0.00236418	5.35202	up
F01.PB2029	0	0.25	1.12	39.32	29.15	98.88	4.32312e-06	7.13354	up
F01.PB20345	12.61	3.08	5.27	40	55.13	24.3	0.00327806	2.70185	up
F01.PB20362	5.49	1.67	0.75	56.43	28.7	26.52	0.000178503	4.04399	up
F01.PB20389	12.14	12.91	14.66	88.14	36.97	58.07	0.00499563	2.35064	up
F01.PB20422	0	0.21	0	6.74	2.49	4.63	7.00264e-06	6.19605	up
F01.PB20455	6.84	2.79	3.2	45.76	58.11	34.61	3.93314e-07	3.63464	up
F01.PB20459	0	0	0	13.4	13.72	5.6	5.48865e-10	Inf	up
F01.PB20488	7.88	6.61	0.97	29.64	21.36	29.09	0.000722973	2.54809	up
F01.PB20500	60.48	30.15	22.26	254.68	351.41	186.8	0.000619683	2.99904	up
F01.PB20529	8.86	6.57	8.79	44.9	33.8	41.01	0.000413215	2.45405	up
F01.PB20531	4.51	1.61	1.42	14.56	11.91	9.16	0.00827782	2.43011	up
F01.PB20533	22	37.38	43.79	0.64	2.61	4.53	2.06731e-06	-3.63337	down
F01.PB20558	1.34	0.18	0	10.33	29.57	9.23	0.00962401	5.35638	up
F01.PB20569	16.48	4.78	3.18	48.55	31.19	26.11	0.00361884	2.3108	up
F01.PB20574	15.33	8.15	4.35	45.03	41.84	36.51	0.00122881	2.33472	up
F01.PB20590	0.59	6.75	1.43	17.39	18.62	24.45	0.000194027	2.92763	up
F01.PB206	540.48	52.93	18.58	3833.46	5607.85	3369.65	0.000607957	4.6204	up
F01.PB2060	1.59	0	0	5.71	6.25	4.84	0.00449724	3.61533	up
F01.PB20625	14.75	8.63	6.01	249.48	167.44	65.37	0.00336603	4.24214	up
F01.PB20626	5.88	0.38	0.42	94.13	36.43	36.17	0.00213332	4.86252	up
F01.PB20630	70.26	21.23	2.67	293.51	248.58	191.91	9.14453e-05	3.17301	up
F01.PB20632	5.33	3.78	5.76	0	0.12	0	2.19222e-06	-7.44836	down
F01.PB20645	0	0.67	0	6.07	3.07	2.2	0.00239139	4.32068	up
F01.PB2065	6.82	6.22	4.43	22.85	27.15	22.02	0.0075465	2.22605	up
F01.PB20679	12.54	1.57	2	120.13	67.1	96.2	1.20292e-09	4.32581	up
F01.PB2070	27.76	30.02	15.62	112.95	62.56	122.74	0.001817	2.18209	up
F01.PB20746	9.29	0.67	4.67	71.79	46.13	24.41	0.00399399	3.47725	up
F01.PB20780	21.19	13.45	6.03	90.85	78.81	50.66	0.000203993	2.63141	up
F01.PB20786	5.34	8.85	4.61	0	0.87	0.81	0.00403704	-3.38252	down
F01.PB20800	0.07	0	0	24.67	75.61	15.53	0.000423109	10.9512	up
F01.PB20853	1.26	1.58	0.07	7.02	3.23	10.76	0.00576797	2.99708	up
F01.PB2092	2.25	1.39	0	76.5	123.09	75.24	2.41347e-14	6.49415	up
F01.PB20933	8.19	12.59	11.53	0.37	0.96	1.91	0.00164957	-3.21113	down
F01.PB2096	1.14	1.41	0	40.52	17.47	12.81	0.00294322	5.12663	up
F01.PB20966	0	0	0	2.22	3.67	2.03	3.56213e-06	Inf	up
F01.PB20977	3.4	0.57	1.67	50.31	31.51	38.56	7.79633e-10	4.60454	up
F01.PB2099	4.16	3.87	0	26.33	20.67	18.45	0.000156145	3.22978	up
F01.PB21031	2.3	2.57	0.78	12.92	7.44	20.32	0.000837099	3.02344	up
F01.PB21051	0.26	0.76	0	5.4	5.25	4.11	0.000210776	4.03392	up
F01.PB21096	0.69	0	0	25.37	23.73	5.24	0.0001719	6.54582	up
F01.PB21140	37.45	16.82	28.33	99.06	124.57	91.41	0.00350349	2.10556	up
F01.PB21166	2.36	0	0	23.44	13.45	14.03	1.64637e-08	4.65789	up
F01.PB21177	0	0	0	4.26	1.27	2.54	2.77775e-05	Inf	up
F01.PB2123	19.82	9.77	26.5	79.91	76.63	81.39	0.00142151	2.24565	up
F01.PB21255	4.44	9.12	4.89	45.21	23.94	22.67	0.00536085	2.4763	up
F01.PB21300	16.68	29	30.05	3.01	3.81	2.69	9.4943e-05	-2.85428	down
F01.PB21344	0.63	0	0	7.21	5.75	2.49	0.000165103	4.84717	up
F01.PB21352	5.23	1.64	1.48	49.59	28.17	25.59	1.61041e-05	3.82072	up
F01.PB21362	0.24	0.38	0	7.02	8.61	15.47	2.87759e-08	5.80414	up
F01.PB21369	0.15	0.21	0	7.37	4.39	7.21	3.32373e-07	5.89071	up
F01.PB21400	0	0.36	0	4.01	3.11	1.36	0.00031609	4.74615	up
F01.PB21405	0.95	2.27	0.21	9.51	9.35	12.24	0.000757349	3.41296	up
F01.PB21413	6	0	1.82	19.5	12.09	11.38	0.00200149	2.66382	up
F01.PB21415	0	0.08	0	67.08	18.61	18.28	0.000228867	10.5651	up
F01.PB21426	25.01	50.75	59.1	4.08	1.91	7.33	0.000346562	-3.25791	down
F01.PB21436	0.83	0.43	0.66	9.02	8.85	7.57	0.000134841	3.92572	up
F01.PB21452	0	0	0	6.07	4.02	3.72	3.26628e-08	Inf	up
F01.PB21453	4	6.93	3.59	0	0	0	7.72822e-07	#NAME?	down
F01.PB21465	0.53	0.28	0.07	252.07	36.94	66.06	0.00708062	8.90504	up
F01.PB21548	0.11	0.06	0.18	3.38	0.94	3.66	0.000531371	4.63652	up
F01.PB21574	3.52	2.97	3.04	30.03	15.66	17.47	0.000211648	2.89782	up
F01.PB21591	20.29	29.05	5.84	52.78	68.05	64.4	0.0085036	1.91995	up
F01.PB21612	0.05	0.17	0	5.04	1.81	2.09	0.00146337	5.53347	up
F01.PB2168	0.23	0	0.66	5.1	8.52	2.4	0.00524183	4.4343	up
F01.PB21689	20.26	26.78	51.08	0.4	0.23	1.43	3.9268e-05	-5.56637	down
F01.PB21694	2.58	11.36	3.61	51.39	101.14	49.43	0.000476714	3.69201	up
F01.PB2170	0.78	0.65	0.22	8.74	6.12	14.52	4.15816e-05	4.42208	up
F01.PB21704	13.59	44.52	44.54	1.44	1.14	3.65	0.00179379	-3.96534	down
F01.PB21712	3.71	1.41	1.49	53.47	45.58	15.35	0.00111718	4.35907	up
F01.PB21736	3.68	0.56	0.34	28.67	21.82	17.09	1.45564e-07	4.09943	up
F01.PB21757	31.9	53.49	53.21	11.22	9.03	8.71	0.00290568	-2.11619	down
F01.PB21801	113.49	227.26	143.55	4.55	2.63	12.02	1.14743e-08	-4.56491	down
F01.PB21839	0.58	0.61	0.47	16.81	23.73	19.86	1.30176e-09	5.35239	up
F01.PB2185	5.5	6.07	4.35	44.86	36.64	27.26	9.09281e-05	2.95018	up
F01.PB21861	4.87	0	1.66	7.9	14.76	13.07	0.00170241	2.638	up
F01.PB21922	0.12	0.53	0.12	11.82	1.71	18.53	0.00689679	5.48324	up
F01.PB21942	5.31	0.95	0.11	55.14	95.03	21.76	0.00461856	5.00113	up
F01.PB21994	3.17	1.51	0.6	38.48	65.1	32.18	1.01865e-06	4.89351	up
F01.PB22	2.24	1.58	2.92	51.68	14.57	28.13	0.00661008	3.99161	up
F01.PB2200	29.16	39.55	53.09	0	0	0	4.96221e-20	#NAME?	down
F01.PB22012	0	0.46	0.08	7.81	2.51	5.45	0.000106541	5.01294	up
F01.PB22021	0.22	0.04	0.05	30.56	7.88	16.92	1.89048e-05	7.66713	up
F01.PB22045	21.14	25.56	26.96	6.78	4.29	3.66	0.0041022	-2.1737	down
F01.PB2205	35.54	39.61	72.38	16.5	0	3.79	0.00695386	-2.71488	down
F01.PB22055	0.98	1.09	0.57	9.81	7.76	3.2	0.00622783	3.19465	up
F01.PB22075	0	0.89	0	18.04	14.96	34.8	2.82439e-11	6.46497	up
F01.PB22087	0.05	0.41	0	1.18	1.22	3.22	0.00477537	3.7267	up
F01.PB22125	0.92	6.58	8.3	0	0	0	0.000465349	#NAME?	down
F01.PB2215	5.32	0.28	1.81	42.67	109.64	82.17	1.1828e-06	5.20341	up
F01.PB22166	1.7	0.44	0	10.32	20.21	15.42	1.02577e-06	4.66168	up
F01.PB22193	0	0	0	0.99	2.68	3.52	8.87885e-07	Inf	up
F01.PB22197	0.12	0.3	0.44	259.07	27.21	178.01	5.46341e-05	9.29538	up
F01.PB222	16.95	0.6	0.37	849.05	1963.38	412.22	0.0007379	7.76558	up
F01.PB22231	3.54	0.41	0.5	16.03	9.56	18.6	7.63148e-06	3.48687	up
F01.PB22248	0	0	2.7	9.77	10.82	15.77	1.16397e-05	3.84113	up
F01.PB22324	0	0	0	4.56	3.32	6.58	1.97454e-07	Inf	up
F01.PB22355	0	0.45	3.77	5.25	16.63	23.46	0.00565321	3.4958	up
F01.PB22362	26.21	77.65	37.23	0	1.49	2.31	0.000290139	-5.1246	down
F01.PB22365	0	0	0	3.01	2.11	1.05	2.88815e-06	Inf	up
F01.PB22375	3.39	0.22	0.07	36.4	58.25	26.55	1.12903e-06	5.2855	up
F01.PB22404	0	0.18	0	3.18	4.52	10.8	3.19378e-05	6.80923	up
F01.PB22453	25.25	45.82	53.62	2.67	9.83	13.26	0.00658654	-2.17337	down
F01.PB22514	24.4	30.51	11.57	66.84	81.97	109.2	0.00280837	2.11014	up
F01.PB22521	9.75	4.62	12.07	0	0	0.03	1.37142e-10	#NAME?	down
F01.PB22549	0.61	0	0.15	167.69	209.63	66.55	3.7659e-10	9.53987	up
F01.PB22552	0.45	0.18	0	47.68	24.44	32.53	1.29545e-16	7.58176	up
F01.PB22560	0.29	0.1	0.1	7.92	3.63	6.83	1.1679e-06	5.49437	up
F01.PB22571	2.35	0.38	0.73	22.81	13.88	11.12	1.24282e-05	3.98073	up
F01.PB22601	1.91	3.58	5.94	0	0	0.66	0.00747469	-4.08351	down
F01.PB22627	6.47	0	0	32.59	59.73	26.4	0.000182698	4.43897	up
F01.PB22683	9.91	6.97	0	63.05	75.66	46.8	1.67872e-07	3.67311	up
F01.PB22687	2.67	1.05	1	17.98	33.64	20.16	3.10304e-06	4.14596	up
F01.PB22691	27.45	43.02	43.81	5.08	5.66	11.57	0.00253536	-2.24643	down
F01.PB22722	10.37	0.31	0	95.98	44.81	50.69	4.26331e-05	4.38371	up
F01.PB22729	85.95	79.23	84.84	3.53	23.17	29.76	0.00639447	-2.02074	down
F01.PB2273	7.33	7.76	2.72	139.58	35.55	101.38	0.00222266	4.12535	up
F01.PB22741	3.41	4.17	2.54	0	0	0	1.33359e-06	#NAME?	down
F01.PB22743	3.19	0	0	22.53	34.16	16.33	1.32334e-06	4.76173	up
F01.PB22744	1.18	1.55	1.59	9.67	8.85	9.61	0.00089889	2.84387	up
F01.PB22785	0.38	0.08	0	41.79	31.27	11.59	1.20208e-06	7.77278	up
F01.PB228	26.79	15.98	17.56	78.67	67.36	82.27	0.0041022	2.09601	up
F01.PB22808	0.68	0.48	0	3.6	3.67	7.1	0.00173958	3.92784	up
F01.PB2283	0.83	1.43	0.13	13.83	11.45	4.27	0.00261355	3.90271	up
F01.PB22838	0.29	0	0	2.99	9.15	3.23	0.00356053	6.12468	up
F01.PB22901	19.03	21.11	32.55	6.36	4.35	5.03	0.00517201	-2.07886	down
F01.PB2291	34.4	3.43	0.75	456.03	844.24	180.3	0.00425708	5.52168	up
F01.PB22926	19.83	19.43	14	3.51	1.9	2.33	0.00256567	-2.63246	down
F01.PB22965	3.01	4.55	1.6	22.84	9.28	18.16	0.00132265	2.61707	up
F01.PB22989	16.46	27.67	0	82.71	97.88	66.88	0.000260085	2.67214	up
F01.PB23007	0	0	0	62.57	8.46	15.78	0.00353755	Inf	up
F01.PB23016	4.65	0.7	0	21.16	20.44	24.8	1.35455e-06	3.84121	up
F01.PB23026	66.97	132.07	193.51	15.4	6.12	20.64	0.00677803	-3.12463	down
F01.PB23051	6.32	5.39	11.43	0.75	0	0	1.13312e-05	-4.7971	down
F01.PB23059	4.25	2.37	0	61.4	28.9	24.71	0.000986371	4.33409	up
F01.PB231	0	0.12	0.59	208.88	220.21	237.2	4.38979e-28	9.98853	up
F01.PB23100	0	0	0	55.9	152.7	223.7	3.68624e-14	Inf	up
F01.PB23103	0	0.06	0	15.05	2.89	10.09	2.66386e-05	9.13445	up
F01.PB23151	0.31	0.48	0	31.71	7.24	17.69	0.000502183	6.36088	up
F01.PB23159	19.9	15.79	8.6	2.01	1.38	2.49	0.00207036	-2.78302	down
F01.PB23163	89.61	94.66	127.44	20.96	22.56	31.37	0.00933454	-1.92691	down
F01.PB23233	37.22	7.85	1.89	125.94	73.03	91.5	7.80684e-05	2.83252	up
F01.PB23249	33.63	42.42	55.51	7.24	10.15	9.69	0.0025338	-2.15264	down
F01.PB23270	0	2.12	0	78.15	39.46	37.7	3.13724e-08	6.39399	up
F01.PB23286	4.12	8.22	9.04	1.39	0.5	1.16	0.00855231	-2.70973	down
F01.PB23294	4.28	7.42	6.86	0.06	1.34	0.27	0.00256913	-3.29296	down
F01.PB23296	4.34	0.72	2.5	30.56	28.49	32.05	7.52978e-08	3.75701	up
F01.PB23297	26.95	37.19	25.33	153.69	305.62	151.73	0.00353841	2.94601	up
F01.PB23299	2.99	1.15	0	10.13	10.69	5.63	0.00415668	2.89723	up
F01.PB23319	54.68	109.95	115.82	13.88	21.68	20.72	0.00320258	-2.19054	down
F01.PB23320	0.41	0	0.13	78.33	57.4	50.95	2.04843e-24	8.7857	up
F01.PB23334	53.21	117.71	113.01	0.19	2.14	4.94	2.05743e-08	-5.20993	down
F01.PB23355	31.39	43.66	11.66	171.17	81.93	188.71	0.00147977	2.49321	up
F01.PB23364	2.8	1.7	0.89	21.38	6.53	17.91	0.00301665	3.26927	up
F01.PB23377	12.43	7.08	4.49	32.39	32.2	32.65	0.00389923	2.20096	up
F01.PB23384	0	0	0	3.95	7.96	1.53	0.00067986	Inf	up
F01.PB23396	0.22	0.43	0	4.56	11.86	4.36	0.00357542	5.23872	up
F01.PB23414	7.33	5.85	6.3	105.32	40.69	83.59	3.51031e-05	3.7039	up
F01.PB23445	0.29	0.76	0	24.04	18.4	8.05	5.96552e-06	5.78318	up
F01.PB23470	10.64	4.07	7.54	29.75	44.55	30.37	0.00123909	2.41656	up
F01.PB2351	0.09	1.17	0.09	13.27	13.89	18.34	1.73218e-07	5.23494	up
F01.PB23533	5.39	4.5	6.55	22.73	13.85	27.72	0.0071804	2.09803	up
F01.PB23544	10.98	4.34	3.01	112.62	73.22	73.21	7.30107e-09	4.00684	up
F01.PB23562	4.42	1.69	2.84	104.08	55.72	48.57	6.94143e-06	4.74946	up
F01.PB23564	0.65	0.16	0	31.66	1.24	29.01	0.00615098	6.49002	up
F01.PB23595	0.72	0.99	0	5.61	3.04	3.23	0.00937068	2.96649	up
F01.PB23614	16.45	19.71	29	5.63	3.37	4.2	0.00950484	-2.16528	down
F01.PB23623	0	0	0.12	6.26	11.26	1.45	0.00348251	7.40902	up
F01.PB23648	2.28	8.36	7.79	0	0	0.58	0.000781717	-5.04733	down
F01.PB23668	0.23	0	0.06	346.06	295.01	222.35	8.69715e-30	12.6483	up
F01.PB23681	0	0.68	0	10.67	18.73	5.76	0.000153456	5.98446	up
F01.PB23693	3.75	3.61	0	13.89	23.68	11.27	0.00299255	2.94821	up
F01.PB23698	13.69	11.11	3.38	46.91	24.17	48.5	0.00146757	2.24342	up
F01.PB23699	2.02	0	0.14	3.85	11.35	8.52	0.00180675	3.70482	up
F01.PB2370	32.27	56.36	78.12	5.35	3.06	4.41	0.000205262	-3.55985	down
F01.PB23725	5.65	1.37	0.67	73.49	31.1	25.88	0.00562873	4.3063	up
F01.PB23735	2.29	0.34	0	15.06	15.7	4.89	0.00248146	4.05692	up
F01.PB23758	18.2	5.52	13.88	0.97	1.27	1.11	0.00195998	-3.32642	down
F01.PB23771	22.88	10.08	2.72	245.18	441.18	134.46	0.00177678	4.75147	up
F01.PB23784	52.03	58.53	53.05	318.15	275.77	218.78	0.00360488	2.47254	up
F01.PB23829	0.23	0	0.05	13.28	14.89	27.64	7.44358e-17	7.83247	up
F01.PB23886	1.09	0.88	1.14	10.34	6.8	5.58	0.00410397	3.07966	up
F01.PB23894	1.53	0	0	35.54	31.05	46.52	2.83642e-15	6.44508	up
F01.PB2391	94.36	144.5	225.96	15.25	24.15	25.57	0.00531238	-2.69246	down
F01.PB23910	0.51	0	0	30.32	17.23	8.77	2.02427e-05	7.04876	up
F01.PB23945	4.96	5.1	2.9	28.52	38.71	18.92	0.00023763	2.92201	up
F01.PB23957	0.14	0.07	0.07	146.43	68.48	78.71	2.23409e-14	10.199	up
F01.PB23982	0	0	0	1.97	1.51	1.33	1.42291e-05	Inf	up
F01.PB23987	40.64	54.13	28.18	0.09	0.09	1.65	2.93386e-15	-6.00975	down
F01.PB23988	1.96	0.72	3.17	10.68	13.76	8.44	0.00238027	2.64302	up
F01.PB24002	13.72	18.21	8.74	58.56	32.4	52.82	0.00595073	1.97121	up
F01.PB24032	0.21	1.43	0.47	96.87	11.8	74.6	0.000931121	6.57268	up
F01.PB2404	25.99	11.8	6.03	76.35	57.16	56.08	0.00159619	2.31656	up
F01.PB24043	0	0	0	2.87	2.27	5.71	6.4092e-07	Inf	up
F01.PB24060	1.32	0	0.08	91.83	82.6	44.26	2.24082e-14	7.57845	up
F01.PB24066	7.61	14.66	4.84	1.67	0	0	0.0025745	-3.83676	down
F01.PB24071	0	0	0	22.93	38.66	45.53	7.70617e-26	Inf	up
F01.PB24119	7.71	7.39	6.63	98.2	103.86	105.35	2.87979e-08	3.97318	up
F01.PB24149	2.55	1.62	0.67	10.5	11.01	9.37	0.00156143	2.87419	up
F01.PB24259	24.72	23.67	40.37	2.48	5.53	7.47	0.00201181	-2.40855	down
F01.PB24285	0.7	0.27	0	3.91	6.31	2.94	0.000359993	4.09378	up
F01.PB24300	0	0.24	0.28	51.95	41.03	20.49	5.12875e-11	7.97959	up
F01.PB24314	0.12	0.85	0	9.63	5.35	5.51	8.5588e-06	4.66738	up
F01.PB24323	0.15	0	0.41	4.05	3.24	2.72	0.00125076	4.28556	up
F01.PB24369	3.22	4.61	2.88	15.35	21.16	12.23	0.00356053	2.35921	up
F01.PB2445	6.19	3.16	5.42	35.1	19.26	17.23	0.00542757	2.45063	up
F01.PB24487	0	0	0	32.33	140.3	20.56	0.00155431	Inf	up
F01.PB24494	8.22	1.5	0.28	51.37	72.19	29.84	8.22083e-05	4.17978	up
F01.PB24505	98.76	44.16	16.77	689.93	1198.02	545.65	0.000236174	4.13188	up
F01.PB24514	11.04	6.62	14.84	2.08	2.18	1.8	0.00991862	-2.2922	down
F01.PB2452	0	0	0	4.32	10.02	5.63	9.56096e-08	Inf	up
F01.PB24529	1.16	0.11	0.46	36.31	62.44	12.7	0.000980511	6.30195	up
F01.PB24535	26.52	18.5	5.26	145.71	254.71	110.84	0.00104163	3.54765	up
F01.PB24551	8.32	13.8	4.61	45.01	73.46	57.18	2.50547e-05	2.89295	up
F01.PB24552	30.03	27.57	45.75	1.62	5.15	4.8	3.5127e-05	-3.03345	down
F01.PB24553	26.97	65.79	76.3	2.95	9.37	10.06	0.0078232	-2.80609	down
F01.PB24558	1.54	0	0	73.59	67.05	56.95	2.17463e-20	7.23258	up
F01.PB24593	5.37	2.82	0	321.58	207.66	171.45	4.12487e-14	6.64117	up
F01.PB24594	0.39	0	0	188.87	480.06	83.52	4.73216e-05	11.3035	up
F01.PB24605	1.4	0	0.77	41.31	58.97	32.98	3.40937e-13	6.14332	up
F01.PB24615	11.9	6.47	8.51	0	0	0	3.99321e-12	#NAME?	down
F01.PB24617	5.73	0.38	0.38	335.96	306.75	178.7	1.86748e-16	7.22007	up
F01.PB24618	0.27	1.67	0	9.44	11.09	10.23	3.19011e-05	4.15678	up
F01.PB24619	0.49	1.47	0	17.98	26.77	11.04	5.63917e-06	5.04475	up
F01.PB24622	0	0	0	95.25	8.45	20.44	0.00526265	Inf	up
F01.PB24624	0.62	0.35	0.48	43.7	37.62	94.05	3.19348e-10	7.09093	up
F01.PB24633	2.26	0.16	0.64	19.59	8.87	12.61	1.53273e-05	3.99721	up
F01.PB2464	2.15	0.53	5.29	34.42	73.62	43.52	1.17255e-05	4.40376	up
F01.PB24641	3.57	1.05	0	593.02	371.52	463.85	2.42388e-14	8.48344	up
F01.PB24645	2.51	0.09	0.2	10.37	6.89	7.29	0.000142682	3.35654	up
F01.PB24653	8.57	7.24	5.03	41.64	46.71	33.54	8.61513e-05	2.71556	up
F01.PB24662	0.07	0.04	0.04	323.13	77.1	98.79	1.74545e-05	11.955	up
F01.PB24665	16.63	0	0	183.83	60.68	74.13	0.00841449	4.48406	up
F01.PB24671	35.84	16.7	18.56	118.33	123.25	72.86	0.00337579	2.32198	up
F01.PB24682	9.29	10.69	2.69	86.08	147.44	92.01	6.32609e-08	4.0242	up
F01.PB24698	0.18	0.14	0	75.96	12.33	70.39	1.81554e-06	9.11281	up
F01.PB24712	2.05	0.14	0.13	190.43	537.16	64.59	0.00409167	8.67811	up
F01.PB24721	0.36	4.34	0	92.25	48.69	59.09	1.04313e-11	5.58248	up
F01.PB24728	8.84	8.51	0	40.32	17.36	43.64	0.000863212	2.70886	up
F01.PB24738	15.47	25.17	3.49	75.93	74.18	72.56	0.000586395	2.50203	up
F01.PB24747	0	0.07	0.04	28.92	37.9	15.52	2.77636e-13	9.74422	up
F01.PB24767	1.23	1.17	0.31	35.75	8.29	20.74	0.00399768	4.76347	up
F01.PB24788	36.22	7.64	0.12	165.75	171.6	141.53	5.59344e-06	3.6535	up
F01.PB24807	1.67	3.28	2.26	13.04	10.7	13.52	0.00111765	2.51439	up
F01.PB24813	22.63	34.55	53.78	2.12	4.19	7.58	0.00394966	-2.91182	down
F01.PB24817	4.69	1.97	0	33.4	17.13	20.37	1.36338e-05	3.61173	up
F01.PB24820	6.3	10.02	15.17	0.78	1.23	2.43	0.00626124	-2.74587	down
F01.PB24836	112	128.47	136.77	16.88	14.91	16.32	0.000151443	-2.83355	down
F01.PB24854	0.55	0.33	0.32	234.66	57.74	83.87	0.000229919	8.50682	up
F01.PB24861	25.56	2.79	0.59	706.16	423.26	282.53	8.46433e-07	5.83255	up
F01.PB24862	18.51	37.35	39.56	4.53	5.96	9.56	0.00515681	-2.14734	down
F01.PB24867	13.88	7.97	3.43	32.91	32.1	28.39	0.00527013	2.06442	up
F01.PB249	58.91	331.16	68.35	829.94	1493.98	2410.55	9.71592e-05	3.53137	up
F01.PB24923	3.6	4.88	1.6	75.03	64.44	54.55	2.60483e-10	4.44113	up
F01.PB24929	17.27	15.89	11.85	34.02	62.33	51.72	0.00963475	1.87707	up
F01.PB2497	23.18	15.7	32.42	3.31	3.23	2.84	0.000920495	-2.79436	down
F01.PB24994	3.6	1.8	1.61	30.78	31.73	26	3.13724e-08	3.8363	up
F01.PB24996	0	0	0	4.28	35.52	17.18	0.000124755	Inf	up
F01.PB25001	2.42	4.44	0.79	53.13	66.34	63.39	1.00183e-11	4.75522	up
F01.PB2507	6.11	0.43	0.38	60.05	54.3	17.46	0.000997872	4.52284	up
F01.PB25085	26.92	5.44	4.81	91.65	52.02	47.55	0.00461547	2.55864	up
F01.PB25102	4.87	3.31	1.54	44.07	73.03	45.31	9.41572e-09	4.25168	up
F01.PB25134	2.26	3.65	2.37	0	0	0.17	3.94506e-05	-5.56846	down
F01.PB25148	1.96	0	0	47.54	49.92	36.13	3.36423e-17	6.33597	up
F01.PB25177	16.74	0	4.63	36.86	58.16	29.18	0.00301995	2.74044	up
F01.PB25190	5.31	4.98	2.41	18.27	17.89	14.29	0.00479162	2.16139	up
F01.PB25235	21.11	5.03	0	66.92	39.73	37.9	0.00150343	2.6828	up
F01.PB25282	0	0	0	1.69	1.94	1.03	2.30811e-06	Inf	up
F01.PB25316	2.87	0	0	129.17	93.54	48.53	1.57252e-08	6.8105	up
F01.PB2536	0	0	0	41.83	42.67	7.83	1.07592e-06	Inf	up
F01.PB25362	0	0.06	0	4.02	7.01	0.97	0.00148421	8.43358	up
F01.PB25371	25.2	7.79	7.8	65.52	56.46	38.65	0.00378061	2.16404	up
F01.PB25376	57.76	74.01	65.44	1.2	2.84	3.56	8.44811e-11	-4.58585	down
F01.PB25398	0	0	0	5.07	0.63	5.79	0.00010881	Inf	up
F01.PB25437	4.44	0.67	0.67	19.12	26.02	12.26	7.71023e-05	3.53666	up
F01.PB25447	3.78	0	2.48	26.6	41.98	23.61	2.31257e-07	4.05905	up
F01.PB25466	0.87	0.85	1.19	11.92	5.58	22.63	0.00303154	3.91784	up
F01.PB25471	6.96	0	0	41.28	34.48	10.99	0.00658654	3.89037	up
F01.PB25478	15.52	7.66	5.63	52.25	32.54	48.97	0.0006773	2.37987	up
F01.PB25479	0.16	0	0.21	2.06	2.22	2.02	0.000773329	4.34952	up
F01.PB2551	6.91	11.18	11.29	55.53	100.07	66.27	1.17302e-05	3.08223	up
F01.PB25526	0.14	0.36	0.15	4.64	2.55	1.56	0.00520825	3.94727	up
F01.PB25587	8.1	3.76	2.02	40.11	18.27	26.23	0.000889819	2.7825	up
F01.PB25591	6.22	5.35	4.56	39.12	27.1	27.68	9.68182e-05	2.69991	up
F01.PB25594	0.79	1.15	1.19	10.33	15.37	13.29	9.65726e-06	3.80338	up
F01.PB25622	8.69	6.6	2.77	29.35	18.45	22.6	0.0037522	2.13445	up
F01.PB25636	0	0	0	6.79	10.39	7.2	2.58737e-11	Inf	up
F01.PB25645	5.42	6.75	2.28	60.16	16.88	55.87	0.0036019	3.34674	up
F01.PB25648	2.11	2.02	0	7.52	6.04	10.85	0.00166382	2.73216	up
F01.PB2566	0	0	3.96	25.56	23.25	9.26	0.0003901	4.00143	up
F01.PB25665	0	0	0	59.98	109.49	5.23	6.60419e-05	Inf	up
F01.PB25681	0.55	0.62	0.44	3.67	3.2	6.94	0.00127806	3.23617	up
F01.PB25688	1.77	1.16	0.3	11.62	6.59	5.87	0.00448234	3.11723	up
F01.PB25691	1.2	1.67	0.43	13.56	5.97	15.9	1.65972e-05	3.58296	up
F01.PB25706	0.11	0	0	2.52	0.96	1.26	0.000165031	6.22258	up
F01.PB2571	5.26	0.26	1.13	137.23	123.07	62.4	2.45101e-09	5.83556	up
F01.PB25715	2.5	0.57	0.73	18.5	11.17	24.35	4.97488e-08	4.01825	up
F01.PB2572	1.66	4.3	0.79	12.16	10.97	16.25	0.00528779	2.70211	up
F01.PB25724	1.65	1.3	0.39	28.57	21.96	14.55	1.18855e-08	4.49309	up
F01.PB2576	0.75	0.22	0.09	10.77	15.09	16.36	1.02949e-07	5.62851	up
F01.PB25773	3.31	1.41	0.58	9.02	12.15	7.77	0.00203532	2.65373	up
F01.PB25778	0	0	0	5.13	1.66	4.44	7.30107e-09	Inf	up
F01.PB25780	3.4	3.09	4.69	89.69	109.25	67.92	7.20917e-11	4.73264	up
F01.PB25855	17.61	2.88	0.02	99.56	56.51	37.3	0.00513403	3.4631	up
F01.PB25877	0.07	0	0	3.92	1.54	2.52	9.65779e-07	7.07386	up
F01.PB25908	0.4	3.79	0.04	5.24	7.73	13.5	0.00289226	2.78369	up
F01.PB25958	0.07	0.21	0.07	54.27	6.5	29.75	0.000766916	8.17265	up
F01.PB25960	2.11	1.69	2.43	0	0	0	1.68743e-06	#NAME?	down
F01.PB25969	0.78	5.35	1.89	55.3	22.03	38.74	2.26206e-05	4.01766	up
F01.PB25973	1.33	0.33	0.48	6.16	3.34	5.89	0.00263216	3.01606	up
F01.PB25974	2.59	13.52	4.33	60.03	76.73	64.01	6.50615e-07	3.44217	up
F01.PB25980	0.07	0	0	8.6	15.63	7.9	7.73571e-12	9.96255	up
F01.PB25997	3.12	3.27	0.7	305.24	368.35	173.53	5.42042e-13	7.11595	up
F01.PB25999	57.28	23.89	17.94	119.84	153.13	148.55	0.00565321	2.25897	up
F01.PB260	0.09	0.44	0	197.53	226.11	67.62	4.30432e-10	10.2366	up
F01.PB26001	9.35	8.28	0	27.49	22.89	22.2	0.00255136	2.22948	up
F01.PB26019	2.38	0.65	0.15	13.2	7.46	6.6	0.000465937	3.31864	up
F01.PB26020	0	0	0.07	0.66	0.67	0.98	0.000236178	5.96798	up
F01.PB26021	52.53	68.44	128.33	8.73	5.83	7.47	0.00339492	-3.38376	down
F01.PB26073	1.29	0.12	0.29	19.13	20.49	15.1	4.0258e-11	5.22799	up
F01.PB26085	0.23	0.89	1.45	34.77	35.68	25.69	5.21072e-14	5.37567	up
F01.PB2612	118.16	320.46	479.25	13.84	14.17	22.2	0.00694337	-4.07506	down
F01.PB26127	0	0.59	0.29	93.81	96.25	21.6	2.12321e-06	8.17729	up
F01.PB26136	143.84	70.68	18.73	544.18	664.29	651.8	0.00239139	3.17775	up
F01.PB26141	2.26	1.14	0.38	20.9	10.5	11.88	4.03468e-05	3.70128	up
F01.PB26144	27.54	36.96	56.21	7.31	11.15	8.76	0.0085451	-2.02155	down
F01.PB2615	216.66	453.12	867.62	9.67	20.38	30.38	0.00880523	-4.56491	down
F01.PB26150	0	0.04	0	4.25	0.95	5.57	3.14266e-05	8.36712	up
F01.PB26159	0	0.06	0	4.04	1.28	4.89	3.42007e-06	7.54186	up
F01.PB26164	10.68	8.24	6.9	42.32	16.72	35.79	0.00913444	2.02169	up
F01.PB26218	3.74	3.38	1.28	0.83	0	0	0.00586643	-3.14005	down
F01.PB26222	0.33	0	0.07	4.33	1.98	2.53	8.87668e-05	4.73084	up
F01.PB26276	0.15	0	0	4.68	5.54	1.43	9.70199e-05	6.58724	up
F01.PB26283	0.29	0	0	3.52	1.68	1.74	0.000345717	4.80671	up
F01.PB26295	2.33	0.38	1.71	30.55	27.02	42.06	1.14686e-09	4.65904	up
F01.PB26301	1.33	5.32	5.66	16.14	23.42	13.94	0.00203177	2.25628	up
F01.PB26336	0	0	0	6.76	1.39	5.36	4.92914e-06	Inf	up
F01.PB26353	1.12	1.39	1.05	0.11	0	0.04	0.000941215	-4.82277	down
F01.PB26364	6.96	5.92	3.68	33.32	18.48	26.91	0.00196011	2.41391	up
F01.PB26377	0.27	1.86	0	20.28	12.74	15.27	9.79258e-10	4.69201	up
F01.PB26378	1.04	0	0	12.8	19.51	6.88	3.21208e-05	5.47937	up
F01.PB26382	4.24	7.7	0.72	35.64	16.17	28.11	0.00017635	2.83142	up
F01.PB26438	28.84	17.6	33.84	0	7.93	3.59	0.000460409	-2.64222	down
F01.PB26449	0	0	0	52.13	8.45	19.27	0.000267416	Inf	up
F01.PB26502	10.59	1.75	0	77.8	110.56	47.8	1.10637e-05	4.48739	up
F01.PB26544	108.9	133.3	105.03	2.18	1.59	9.22	5.85022e-10	-4.65929	down
F01.PB26545	0.4	0.72	0.1	8.96	12.46	8.97	3.30309e-07	4.81829	up
F01.PB26573	0	0	0	4.31	6.2	3.6	1.56425e-08	Inf	up
F01.PB26597	6.45	8.67	10.59	1.74	1.73	1.3	0.00973984	-2.29606	down
F01.PB26599	14.58	6.4	2.22	39.4	24.22	31.41	0.00219862	2.21635	up
F01.PB26602	9.86	0.79	0	64.93	76.11	47.64	8.92176e-10	4.37327	up
F01.PB2662	0	0	0	4.91	1.47	6.44	9.023e-06	Inf	up
F01.PB26635	0	0	0	8.91	10.06	2.86	6.27771e-07	Inf	up
F01.PB26659	8.85	14.44	10.48	0.15	0.08	0.07	9.59753e-13	-6.98664	down
F01.PB26664	1.95	3.16	0.2	18.57	63.43	29.03	0.0073862	4.58155	up
F01.PB2669	1.18	0.47	1.95	32.15	13.07	49.58	5.06441e-05	4.85332	up
F01.PB26698	0	0	0	5.55	7.6	1.6	3.06975e-05	Inf	up
F01.PB267	11.33	1.31	0.41	954.05	350.65	214	0.0019494	7.0984	up
F01.PB26749	1.19	2.43	2.34	41.15	28.64	16.78	5.27089e-05	4.03373	up
F01.PB26814	0.03	0	0	3.6	2.47	2.46	1.34434e-07	8.18644	up
F01.PB26819	8.69	7.59	13.83	2.49	0.37	0.43	0.000442001	-3.0784	down
F01.PB2682	0	0.6	0	17.77	14.65	12.81	1.66805e-09	6.41803	up
F01.PB26852	2.88	3.41	0	79.2	29.13	70.88	5.02122e-07	5.00021	up
F01.PB26865	0	0.17	0	104.82	58.4	57.93	2.89452e-20	10.6533	up
F01.PB26878	8.5	1.84	3.09	31.58	22.27	17.91	0.000302814	2.60884	up
F01.PB2688	10.27	5.89	9.44	0	0.5	0.36	5.19934e-05	-4.87013	down
F01.PB26894	20.25	2.58	0.7	157.74	98.28	142.08	2.92749e-09	4.28299	up
F01.PB26895	0	0	0	19.82	27.32	24.14	3.77099e-22	Inf	up
F01.PB26905	1.98	0	0	20.01	20.12	7.46	6.47269e-05	4.84292	up
F01.PB26910	0	0.04	0	25.28	24.5	26.61	1.51857e-25	11.2064	up
F01.PB26927	69.72	4.91	1.88	338.48	141.05	165.31	0.00849165	3.29164	up
F01.PB26952	0.37	1.45	0.89	963.6	236.1	532.31	3.19012e-07	9.49222	up
F01.PB26979	0	0	0.18	43.38	25.91	27.16	1.09833e-21	9.18377	up
F01.PB26990	2.09	0.52	0.2	7.43	4.41	8.34	0.00232405	3.05345	up
F01.PB27010	14.89	0.5	0.45	85.44	124.95	50.89	9.19608e-05	4.28109	up
F01.PB27019	38.35	18.93	9.56	134.52	141.53	75.59	0.000446835	2.5961	up
F01.PB27022	0.36	0.45	0.33	95.73	22.78	35.85	0.00107824	7.3594	up
F01.PB27026	6.16	5.86	5.23	15.14	26.39	23.89	0.00494618	2.07441	up
F01.PB27051	0	0	0	12.69	28.4	9.15	2.60696e-06	Inf	up
F01.PB27055	24.12	12.86	26.73	185.27	253.34	193.03	1.03912e-05	3.46037	up
F01.PB27064	0.1	0.31	0.2	366.39	296.3	249.26	2.09734e-24	10.8257	up
F01.PB2707	16.13	7.04	10.06	56.89	106.09	80.53	7.47053e-06	3.04766	up
F01.PB27071	0	0.51	0.27	445.42	944.25	201.85	1.37384e-06	11.2734	up
F01.PB27074	4.71	2.78	1.54	36.27	47.15	22.86	7.37463e-06	3.76864	up
F01.PB27093	103.58	136.01	227.79	33.22	12.18	27.47	0.00612241	-2.55687	down
F01.PB27111	0.72	1.37	0.56	502.62	76.68	417.39	4.80502e-06	8.73982	up
F01.PB27115	14.19	0.93	0.79	281.03	375.49	95.98	0.000165968	5.80678	up
F01.PB27119	1.17	0.76	0.13	14.7	8.65	5.62	0.000635576	4.1379	up
F01.PB27126	20.32	17.13	1.63	142.92	58.3	113.65	0.0001719	3.1882	up
F01.PB27128	6.01	0.52	0	45.43	28.72	13.95	0.00376869	3.99022	up
F01.PB27138	0	0	0	183.45	280.77	107.04	2.42399e-17	Inf	up
F01.PB27139	22.49	1.6	2.45	79.25	58.54	55.82	1.15584e-05	3.07314	up
F01.PB27151	19.76	28.36	37.45	5.32	4.42	4.18	0.000539321	-2.48862	down
F01.PB27158	0	0.2	0	23.07	11.25	14.58	6.39027e-14	8.41821	up
F01.PB27159	0	0	0	54.05	233.97	7.23	0.00647235	Inf	up
F01.PB27189	1.05	0.5	0.92	960.48	1567.49	217.35	8.41305e-06	10.3489	up
F01.PB27208	6.39	14.14	5.54	27.09	37.58	54.92	0.000993112	2.34733	up
F01.PB27229	0.75	0.39	0	840.8	237.4	459.67	3.34686e-09	10.6492	up
F01.PB27257	2.27	4.88	1.49	37.92	39.01	82.38	3.1382e-07	4.34649	up
F01.PB27278	0.32	0	0	5.24	40.63	14.75	0.00968664	8.00857	up
F01.PB27282	9	0.61	0.11	51.67	40.02	46.63	1.76592e-08	4.05998	up
F01.PB27306	116.35	148.9	152.53	25.7	27.84	29.45	0.00365091	-2.19183	down
F01.PB27326	130.21	82.89	97.89	16.97	19.7	33.66	0.00618623	-2.01076	down
F01.PB27349	0.23	0	0	19.44	28.43	5.39	4.96308e-05	8.30189	up
F01.PB27351	113.63	9.05	3.65	1198.47	605.92	614.5	1.11524e-05	4.47967	up
F01.PB27359	0	0	0.32	29.9	8.29	7.97	0.00293299	7.38019	up
F01.PB27364	100.47	57.76	43.68	422.87	581.09	309.22	0.00883161	2.87981	up
F01.PB27365	9.28	0	0	135.82	156.5	99.64	3.82574e-11	5.62671	up
F01.PB27366	0.51	1.19	0.79	156.66	108.38	169.59	5.46374e-17	7.59062	up
F01.PB27370	53.84	44.21	25.08	277.49	373.86	321.69	0.000930585	3.14388	up
F01.PB27378	0	0	0	92.59	113.11	28.36	2.59636e-11	Inf	up
F01.PB27379	4.18	1.47	0.48	137.31	115.86	44.51	5.06524e-06	5.83536	up
F01.PB27389	9.49	11.37	1.69	118.64	88.86	41.63	0.00109297	3.65821	up
F01.PB27390	8.46	2.32	2.26	87	43.92	63.96	1.20028e-08	4.07857	up
F01.PB27395	40.74	42.72	67.45	1.16	5.88	7.65	2.88288e-06	-3.26305	down
F01.PB27400	0	0	0	24.38	7.51	11.42	9.56096e-08	Inf	up
F01.PB27406	0.87	1.29	0.72	5.26	10.38	5.03	0.00325338	3.0259	up
F01.PB27409	16.33	17.98	3.2	83.46	48.86	90.69	0.000143756	2.72858	up
F01.PB27427	38.66	46.52	45.43	5.31	9.07	15.26	0.00608091	-2.02824	down
F01.PB27434	5.51	1.47	0.48	221.25	322.38	169.67	1.78188e-13	6.80134	up
F01.PB27445	6.15	1.2	3.07	86.33	59.86	85.45	1.61092e-10	4.63618	up
F01.PB27456	110.61	102.91	96.19	0.78	1.57	11.28	2.32432e-08	-4.44461	down
F01.PB27458	3.52	0.19	0	52.21	77.05	11.68	0.0054206	5.4978	up
F01.PB27463	0.35	1.69	0.15	11.39	5.12	13.11	2.70989e-06	3.90922	up
F01.PB27468	27.95	35.31	59.09	0.98	6.78	7.17	0.00200782	-2.93212	down
F01.PB27469	1.77	1.38	0.85	38.13	16.25	36.37	2.26684e-08	4.66058	up
F01.PB27470	1.65	6.66	2.42	9.71	19.88	21.26	0.000628849	2.37573	up
F01.PB27472	19.89	17.44	4.91	95.65	57.66	62.03	0.000795703	2.52198	up
F01.PB27474	6.79	8.99	1.25	58.17	119.72	52.47	0.00114067	3.9458	up
F01.PB27475	0.52	0	0	28	20.05	13.62	3.87614e-13	7.12939	up
F01.PB27477	9.38	3.92	4.38	131.11	71.25	74.5	6.73045e-07	4.14124	up
F01.PB27485	33.06	6.52	5.48	119.21	60.89	62.87	0.00658181	2.62482	up
F01.PB27487	0.36	0.06	0.09	210.65	88.99	46.89	1.62143e-05	9.84729	up
F01.PB27496	22.91	38.31	21.6	86.99	117.03	160.17	0.00438514	2.26585	up
F01.PB27500	37.57	49.83	59.34	4.38	9.77	9.09	0.000326412	-2.53458	down
F01.PB27501	3.18	3.4	0.7	42.52	53.04	24.63	1.52462e-06	4.24308	up
F01.PB27530	5.86	4.38	2.54	22.55	11.73	13.09	0.00751616	2.0575	up
F01.PB27533	0	0	0	31.73	116.73	7.43	0.00201181	Inf	up
F01.PB2756	25.92	15.54	8.22	90.91	116.22	64.75	0.000156963	2.65533	up
F01.PB27568	6.7	6.67	7.64	59.48	44.56	28.69	0.000174758	2.8175	up
F01.PB27572	5.91	0.38	0.32	137.81	51.9	83.64	2.71576e-06	5.57169	up
F01.PB27576	0	0	0	44.15	14.77	32.55	1.13952e-13	Inf	up
F01.PB27578	0.97	1.09	0	50.13	67.03	25.74	8.10271e-08	6.31988	up
F01.PB27582	11.5	27.04	0.14	305.23	75.57	399.25	0.0019439	4.46858	up
F01.PB27598	30.34	46.13	87.55	1.75	0.86	4.08	0.0014067	-4.55346	down
F01.PB276	21.2	16.63	8.67	118.36	92.54	100.1	2.08633e-05	2.92008	up
F01.PB27600	2.59	1.21	0.46	21.77	25.85	21.39	2.65321e-09	4.21639	up
F01.PB27608	15.85	1.12	0.13	149.36	118.42	80.03	3.25797e-09	4.57368	up
F01.PB27614	14.72	6.83	4.77	37.86	28.57	28.66	0.00589572	2.02496	up
F01.PB27618	27.61	34.46	45.13	6.2	8.15	10.3	0.00596114	-2.0042	down
F01.PB27633	3.26	1.07	0.06	17.14	9.82	13.3	6.33281e-06	3.39607	up
F01.PB27644	17.09	15.19	18.04	1.47	5.19	4.09	0.00556314	-2.09399	down
F01.PB27647	49.99	41.88	71.38	3.37	5.17	6.04	1.29685e-06	-3.3677	down
F01.PB27651	22.76	50	74.4	0	0.69	0.07	4.1394e-07	-7.50314	down
F01.PB27675	7.42	13.74	7.25	73.1	78.22	70.18	1.1402e-05	3.11069	up
F01.PB27697	0	0	0	18.19	64.07	2.23	0.00474543	Inf	up
F01.PB2770	8.93	5.7	14.95	0.61	1.74	0.65	0.00530399	-3.18596	down
F01.PB27701	38.05	41.54	53.08	0.19	0	0.76	1.08404e-19	-7.12567	down
F01.PB2771	0.72	0.15	0	12	22.08	8.35	0.000121896	5.86832	up
F01.PB27718	1.63	2.62	2.6	0	0	0.15	5.99002e-05	-5.67535	down
F01.PB2772	0	0	0.01	7.41	9.33	4.98	1.08376e-08	Inf	up
F01.PB27744	14.5	10.95	6.15	289.7	156.34	235.94	2.13579e-07	4.58875	up
F01.PB27745	1.38	1.28	0.61	71.33	59.33	49.11	1.12302e-15	5.96255	up
F01.PB27775	82.97	105.69	100.73	16.78	20.8	22.31	0.00594669	-2.13947	down
F01.PB27776	19.58	24.84	11.85	80.32	89.66	64.65	0.0034617	2.2242	up
F01.PB27783	17.07	14.77	20.57	3.3	0	1.09	1.37384e-06	-3.43971	down
F01.PB27791	2.58	0	5.06	15.38	12.15	18.99	0.000142682	2.7149	up
F01.PB27795	11.6	3.07	0.97	41.53	30.98	21.94	0.000236174	2.80044	up
F01.PB27797	11.42	18.63	24.18	0	7.2	1.64	0.00658654	-2.46199	down
F01.PB27798	1.12	0.78	0.84	9.25	5.93	4.98	0.00032286	3.06033	up
F01.PB27806	2.3	0	0.03	112.55	106.33	14.12	0.000641388	6.90802	up
F01.PB27820	6.17	14.32	8.56	34.03	57.54	71	0.000152636	2.60676	up
F01.PB27839	0.15	0	0	50.23	46.45	32	1.78897e-27	10.1568	up
F01.PB27879	9.63	2.06	1.44	23.37	10.97	18.34	0.00751824	2.18492	up
F01.PB27882	21.77	8.76	8.84	64.84	44.38	39.88	0.00550446	2.09391	up
F01.PB27895	7.09	2.46	1.66	118.9	44.94	41.53	0.00887171	4.38859	up
F01.PB279	44.04	39.86	1.64	241.99	213.73	132.01	4.62653e-05	2.99294	up
F01.PB27907	0.17	0.22	0.06	44.79	196.23	99.81	3.29946e-06	9.79133	up
F01.PB27946	3.2	1.85	0.74	18.42	10.28	20.38	7.46251e-06	3.24063	up
F01.PB27962	0	0	0	79.37	212.26	34.43	7.95402e-06	Inf	up
F01.PB27974	28.95	48.17	65.91	8.52	7.71	10.32	0.00544161	-2.3169	down
F01.PB27986	7.55	12.96	7.53	57.32	56.92	52.1	9.70199e-05	2.71726	up
F01.PB28005	4.62	5.07	3.91	28.55	21.63	15.31	0.000655978	2.42764	up
F01.PB28026	0	0	0	6.33	1.35	1.52	0.00622783	Inf	up
F01.PB28028	8.02	25.05	19.17	2.44	2.39	1.08	0.00474542	-3.00784	down
F01.PB28030	0	0	0	6.16	7.86	5.06	1.3771e-13	Inf	up
F01.PB28048	2.26	0	0.07	35.08	36.54	56.83	3.39593e-16	5.98494	up
F01.PB28051	29.63	36.59	45.5	6.07	5.78	6.3	0.00031076	-2.49556	down
F01.PB28082	9.36	0.31	1.66	19.46	14.17	13.64	0.00331164	2.26158	up
F01.PB28098	0	0	0	19.03	8.8	19.2	2.02014e-21	Inf	up
F01.PB28108	0.38	3.5	9.01	87.23	49.05	24.66	0.00888045	3.77023	up
F01.PB28118	1.05	1.66	1.14	7.54	8.56	8.57	0.00065845	2.82706	up
F01.PB28119	15.94	34.2	23.99	1.83	4.99	4.49	0.000524163	-2.58538	down
F01.PB28132	11.3	12.46	15.88	2.19	2.14	2.57	0.00239139	-2.40512	down
F01.PB28134	0.67	0	0.17	46.79	25.61	19.16	5.21534e-08	7.01639	up
F01.PB28136	9.85	1.31	9.04	0	0	0	1.13312e-05	#NAME?	down
F01.PB28155	0	0.08	8.83	29.97	18	17.35	0.000234404	2.95964	up
F01.PB2816	64.82	44.07	43.59	0.28	0.86	3.3	8.44811e-11	-5.02683	down
F01.PB28160	6.01	3.05	1.43	20.64	12.2	12.55	0.00285297	2.29899	up
F01.PB28164	12.66	9.34	4.23	41.89	51.44	51.75	0.000155313	2.63234	up
F01.PB28177	1.25	0	0	55.36	60.27	20.34	1.38593e-07	7.00231	up
F01.PB28189	15.1	7	2.94	38.85	20.03	27.9	0.00806559	1.97213	up
F01.PB28207	17.5	12.78	9.15	30.33	64.12	56.76	0.00435444	2.09309	up
F01.PB28223	4.3	6.5	1.41	86.12	60.73	25.44	0.00216929	4.00941	up
F01.PB28246	5.1	3.98	1.94	49.57	24.11	29.75	5.95871e-05	3.4013	up
F01.PB28265	5.25	18.71	2.43	244.47	237.24	108.18	1.24197e-06	4.65704	up
F01.PB28284	0.19	0.34	0.18	1.89	3.01	2.62	0.000868748	3.65767	up
F01.PB2833	37.84	15.21	2.65	54.3	100.81	67.7	0.00725814	2.21079	up
F01.PB28330	4.72	2.3	2.57	15.07	11.81	17.27	0.00168068	2.35914	up
F01.PB28352	10.15	2.42	0	24.36	16.68	22.28	0.000488353	2.53029	up
F01.PB28378	3.55	5.66	4.09	0	0.13	0.73	0.000114363	-3.90036	down
F01.PB28379	1.09	2.34	0.35	11.08	9.51	25.47	0.000586395	3.75356	up
F01.PB28405	2.4	3.28	5.54	0.56	0.57	0.15	0.00518928	-3.01021	down
F01.PB28406	0.8	0.46	0	6.58	4.61	3.05	0.000316323	3.7382	up
F01.PB28412	5.99	2.05	1.51	88.06	44.7	41.32	5.28809e-05	4.3751	up
F01.PB28452	0.73	0.26	0.9	36.97	11.42	19.58	0.000321183	5.30471	up
F01.PB28453	3.82	9.91	8.86	0	0.6	0	1.55435e-06	-5.088	down
F01.PB28471	4.51	6.21	4.38	0.51	1.3	0.65	0.0078736	-2.4734	down
F01.PB28476	1.12	0.2	0.05	92.93	96.16	15.91	8.25378e-05	7.49271	up
F01.PB2849	1.89	0	0	10.84	8.12	5.09	0.000943739	3.94402	up
F01.PB28500	0.09	0	0.17	3.33	4.59	2.14	1.58e-06	5.76925	up
F01.PB28526	0	0.33	0.03	2.71	1.49	4.07	9.09281e-05	4.60002	up
F01.PB28530	17.75	30.88	32.85	1.07	1.76	1.88	9.36327e-09	-4.00082	down
F01.PB2858	9.31	41.98	32.49	0.38	0	2.9	0.00290568	-4.63195	down
F01.PB28643	0	0	0	5.77	7.37	1.69	2.10751e-06	Inf	up
F01.PB28660	5.52	6.67	7.99	0	0.24	0.6	7.36555e-07	-4.5602	down
F01.PB28663	0	0.19	0	8.15	2.4	14.42	0.000145809	7.12092	up
F01.PB28665	18.96	9.97	32.03	106.03	81.7	59.67	0.00467393	2.16136	up
F01.PB28676	0	0	0	21.58	28.73	16.67	7.58104e-26	Inf	up
F01.PB2874	0.4	0	0	17.82	3.63	8.25	0.00304616	6.72526	up
F01.PB28745	7.38	10.26	7.49	64.39	48.67	35.15	0.000156068	2.71582	up
F01.PB28755	1.11	0.15	0.19	18.84	10.51	13.86	1.13498e-10	5.12957	up
F01.PB28758	0	0	0	0.63	1.57	0.81	6.80093e-05	Inf	up
F01.PB2876	61.62	60.03	102.33	17.63	14.03	17.67	0.00493855	-2.04334	down
F01.PB28786	0	0	0	10.22	7.07	8.15	6.31729e-17	Inf	up
F01.PB28790	4.53	1.58	0.98	12.65	10.32	13.83	0.000896509	2.55543	up
F01.PB28843	14.28	12.53	7.68	37.31	35.19	52.11	0.00536469	1.99693	up
F01.PB2889	26.8	42.14	39.91	5.97	9.18	6.22	0.00658654	-2.18493	down
F01.PB28909	1.92	0.32	0.82	14.44	9.65	11.41	6.27771e-07	3.72168	up
F01.PB28919	0	0	0	22.93	19.89	12.06	4.16517e-22	Inf	up
F01.PB28939	3.98	1.65	1.42	138.95	46.96	88.2	1.12285e-05	5.45015	up
F01.PB28968	4.62	3.55	2.26	22.89	17.95	13.2	0.00052764	2.55266	up
F01.PB28974	5.6	9.47	17.41	0.37	0.12	0.53	0.000873108	-4.99471	down
F01.PB28979	0.13	0.09	0	4.42	22.65	8.31	0.00333494	7.71515	up
F01.PB29004	0.33	0.07	0	4.37	2.23	4.11	1.73318e-05	4.92924	up
F01.PB29025	17.8	7.76	3.02	52.36	42.37	46.38	0.000561327	2.48336	up
F01.PB29039	2.6	3.3	2.66	16.5	12.45	9.24	0.00306657	2.31731	up
F01.PB29043	0.63	0.07	0.18	4.88	3.13	2.91	0.000301129	3.88176	up
F01.PB2905	2	1.67	0	57.98	17.86	43.16	2.56364e-05	5.24958	up
F01.PB29059	82.93	56.98	25.05	517.74	832.88	394.28	0.00133032	3.59028	up
F01.PB29079	14.62	10.87	18.22	80.08	159.33	89.15	0.000591475	3.06324	up
F01.PB29101	28.36	15.94	14.17	73.22	88.99	54.79	0.00764243	2.0664	up
F01.PB29163	1.33	0.93	0.92	8.81	19.43	10.49	0.000381326	3.77947	up
F01.PB29169	23.67	34.15	49.39	4.53	5.06	8.05	0.0018312	-2.4966	down
F01.PB29171	8.38	8.37	5.4	31.4	17.8	28.62	0.00669116	1.9571	up
F01.PB29187	0.2	0.49	0.6	4.68	2.25	2.16	0.00644942	2.98711	up
F01.PB29193	14.53	21.82	21.33	1.65	4.22	4.56	0.00170416	-2.35232	down
F01.PB29209	4	0.7	9.64	23.18	21.57	17.02	0.00173209	2.23371	up
F01.PB2924	2.3	6.25	3.34	34.24	47.29	31.72	6.32898e-06	3.44987	up
F01.PB29258	9.55	15.33	18.48	0.97	4.79	3.64	0.00762445	-2.08808	down
F01.PB29266	0.62	0.56	0.58	8.32	5.92	8.4	1.81554e-06	3.84852	up
F01.PB29304	4.62	11.41	1.99	16.76	26.55	17.74	0.0095853	1.92523	up
F01.PB29320	0.1	0.38	0.07	2.14	0.93	1.57	0.00778871	3.35086	up
F01.PB29328	0.44	0	0	10.68	7.54	2.67	0.0002639	5.81798	up
F01.PB29332	6.93	10.88	7.28	29.26	33.65	44.08	0.00125059	2.22375	up
F01.PB29345	16.75	5.66	10.01	67.66	50.08	47.61	0.00041849	2.51419	up
F01.PB29349	10.08	6.59	6.43	34.65	23.95	20.01	0.00931676	1.93168	up
F01.PB29356	5.67	7.76	5.05	38.59	56.25	47.23	7.37463e-06	3.08874	up
F01.PB29360	11.41	8.62	6.6	2.21	0.63	1.99	0.00357918	-2.34096	down
F01.PB29437	0.36	0.29	0	8.45	2.45	7.21	6.34619e-05	5.02453	up
F01.PB29459	0.33	0.4	0	1.89	3.17	3.68	0.000579946	3.86683	up
F01.PB29517	4.7	2.44	2.87	17.24	11.36	20.9	0.00070151	2.45023	up
F01.PB29518	12.81	9.47	3.13	55.12	103.61	46.51	0.00306486	3.20665	up
F01.PB29519	0	0	0.04	7.5	3.01	2.99	6.78223e-06	8.69453	up
F01.PB29538	14.1	13.4	20.95	0	5.67	1.76	0.000466546	-2.55348	down
F01.PB29585	29.5	16.34	3.33	111.88	58.72	70.77	0.00203298	2.47653	up
F01.PB29642	0.71	0.23	0.17	15.05	7.03	4.31	0.00461829	4.82613	up
F01.PB29651	3.09	9.01	3.78	0	0.55	0	0.00182209	-4.70409	down
F01.PB29661	0.19	0.26	0	8.3	11.39	4	4.88067e-06	5.98017	up
F01.PB29665	1.15	0.96	1.26	0	0	0.11	0.00055042	-5.08641	down
F01.PB29694	7.53	11.77	3.5	21.32	20.06	33.48	0.00971999	1.85332	up
F01.PB29701	0.66	1.12	0.23	3.34	3.69	4.88	0.00927012	2.70773	up
F01.PB29758	1.63	2.34	2.65	40.9	27.38	22.21	7.43938e-08	3.91528	up
F01.PB29789	4.88	8.51	10.43	0	0	1.46	1.45057e-05	-4.02778	down
F01.PB29802	0	0.13	0.59	4.6	9.37	9.55	6.00556e-10	5.16454	up
F01.PB29820	3.57	7.74	7.46	0.24	1.01	0.85	0.000509405	-3.05422	down
F01.PB29855	19	44.25	79.7	0.23	0.65	4.19	0.00722559	-4.79936	down
F01.PB29858	28.8	40.95	28.78	0.4	0.98	3.49	1.54114e-09	-4.27726	down
F01.PB29864	2.33	6.05	3.73	0.99	0.19	0.23	0.00389168	-2.94551	down
F01.PB29876	4.81	0	2.46	13.36	10.47	15.55	0.000702183	2.59152	up
F01.PB2988	4.44	3.95	5.03	33.81	18.16	30.35	0.0003901	2.77606	up
F01.PB29884	2.19	0.34	1.54	12.54	7.19	6.47	0.000747061	2.84996	up
F01.PB29900	0.97	1.67	2.02	0.07	0.04	0.28	0.00986244	-3.5457	down
F01.PB29922	3.81	1.11	0.17	8.37	11.11	6.82	0.00206637	2.58519	up
F01.PB29949	41.2	133.62	85.91	0.79	4.74	12.4	0.00263705	-3.78829	down
F01.PB29955	3.81	1.53	1.43	29.79	27.71	18.62	1.19347e-07	3.68204	up
F01.PB29968	90.42	269.29	425.29	1.57	1.21	3.25	0.000130883	-6.96319	down
F01.PB29999	0	0	0	18.53	7.98	19.34	8.64717e-19	Inf	up
F01.PB3	0.74	0.85	0.33	1351.21	2208.25	523.58	1.14743e-08	11.4112	up
F01.PB3005	4.63	0	0	31.21	49.47	13.69	0.00323365	4.62601	up
F01.PB30058	2.9	3.88	5.33	0.72	0	0.86	0.00688654	-2.89139	down
F01.PB30075	0	0	0	16.82	8.81	8.06	1.13063e-12	Inf	up
F01.PB30095	0.03	0	0	0.74	1.82	1.38	2.00101e-05	7.12019	up
F01.PB30108	0.03	0.11	0.04	8.17	6.85	7.87	3.88241e-12	7.46329	up
F01.PB30138	2.34	0.81	0.19	7.01	5.65	7.27	0.00184504	2.76386	up
F01.PB30145	10.95	1.22	2.05	24.93	18.25	28.61	0.000406116	2.5134	up
F01.PB30154	0.32	0.61	0.11	14.98	1.79	15.87	0.00566944	5.15692	up
F01.PB3016	19.82	20.26	27.24	0.95	1.48	2.03	2.81746e-05	-3.78145	down
F01.PB30167	16.32	21.97	15.08	0	0	10.83	0.00923407	-2.26671	down
F01.PB30174	0.21	0.29	0	7.35	7.16	7.6	2.18024e-10	5.65831	up
F01.PB30184	1.62	0.97	0.23	9.51	21.36	9.25	0.00233868	4.04674	up
F01.PB30228	1.71	2.05	1.31	0.1	0.03	0.03	0.000255986	-4.86545	down
F01.PB30285	5.61	7.89	2.25	0	0.25	0.48	0.000688641	-4.32835	down
F01.PB30294	6.04	10.52	14.07	0.88	0.47	0.18	7.91022e-06	-4.24	down
F01.PB3031	0.44	1.54	0.2	2.62	7.99	9.67	0.0040997	3.54351	up
F01.PB30325	0.47	0.54	0.5	0.08	0.06	0	0.00956706	-3.62135	down
F01.PB30363	12.69	14.94	8.87	53.46	52.64	41.24	0.00325763	2.16993	up
F01.PB30383	9.61	10.73	1.35	91.51	95.48	32.61	0.00244952	3.5412	up
F01.PB30386	2.46	1.17	0.7	9.96	8.22	11.43	0.000318065	2.9482	up
F01.PB30392	10.8	11.29	13.35	68.05	54.18	44.43	0.000731802	2.38368	up
F01.PB30441	0	2.56	0	19.54	16.6	4.43	0.00640937	4.16725	up
F01.PB30465	0.35	1.39	0	3.65	8.03	3.55	0.00994272	3.33269	up
F01.PB30474	0.14	0	0	3.89	2.61	1.44	4.44388e-06	6.28816	up
F01.PB30538	4.18	1.95	0.69	25.6	14.36	13.79	0.000162817	3.17832	up
F01.PB30539	0	0	0.03	7.01	2.61	5.79	1.13732e-10	8.88475	up
F01.PB3054	10.83	4.74	8.24	76.33	36.59	76.8	6.8391e-06	3.15942	up
F01.PB30564	1.38	0.27	0.71	8.8	11.3	5.7	1.45864e-05	3.64609	up
F01.PB30570	0	0	0	3.12	2.36	1.13	1.11927e-07	Inf	up
F01.PB3059	0.78	0	0	30.88	35.97	25.05	1.16298e-13	7.2433	up
F01.PB30591	18.73	19.72	4.97	0	1.01	1.86	0.00328531	-3.80868	down
F01.PB30596	61.15	65.5	49.59	0	0.62	5.15	2.94477e-11	-4.87976	down
F01.PB30634	1.27	0.04	0.52	12.84	8.21	6.51	1.31657e-06	4.14388	up
F01.PB30669	16.64	15	1.72	63.75	55.5	37.3	0.00134862	2.41794	up
F01.PB30670	7	8.5	7.11	0.08	0.24	0.67	3.5184e-07	-4.4225	down
F01.PB30715	8.77	0.48	0.25	28.61	16.13	16.16	0.00138812	2.89631	up
F01.PB30724	0.9	0.55	1.17	28.61	13.5	10.29	0.00141712	4.4956	up
F01.PB3076	19.33	21.16	51.87	235.64	133.89	173.06	9.25213e-05	2.69448	up
F01.PB30779	48.97	57.73	88.57	11.87	14.23	14.05	0.00362445	-2.15708	down
F01.PB3078	1.98	0	0	11.66	11.86	3.42	0.00575167	4.05477	up
F01.PB30786	4.84	0.11	1.47	30.22	14.69	15.65	0.000696345	3.43586	up
F01.PB30795	0.16	0	0	2.3	0.85	1.52	0.000162984	5.35126	up
F01.PB30803	0.46	1.12	0.37	5.06	3.81	3.78	0.00430795	2.85425	up
F01.PB30804	0.6	0.38	0.53	6.4	3.83	3.31	0.000609418	3.3756	up
F01.PB30827	3.76	3.66	5.86	35.74	26.83	29.73	1.33551e-05	2.93315	up
F01.PB30846	33.93	11.57	27.33	0.02	0	0	1.06123e-14	#NAME?	down
F01.PB30878	0	0	0.78	3.56	2.59	3.08	0.000375629	3.65631	up
F01.PB30881	0	0	0	45.11	7.06	31.66	3.74386e-07	Inf	up
F01.PB30883	3.32	1.95	0.91	11.04	9.21	5.54	0.00825683	2.25137	up
F01.PB3089	0.82	0.09	0	8.6	17.88	4.3	0.00891028	5.31894	up
F01.PB30975	1.47	1.49	0.4	9.22	5.02	8.32	0.000692092	2.92117	up
F01.PB30991	8.52	0.67	1.52	25.17	25.23	27.18	1.14409e-05	3.04527	up
F01.PB30992	0.32	0	0.03	30.84	19.68	13.39	4.22154e-11	7.73282	up
F01.PB31028	25.18	18.84	5.43	126.72	107.86	50.12	0.00515987	2.72105	up
F01.PB31031	17.17	16.18	29.33	4.08	5.85	4.45	0.00745351	-1.98865	down
F01.PB31069	0.17	0.35	0.12	2.12	1.28	4.44	0.00349825	3.71594	up
F01.PB31099	6.68	1.92	7.85	0.5	0.11	0.11	0.00177363	-4.40225	down
F01.PB31163	0.03	0.25	0.03	3.16	1.53	3.04	4.23472e-05	4.76668	up
F01.PB31185	8.6	5.48	2.44	32.33	59.91	25.05	0.00758793	3.02134	up
F01.PB3119	22.72	10.34	5.79	153.2	255.84	151.07	3.921e-07	4.05236	up
F01.PB3121	0.08	0.51	0.61	23.79	17.7	42.21	6.32556e-12	6.23234	up
F01.PB31213	0.08	0.9	0.06	97.08	94.5	75.81	1.68702e-21	8.19951	up
F01.PB31248	0.64	0	0	2.93	2.46	1.27	0.00265425	3.62608	up
F01.PB31249	15.79	14.82	24.25	4.6	2.91	5.64	0.00918666	-1.95373	down
F01.PB31250	0.71	1.21	0.07	3.78	2.95	4.86	0.00872806	2.71048	up
F01.PB31255	5.94	1.16	2.26	75.08	32.41	39.43	0.000181777	4.15351	up
F01.PB31272	7.78	12.83	24.43	0.4	0.33	1.1	0.00271276	-4.57645	down
F01.PB31309	3.98	4.79	0.28	88.47	34.05	30.72	0.00995104	4.2702	up
F01.PB31322	3.04	1.05	1.17	11.73	6.07	10.61	0.00120129	2.59952	up
F01.PB3134	310.91	439.12	499.83	29.4	120.9	87.57	0.00628804	-2.2335	down
F01.PB31387	36.3	34.91	59.36	5.09	3.5	3.71	3.89989e-06	-3.28206	down
F01.PB31410	49.46	30.53	25.95	176.04	215.81	126.84	0.00658181	2.4632	up
F01.PB31415	0	0	0	11.56	1.15	5.2	0.00148234	Inf	up
F01.PB31423	0.2	0.25	0.11	9.82	11.98	5.24	1.64637e-08	5.81055	up
F01.PB31424	1.98	1.11	0.34	9.54	6.4	6.36	0.000486678	2.88631	up
F01.PB31431	3.1	2.44	1.98	0	0	0.26	0.000184846	-4.88551	down
F01.PB31442	8.24	11.6	17.6	2.3	2.2	1.82	0.00300219	-2.44512	down
F01.PB31448	0.16	0.08	0	1.02	1.93	1.01	0.00116114	4.50621	up
F01.PB31452	2.58	3.59	5.85	0	0.24	0.59	0.000442836	-3.81769	down
F01.PB31461	0.09	1.11	0.19	5.05	3.04	4.8	0.000708593	3.42601	up
F01.PB31474	5.79	2.54	1.42	11.9	7.47	18.06	0.00849165	2.09058	up
F01.PB31501	0.72	2.68	0.36	5.88	5.82	8.65	0.00315962	2.58291	up
F01.PB31507	0	0	0.52	4.31	1.88	2.43	0.00023855	4.20419	up
F01.PB31512	0	0.5	0	4.13	3.95	2.89	2.45472e-05	4.69685	up
F01.PB31518	0.15	0.06	0.14	1.87	1.48	3.47	0.000180646	4.47638	up
F01.PB3152	18.97	58.57	12.25	129.93	118.28	287.39	0.0025901	2.71444	up
F01.PB31526	1.27	0.23	0.67	4.41	6.61	7.15	0.000179543	3.24472	up
F01.PB31548	0.99	0.4	0.38	4.1	8.76	7.44	2.53329e-05	3.69012	up
F01.PB3155	0	0	0.66	2.48	5.73	3.18	0.000988113	4.4592	up
F01.PB31563	0.44	0.34	0	107.5	16.44	37.49	0.00463371	7.98294	up
F01.PB31622	7.96	15.76	4.09	34.99	36.55	44.92	0.00156317	2.21204	up
F01.PB31674	0	0.03	0.07	12.83	4.94	5.63	2.89113e-06	7.90744	up
F01.PB31711	3.05	2.22	0.64	36.98	19.69	20.08	1.15226e-05	3.88819	up
F01.PB31726	10.47	6.22	3.59	44.42	49.59	27.96	7.4876e-05	2.77191	up
F01.PB3175	83.11	29.18	24.95	172.33	233.88	144.8	0.00362976	2.20751	up
F01.PB31751	0.99	0.92	0.62	5.39	7.4	2.91	0.00480623	2.8296	up
F01.PB31783	1.54	1.46	1.12	87.2	21.6	42.25	0.00271798	5.3607	up
F01.PB31788	0.71	0.67	0	4.9	2.16	4.68	0.00251346	3.25496	up
F01.PB31812	0	0	0	42.31	6.59	24.91	2.48058e-06	Inf	up
F01.PB31820	0.26	0	0	33.45	18.58	0.91	0.00678652	7.93597	up
F01.PB31833	0.31	0	0.07	2.75	1.8	2.73	0.000135392	4.57042	up
F01.PB31844	6.14	3.11	1.78	41.75	24.17	17.83	0.00245119	3.11291	up
F01.PB31863	1.29	0.71	0.57	6.47	6.07	3.1	0.00458154	2.79234	up
F01.PB31874	17.63	19.09	28.49	1.56	2.95	2.36	7.07368e-06	-3.12214	down
F01.PB31876	37.01	14.69	28.25	5.3	0.8	5.8	0.0011845	-2.63199	down
F01.PB31884	0	0	0	1.19	0.87	0.6	1.51928e-05	Inf	up
F01.PB31897	0	0	0.16	2.4	4.18	1.75	5.12415e-06	5.92212	up
F01.PB31948	3.79	10.99	4.88	0	0	0	3.50245e-07	#NAME?	down
F01.PB31975	2.25	1.23	0.57	17.6	8.17	10.01	0.000444749	3.33206	up
F01.PB31983	14.29	1.76	4.55	42.69	43.67	23.61	0.000574702	2.61379	up
F01.PB32063	0.22	0.29	0	3.61	2.42	3.1	4.86579e-05	4.39968	up
F01.PB32087	29.71	23.12	32.17	4.57	3.93	9.39	0.00350671	-2.13864	down
F01.PB3209	18.47	17.78	6.96	61.3	75.37	77.6	0.00041849	2.49003	up
F01.PB3211	0.56	0	0	98.86	112.19	61.43	6.28315e-21	9.1743	up
F01.PB32132	0.79	0.22	0.4	2.9	3.26	2.49	0.00715459	2.82459	up
F01.PB32134	0	0	0	1.2	0.56	0.61	1.57849e-05	Inf	up
F01.PB32142	130.96	188.56	264.51	20.08	28.33	32.33	0.0011845	-2.73653	down
F01.PB32155	3.81	1.45	0.53	45.85	26.43	18.1	0.00031076	4.17243	up
F01.PB32177	0.9	0	0.1	18.16	18.55	11.69	4.76719e-13	5.87025	up
F01.PB32186	1.92	6.54	3.5	0	0	0	3.16781e-06	#NAME?	down
F01.PB32213	20.79	45.77	43.65	4.51	5.33	9.33	0.00231357	-2.42276	down
F01.PB32236	0.68	0.35	0.86	102.52	53.41	64.57	4.46552e-15	7.03007	up
F01.PB32263	2.01	0.83	0	4.03	6.94	5.04	0.00417739	2.69647	up
F01.PB32329	0.06	0	0.03	14.02	4.52	7.18	2.03264e-06	8.28407	up
F01.PB32337	0.13	0	0	0.62	0.92	1.1	0.00109792	4.59241	up
F01.PB3234	17.22	7.8	0	243.48	353.27	172.22	4.68153e-08	5.17041	up
F01.PB32367	9.13	5.29	19.59	0	0	0	4.20819e-06	#NAME?	down
F01.PB32395	20.85	10.13	6.34	54.65	48.41	37.99	0.00465638	2.09938	up
F01.PB32398	2.21	0.99	3.19	8.92	14.89	8.33	0.00102807	2.47821	up
F01.PB32426	1	0.9	0.8	0	0	0	4.56663e-05	#NAME?	down
F01.PB32452	1.65	5.86	2.91	79.11	72.34	37.35	3.94954e-07	4.34061	up
F01.PB32453	1.81	5.08	1.66	30.88	15.71	59.92	0.00324327	3.74679	up
F01.PB32468	20.12	24.07	2.85	158.89	269.46	94.71	0.0037522	3.67057	up
F01.PB32469	0.48	0.17	0.09	1.99	2.7	2.39	0.00332323	3.58099	up
F01.PB32472	0.68	0.41	0.14	11.72	3.28	7.64	0.00146626	4.41069	up
F01.PB32476	2.43	2.09	0	16.05	16.61	17.16	9.49307e-07	3.65042	up
F01.PB32479	0.67	0	0	11.4	18.49	5.58	8.80462e-05	5.96752	up
F01.PB32481	0	0	0	2.2	1.17	8.45	0.0043235	Inf	up
F01.PB32525	0.12	0.09	0	18.48	7.88	3.15	0.00265517	7.35304	up
F01.PB32577	2.01	0.44	0.17	4.21	5.35	7.81	0.00113073	2.93407	up
F01.PB32602	11.28	0.96	0.78	14.65	14.34	25.2	0.00280837	2.23955	up
F01.PB32650	0.2	0.56	0.13	8.24	9.08	4.32	9.45395e-08	4.79603	up
F01.PB32674	0.07	0	0	20.53	24	24.76	9.0344e-25	10.3162	up
F01.PB32686	0.48	0.6	0.33	28.04	3.82	21.25	0.00389069	5.41429	up
F01.PB32719	0.26	1.48	0	32.85	13.01	15.4	9.11243e-05	5.31006	up
F01.PB32734	0.07	0.54	0.03	2.93	2.11	1.87	0.00320602	3.58345	up
F01.PB3274	1.68	1.33	1.75	17.12	6.33	11.21	0.00430586	3.0672	up
F01.PB32752	0.1	0.02	0.42	4.85	6.19	14.36	1.11524e-05	5.77206	up
F01.PB32775	0	0	0	7.73	19.34	4.25	6.47383e-05	Inf	up
F01.PB32785	8.68	5.84	4.98	32.45	40.17	23.93	0.000433944	2.47998	up
F01.PB32804	6.73	1.34	1.57	47.79	23	32.99	4.44388e-06	3.60691	up
F01.PB32824	0.35	0.23	0.2	74.28	33.44	29.18	5.71399e-07	7.60881	up
F01.PB32831	1.33	1.18	0.39	5.74	4.14	5.68	0.00758793	2.6187	up
F01.PB32837	0.08	0	0	7.84	4.14	6.34	1.12611e-12	8.51522	up
F01.PB32863	0.24	0	0	6.52	4.04	4.72	2.45101e-09	6.35044	up
F01.PB3294	1.66	0.54	0.22	72.37	27.37	31.38	9.76073e-05	5.96448	up
F01.PB32950	0.17	0.06	0.06	1.01	1.64	0.63	0.00353908	4.02787	up
F01.PB32996	0	0	0	18.49	21.26	8.35	8.62528e-14	Inf	up
F01.PB33004	0	0.32	0	7	2.08	2.93	0.00325012	5.44558	up
F01.PB33061	101.66	114.11	231.88	7.95	12.68	15.32	0.00277057	-3.53118	down
F01.PB33064	1.75	0	0.01	5.82	7.88	2.8	0.00460913	3.49735	up
F01.PB33130	0.03	0.07	0.03	6.42	2.22	3.6	7.76242e-06	6.65762	up
F01.PB33138	4.44	0.24	0.41	12.59	8.8	9.7	0.00062453	2.81173	up
F01.PB33153	0.46	0.73	1.62	8.26	9.01	9.06	1.37902e-05	3.35259	up
F01.PB33159	0	0	0	1.35	0.95	0.92	5.04828e-06	Inf	up
F01.PB33207	17.43	10.42	3.22	62.29	48.24	48.29	0.000636013	2.53139	up
F01.PB33228	0.53	0.51	0.57	17.49	18.25	18.77	5.57422e-13	5.25008	up
F01.PB33245	7.71	13.42	21.23	0.52	0.85	0.93	0.00061196	-4.13229	down
F01.PB33264	3.73	2.19	2.55	36.11	27.17	20.93	3.73687e-07	3.47971	up
F01.PB3331	79.35	180.35	214.66	0	2.84	3.97	1.8117e-07	-6.03023	down
F01.PB33317	0	0.37	0	7.6	6.16	9.27	8.01336e-11	6.10106	up
F01.PB33324	1.49	1.15	0.34	8.4	8.64	5.54	0.000359917	3.13949	up
F01.PB33355	0.29	0.39	0.11	2.68	1.22	2.85	0.00430503	3.30967	up
F01.PB33358	14.36	9.81	10.85	1.29	1.12	2.3	0.000588582	-2.76971	down
F01.PB3338	7.53	0.92	1.04	91.73	168.63	62.53	0.000139512	5.32115	up
F01.PB33388	0.63	1.15	0.39	60.45	35.87	28.44	4.31233e-09	6.03527	up
F01.PB33427	3.63	1.01	2.1	31.79	23.04	14.32	5.28349e-05	3.54389	up
F01.PB33461	0	0	0	0.93	0.8	0.68	1.13418e-05	Inf	up
F01.PB3347	1.96	0.97	0	23.63	20.84	20.91	2.4131e-07	4.68544	up
F01.PB33497	0.12	0	0	1.06	1.3	1.37	0.00018944	5.48225	up
F01.PB3351	44.44	39.82	26.61	164.37	207.73	132.2	0.00121393	2.37153	up
F01.PB33553	15.54	5.15	14.08	59.07	31.34	45	0.00400657	2.10265	up
F01.PB33616	1.06	1.36	0.6	60.87	11.72	47.44	0.000730764	5.44999	up
F01.PB33625	11.61	23.95	13.5	1.55	4.23	3.95	0.00592122	-2.20667	down
F01.PB33628	0.04	0	0.06	2.13	2.31	5.07	7.9512e-08	6.79587	up
F01.PB33680	10.97	6.71	1.77	30.78	15.43	22.28	0.00751824	1.99166	up
F01.PB337	5.06	0.25	0.13	653.99	933.86	256.47	2.06163e-07	8.66332	up
F01.PB33719	3.38	1.31	0.88	43.61	25.3	21.95	3.33676e-06	4.22694	up
F01.PB33752	9.11	6.46	7.41	41.29	22.69	23.27	0.00417456	2.08275	up
F01.PB33755	4.43	15.98	4.93	19.51	39.25	33.55	0.00442198	2.00559	up
F01.PB33773	10.23	5.03	8.18	38.24	29.98	31.81	0.00139504	2.24659	up
F01.PB33841	32.36	36.95	43.78	6.08	8.84	10.09	0.00456546	-2.05488	down
F01.PB33898	5.73	10.67	0	18.95	17.97	31.23	0.00175868	2.2046	up
F01.PB33900	7.32	7.71	6.67	33.25	30.36	21.46	0.00299255	2.13053	up
F01.PB33917	25.82	35.27	23.97	4.15	8.22	6.22	0.00395118	-2.04666	down
F01.PB33990	1.7	0.55	1.23	0	0	0	1.04341e-05	#NAME?	down
F01.PB34	29.15	9.76	12.35	245.77	163.3	229.5	1.05305e-07	3.81287	up
F01.PB34000	1.84	0.91	0.28	8.38	4.04	5.21	0.00184894	2.72105	up
F01.PB34015	0.03	0.23	0.17	9.17	15.41	3.36	0.000747061	6.18435	up
F01.PB34054	23.28	14.44	12.98	2.3	4.12	4.72	0.00500507	-2.04815	down
F01.PB34073	1.57	0.16	1.11	15.52	11.1	7.35	9.19945e-06	3.77037	up
F01.PB34074	0.72	1.02	1.72	0	0	0.04	3.05237e-05	-7.14659	down
F01.PB34076	23.27	10.62	28.31	3.31	1.67	3.36	0.00324082	-2.78634	down
F01.PB341	15.9	5.29	5.74	78.48	56.15	63.7	1.13811e-05	3.06982	up
F01.PB34124	0	0.03	0	8.31	2.35	6.24	1.15517e-07	9.25998	up
F01.PB3415	0	0	0	8.2	7.44	5.63	2.12321e-06	Inf	up
F01.PB34173	0	0	0	3.78	5.5	4.13	7.39311e-11	Inf	up
F01.PB34187	0.8	0.09	1.05	6.2	9.06	4.03	0.000231786	3.50371	up
F01.PB34205	0	0.22	0	1.48	1.92	2.68	3.14266e-05	5.04614	up
F01.PB34209	0	0.03	0	54.29	17.93	6.98	0.000651971	11.6872	up
F01.PB34217	1.15	0.39	0.14	4.77	3.77	3.08	0.00568089	3.03052	up
F01.PB34240	0.36	0	0	1.64	1.95	1.78	0.00115452	4.11654	up
F01.PB34248	0	0	0	3.47	0.64	3.56	2.54891e-05	Inf	up
F01.PB3428	11.27	1.33	0.7	15.79	30.68	19.35	0.00922156	2.55426	up
F01.PB34289	18.28	9.56	3.38	48.84	62.1	29.05	0.00526939	2.36504	up
F01.PB3429	0	0	0.59	5.52	5.49	2.8	0.000539923	4.68513	up
F01.PB34310	3.35	1.5	3.11	43.37	54.83	30.03	3.66084e-09	4.17459	up
F01.PB34329	0.06	0.03	0.3	9.35	5.51	6.92	4.5353e-10	5.91359	up
F01.PB34342	3.51	11.8	6.27	0.14	0.96	0.57	0.00939944	-3.57253	down
F01.PB34344	25	24.87	1.47	240.43	234.11	69.59	0.00631451	3.61412	up
F01.PB34349	5.09	0.1	0.3	31.53	40.05	10.8	0.00374303	4.1521	up
F01.PB34364	0.17	0.27	0.11	8.26	2.23	7.47	8.33318e-05	5.17756	up
F01.PB3437	81.02	149.24	74.03	4.27	15.46	13.69	0.000183179	-3.02783	down
F01.PB34387	1.22	1.19	2.09	0	0	0	7.93079e-06	#NAME?	down
F01.PB34393	2.71	0.54	0.14	7.11	4.1	6.47	0.007661	2.59054	up
F01.PB34403	1.58	1.79	1.71	0	0.11	0.35	0.00963998	-3.39049	down
F01.PB3443	0.8	3.8	0.2	12.51	10.54	9.07	0.0059514	2.9509	up
F01.PB34444	2.98	1.28	0.76	0	0	0.01	0.000245102	#NAME?	down
F01.PB34472	15.89	21.57	9.28	3.01	2.61	2.59	0.00139461	-2.35874	down
F01.PB34489	0.75	0.02	0	43.89	30.79	13.17	1.12903e-06	7.14322	up
F01.PB3450	14.19	0.89	0.37	184.67	54.11	82.98	0.00679281	4.60005	up
F01.PB34522	0.24	0.25	0.1	3.41	4.44	3.29	1.5866e-05	4.47372	up
F01.PB34567	0.98	0.77	1.29	0.04	0.04	0.19	0.00854063	-3.85268	down
F01.PB34572	0	0.17	0.09	18.98	4.95	8.64	0.000198781	7.1799	up
F01.PB34586	10.65	10.8	19.71	2.29	3.25	2.89	0.00791798	-2.16562	down
F01.PB34592	15.88	18.34	32.08	2.09	2.52	2.64	0.00069591	-3.07457	down
F01.PB34597	0.48	0.26	0.1	2.3	1.47	2.56	0.00836923	3.13905	up
F01.PB34620	0.38	0.39	0.58	163.59	95.48	104.03	1.37424e-21	8.23374	up
F01.PB34643	2.55	2.82	3.33	145.7	45.72	174.03	7.0694e-06	5.50323	up
F01.PB34653	1.61	5.09	1.01	16.09	15.65	36.21	0.000405937	3.26793	up
F01.PB3468	5.91	0.83	0.11	136.22	58.93	87.29	3.21856e-08	5.59485	up
F01.PB34680	29.67	7.63	2.32	62.57	59.8	38.48	0.00315962	2.22924	up
F01.PB34685	46.49	85.14	15.67	286.6	394.28	276.08	0.00349825	2.86647	up
F01.PB34689	7.06	1.05	1.35	65.31	31.03	21.99	0.00887095	3.85995	up
F01.PB34697	2.8	0.86	1.62	11.24	9.48	10.52	0.000399188	2.73839	up
F01.PB34707	0.4	0	0	81.87	39.02	56.87	6.16558e-19	9.03219	up
F01.PB34711	32.77	13.63	10.26	190.12	276.17	145.58	3.23664e-05	3.61915	up
F01.PB34714	4.43	18.5	3.72	44.23	33.67	31.05	0.00217801	2.18475	up
F01.PB34715	0	0.74	0.13	111.8	174.72	88.17	4.14646e-17	8.94211	up
F01.PB34718	1.79	6.38	8.3	0	0.44	0	0.00188851	-5.06246	down
F01.PB34727	9.67	5.81	1.48	44.41	17.87	31.81	0.00336649	2.6465	up
F01.PB34739	23.45	16.45	0.51	235.41	272.26	183.8	3.39578e-06	4.28946	up
F01.PB34744	7.17	42.44	33.74	0	0	0	1.4223e-07	#NAME?	down
F01.PB34745	2.97	5.9	3.81	0	0.17	0.73	0.000655978	-3.77113	down
F01.PB34758	39.96	34.54	36.93	4.44	7.57	14.1	0.00763008	-1.98183	down
F01.PB34782	5.23	3.34	2.26	14.62	11.31	12.15	0.00893524	1.97707	up
F01.PB34791	17.97	20.81	30.99	0.86	3.73	2.77	5.28215e-06	-3.12413	down
F01.PB34803	13.82	11.03	7.56	44.5	52.41	38.03	0.00291995	2.22057	up
F01.PB34804	10.87	8.05	5.74	51.27	29.31	26.88	0.00352935	2.28989	up
F01.PB34814	0	0	0	10.58	29.95	3.65	0.000512064	Inf	up
F01.PB34815	0	0.06	0.17	39.75	31.14	34.69	3.15899e-26	9.09304	up
F01.PB34867	5.71	3.27	0.77	16.62	14.59	12.11	0.00146626	2.34016	up
F01.PB34882	9.57	10.25	5.13	2.68	2.22	0	0.00400657	-2.15408	down
F01.PB34912	16.94	9.73	6.48	31.13	53.96	33.37	0.00644988	2.0128	up
F01.PB34913	0	1.34	0.29	3.31	2.03	4.45	0.00571395	2.69654	up
F01.PB34951	63.79	104.78	87.6	10.65	17.88	15	0.00219059	-2.42402	down
F01.PB34964	0.27	0.16	0.13	2.47	0.73	1.81	0.00590337	3.3962	up
F01.PB34989	0.23	0.12	0	8.48	1.22	12.61	0.00251769	6.18189	up
F01.PB35	26.7	20	9.04	148.24	50.72	141.58	0.00323883	2.77425	up
F01.PB35005	2.08	0.21	0.2	30.23	21.24	23.58	2.71999e-12	5.13255	up
F01.PB3504	7.53	10.49	9.4	64.23	47.87	59.58	0.00010967	2.81315	up
F01.PB3505	50.85	142.38	200.81	3.7	8.05	10.15	0.00553695	-4.03629	down
F01.PB35078	7.6	10.5	13.86	0.94	0.55	2.14	9.54573e-05	-3.07044	down
F01.PB35084	7.3	5.81	4.38	21.04	31.13	20.41	0.00210576	2.21816	up
F01.PB3511	0.8	0	0.36	463.57	250.5	211.79	4.13706e-14	10.0104	up
F01.PB35119	0.03	0	0	8.9	1.79	3.73	0.000624037	9.23172	up
F01.PB3516	69.89	38.4	49.49	12.12	15.1	5.51	0.00426245	-2.07284	down
F01.PB35169	2.95	10.18	7.35	0.13	0.95	0.64	0.00481604	-3.48547	down
F01.PB35170	12.19	8.52	8.79	35.8	35.73	38.67	0.00431787	2.04951	up
F01.PB35173	1.79	0	8.05	16.46	9.21	15.44	0.00294322	2.15449	up
F01.PB35185	10.56	6.88	10.23	1.54	1.74	1.94	0.00385636	-2.27388	down
F01.PB35198	0.16	0.1	0.01	1.93	0.66	3.86	0.009066	4.84948	up
F01.PB35226	0.98	2.39	0.8	61.28	52.21	49.34	3.49257e-14	5.45073	up
F01.PB35235	10.29	23.39	20.39	1.06	0.89	3.48	0.000154211	-3.25011	down
F01.PB35278	12.7	8.66	18.23	1.97	1.69	1.59	0.000358496	-2.79093	down
F01.PB3528	46.2	54.43	6.9	310.67	390.61	320.62	1.09772e-05	3.44084	up
F01.PB35290	2.94	0.76	0.81	18.36	15.76	17.14	3.64405e-07	3.68313	up
F01.PB35314	31.02	40.77	60.69	5.38	6.52	12.02	0.00194513	-2.37343	down
F01.PB3532	0.12	0	0	7.07	9.33	6.54	1.40625e-07	8.17791	up
F01.PB35323	0.14	0.3	0	2.05	1.14	1.31	0.00406297	3.54627	up
F01.PB35335	0.54	0.55	1.01	6.04	4.85	5.02	0.00031076	3.06586	up
F01.PB35379	0	0	0	26.87	32.04	36.43	7.87811e-29	Inf	up
F01.PB35409	1.18	1.26	0.56	10.7	8.25	6.6	2.03155e-05	3.27815	up
F01.PB35438	3.57	2.92	1.58	13.42	10.3	8.26	0.00522299	2.15487	up
F01.PB35458	7.06	13.09	1.47	26.74	46.82	25.91	0.00485049	2.37721	up
F01.PB35459	3.29	3.32	1.82	12.55	7.13	15.27	0.00285462	2.1913	up
F01.PB35483	0.16	0.07	0	26.13	16.97	14.56	1.25529e-18	8.3185	up
F01.PB35484	8.43	7.36	12.2	1.34	0.86	2.21	0.00249687	-2.57294	down
F01.PB35491	3.59	0.94	0.44	10.19	7.02	8.45	0.00115505	2.56119	up
F01.PB35516	4.09	2.28	5.24	0.18	0.35	0.57	0.00133117	-3.37319	down
F01.PB35521	2.48	0.58	0.2	16.9	12.25	7.88	2.2924e-05	3.72845	up
F01.PB35529	50.68	29.68	14.79	273.59	379.6	239.37	0.000249308	3.41129	up
F01.PB35559	5.88	24.66	16.24	0.22	1.72	1.32	0.00997231	-3.73061	down
F01.PB35593	1.55	1.96	1.68	0	0.1	0.22	0.00130735	-4.01722	down
F01.PB3560	45.01	36.41	39.07	152.29	180.76	147.8	0.00294638	2.16866	up
F01.PB35605	0	0	0	12.7	8.88	14.31	9.36342e-20	Inf	up
F01.PB3565	0.95	3.18	2.73	1074.39	362.84	404.88	9.41519e-06	8.25822	up
F01.PB35675	2.21	1.34	1.05	0	0	0.33	0.00396874	-3.77631	down
F01.PB35743	21.27	26.78	41.47	4.66	5.02	7.88	0.00324604	-2.24558	down
F01.PB35747	58.42	68.41	77.86	0.76	0.72	2.78	8.63203e-14	-5.52966	down
F01.PB35758	0.39	0.04	0	23.19	10.74	17.9	8.55913e-15	7.23081	up
F01.PB35771	0.34	0	0	94.12	41.81	47.37	1.66187e-11	9.28397	up
F01.PB35791	5.51	5.97	3.2	184.22	122.3	157.41	1.59188e-10	5.1415	up
F01.PB35793	11.92	5.03	14.28	0	2.33	0	0.000903744	-3.55907	down
F01.PB35796	0.97	13.86	7.04	103.18	42.01	52.33	0.0038828	3.30726	up
F01.PB35801	25.65	78.54	91.71	0	0.87	3.49	0.00011276	-5.44496	down
F01.PB35804	69.71	67.86	81.21	5.05	3.97	8.18	7.16709e-07	-3.56106	down
F01.PB35816	36.07	24.27	22.83	146.29	179.17	84.53	0.00474543	2.47453	up
F01.PB3584	35.56	1.91	1.19	484.67	642.82	366.78	1.28609e-08	5.4968	up
F01.PB35859	11.32	0.43	0	60.74	72	52.2	4.51261e-08	4.19469	up
F01.PB35866	44.95	72.03	107.63	4.09	5.49	9.8	0.000582201	-3.44342	down
F01.PB35873	0	0	0	13.31	5.57	12.14	4.49902e-18	Inf	up
F01.PB35943	17.06	17.1	9.84	2.85	1.96	2.71	0.000644411	-2.40469	down
F01.PB3596	57.54	1.56	1.15	507.6	311.48	303.61	1.23583e-07	4.44108	up
F01.PB36027	0.79	0.6	0.49	22.06	8.75	19.43	9.42575e-08	4.90664	up
F01.PB36030	18.67	27.2	24.33	2.6	3.55	6.16	0.000746575	-2.406	down
F01.PB36046	5.94	8.26	1.28	0	0	0	8.00784e-06	#NAME?	down
F01.PB36058	7.64	4.61	8.17	30.84	24.67	25.59	0.00271775	2.1301	up
F01.PB36063	6.2	1.07	1.73	15.25	8.1	15.16	0.00168891	2.26343	up
F01.PB36069	38.37	78.51	52.13	5.6	0	9.25	1.13031e-05	-3.42601	down
F01.PB36077	0.31	0.16	0.16	24.24	8.11	19.5	4.08293e-08	6.49563	up
F01.PB36114	16.34	43.72	41.38	2.07	4.2	5.61	0.00280837	-2.99477	down
F01.PB36122	17.6	7.25	4.76	92.35	90.1	57.12	5.03099e-05	3.20141	up
F01.PB36126	19.84	0	0	293.56	308.14	166.13	1.50578e-07	5.50249	up
F01.PB36141	1.76	2.4	0.7	0	0	0.35	0.00417289	-3.77302	down
F01.PB36149	10.78	29.2	18.71	151.98	164.63	66.26	0.00263216	2.86053	up
F01.PB3615	16.09	35.06	25.95	374.97	1346.27	552.32	0.00794442	5.05422	up
F01.PB36162	24.69	39.83	50.41	2.72	4.42	7.84	0.000189309	-2.84704	down
F01.PB36174	10.04	7.13	0.28	28.36	46.75	21.65	0.00615098	2.67301	up
F01.PB36194	9.31	0	0.24	24.15	27.24	11.37	0.00655828	2.94725	up
F01.PB36200	7.53	3.95	3.98	0.64	0	0	2.23314e-07	-4.43718	down
F01.PB36221	3.8	0.19	0.1	7.87	4.17	9.15	0.00206707	2.57222	up
F01.PB36240	1	4.88	0	14.25	15.21	23.25	9.87242e-07	3.30554	up
F01.PB36250	18.81	3.34	1.33	56.46	32.2	32.77	0.00248612	2.57197	up
F01.PB36281	2.76	2.25	0.46	16.01	9.25	18.57	3.89035e-06	3.15665	up
F01.PB36285	0.2	0	0.31	6.53	1.7	3.84	0.00225239	4.73589	up
F01.PB36314	1.75	0	0	13.16	4.34	6.96	0.00461829	4.01786	up
F01.PB36319	2.05	0.71	0.13	6.34	2.65	6.93	0.00274082	2.64574	up
F01.PB3638	9.63	13.18	2.57	176.38	152.13	176.56	1.00474e-09	4.48885	up
F01.PB36395	10.77	14.75	8.29	0	4.17	2.9	0.00361775	-2.1214	down
F01.PB36423	19.3	27.49	40.46	5.39	6.13	6.59	0.00563027	-2.15429	down
F01.PB3644	50.37	15.74	3.93	175.83	245.55	135.01	7.87784e-05	3.19917	up
F01.PB36445	3.66	4.22	1.37	24.56	9.16	21.92	0.00179285	2.73331	up
F01.PB3646	30.68	7.74	17.43	164.26	72.95	112.34	0.000592808	2.80665	up
F01.PB36462	1.57	0.65	0.28	10.47	8.22	9.7	3.35475e-07	3.69515	up
F01.PB365	11.26	6.62	8.69	84.67	71.59	44.48	8.41305e-06	3.10093	up
F01.PB36510	0	0	0.1	0.43	0.75	1.06	0.000574702	4.56734	up
F01.PB36547	14.53	12.82	17.45	2.89	2.6	4.65	0.00594214	-2.03162	down
F01.PB36552	0.26	0.14	0	1.87	0.84	1.05	0.00583541	3.51351	up
F01.PB36570	6.14	10.75	9.05	1.81	1.89	2.15	0.00977905	-2.03228	down
F01.PB36574	41.97	35.32	65.84	5.1	2.67	5.5	1.36281e-05	-3.31954	down
F01.PB3658	1.81	0.13	0.13	157.83	113.67	188.51	3.29827e-22	7.9943	up
F01.PB3661	73.07	105.74	92.45	11.92	25.56	23.2	0.00561069	-2.01831	down
F01.PB3664	20.77	23.67	11.09	74.47	136.54	81.66	0.000801192	2.57346	up
F01.PB36669	1.15	0.61	0.65	8.24	7.12	6.77	1.546e-05	3.36614	up
F01.PB3668	6.04	0	0	30.16	64.06	19.46	0.00822343	4.48138	up
F01.PB367	0	0.09	0	68.28	21.13	7.35	0.00467321	10.2344	up
F01.PB36717	18.32	13.76	20.31	0.33	5.91	2.53	0.00041849	-2.43335	down
F01.PB3674	7.8	6.01	7.37	62.86	40.45	28.35	0.00127252	2.80366	up
F01.PB36796	15.72	6.13	5.76	47.28	30.18	32.59	0.00399399	2.16301	up
F01.PB36797	0.92	0.04	0.12	46.15	27.33	16.71	7.18023e-07	6.59578	up
F01.PB36815	3.1	5.77	4.77	0.63	0.15	1.15	0.00271101	-2.74266	down
F01.PB3682	1.6	0.91	0	8.95	11.53	12.45	9.27655e-05	3.92026	up
F01.PB36836	1.81	1.43	0.48	7.06	10.39	9.66	4.45325e-05	3.04197	up
F01.PB36839	0.96	0.15	0	8.78	6.74	4	2.12321e-06	4.37908	up
F01.PB3684	45.94	29.84	27.56	169.05	155.26	100.7	0.00758793	2.21286	up
F01.PB36858	0.32	0.67	0	15.94	8.05	7.05	1.29416e-05	5.18074	up
F01.PB36886	1.3	0.96	2.51	0	0	0	4.71279e-06	#NAME?	down
F01.PB36917	0.06	0.16	0.14	5.7	1.55	3.17	0.0015141	4.96456	up
F01.PB3692	15.89	13.5	19.47	71.59	40.34	88.13	0.00159731	2.16442	up
F01.PB36941	0.6	0.19	0	1.97	1.56	1.84	0.00930533	2.99645	up
F01.PB36957	1.28	0.13	0.21	6.92	6.44	6.19	2.98358e-06	3.82905	up
F01.PB3696	40.8	57.54	63.04	18.2	11.53	9.33	0.00743195	-1.89554	down
F01.PB36968	18.13	6.7	5.94	53.68	29.35	39.5	0.00550862	2.15892	up
F01.PB36979	21.48	32.75	39.4	6.41	4.19	10.16	0.0053424	-2.07378	down
F01.PB36990	11.54	12.89	16.31	3.39	4.52	0.64	0.00289226	-2.08322	down
F01.PB36994	11.94	33.02	24.68	0.5	1.33	3.22	0.000408524	-3.71412	down
F01.PB37	8.42	1.15	1	477.25	555.99	267.64	2.24147e-13	7.16906	up
F01.PB370	3.37	0	0.38	111.52	84.59	53.76	1.26348e-11	6.34544	up
F01.PB37040	0.91	1.3	0.21	13.45	15.55	4.83	0.0014067	3.99704	up
F01.PB37093	1.52	0	0	69.91	44.4	15.79	0.000115125	6.66546	up
F01.PB37113	0.79	1.82	0.73	70.55	26.27	50.05	2.0755e-07	5.59507	up
F01.PB3713	0.69	2.88	4.07	630.25	348.83	389.23	1.60842e-14	7.62873	up
F01.PB37139	0.19	0.18	0.11	2.01	0.88	1.55	0.00429814	3.44373	up
F01.PB37194	0.42	0.04	0	7.21	7.64	2.6	1.84065e-05	5.48444	up
F01.PB37214	0	0	0	1.52	0.87	0.99	8.25265e-07	Inf	up
F01.PB37244	10.17	12.92	12.5	1.45	1.34	2.67	0.000335055	-2.60727	down
F01.PB37270	0.08	0.31	0.08	2.67	2.91	2.69	1.5494e-05	4.31526	up
F01.PB3728	14.99	11.74	20.76	119.5	157.13	75.56	0.0001446	3.06011	up
F01.PB37309	13.88	35.05	42.2	1.37	2.72	3.73	0.00279419	-3.44933	down
F01.PB37363	2.07	0.34	0.39	4.27	5.73	2.86	0.00827782	2.41586	up
F01.PB3742	0	0.32	0	5.7	3.92	7.01	2.48929e-06	5.87315	up
F01.PB37435	0.64	0.3	0.18	8.39	3.97	6.56	3.32373e-07	4.25049	up
F01.PB37446	0.04	0	0	1.96	0.46	0.7	0.00994272	6.58997	up
F01.PB37458	0.19	0.04	0	4.41	2.18	1.35	0.00132784	5.35066	up
F01.PB3747	120.41	94.59	165.53	8.27	6.77	4.56	2.44573e-09	-4.12767	down
F01.PB37509	3.98	5.51	3.05	0.13	0.12	0.15	4.56351e-08	-4.92503	down
F01.PB37558	0.65	0.17	0.71	41.7	21.3	31.72	6.46954e-16	6.10477	up
F01.PB3756	0.11	0.17	0	14.77	26.75	27.79	1.02638e-17	8.14935	up
F01.PB37594	0.25	0	0	5.65	3.09	1.9	0.000115099	5.64903	up
F01.PB37626	3.91	5.56	4.22	0.06	0.05	0.17	4.43253e-09	-5.80007	down
F01.PB3765	9.66	9.67	9.65	55.82	57.98	35.47	0.000269477	2.53435	up
F01.PB37708	0.86	0.13	0.1	4.76	3.22	1.95	0.00110754	3.4212	up
F01.PB3776	7.68	0.33	0.24	585.24	909.55	243.16	2.20482e-06	7.9738	up
F01.PB37767	5.34	10.14	15.28	0	0.09	0.21	1.25276e-06	-6.67967	down
F01.PB37782	7.17	13.8	11.03	0.52	1.97	1.7	0.000162984	-2.80845	down
F01.PB37799	0.54	0.16	0.04	7.53	3.44	4.37	6.05568e-06	4.62173	up
F01.PB3782	1.9	2.05	0.76	0.14	0	0.28	0.00862597	-3.68357	down
F01.PB37863	3.14	3.94	0.99	0	0.5	0	0.00306804	-3.81125	down
F01.PB3791	0.12	1.41	0	96.73	97.31	77.44	3.60934e-22	7.6937	up
F01.PB37913	21.99	26.78	38.69	5.1	5.53	8.89	0.00513056	-2.05831	down
F01.PB37937	1.48	1.44	0.18	4.51	8.61	7.15	0.000241	2.87849	up
F01.PB3798	0	0	0.15	27.37	89.17	9.04	0.00392691	10.345	up
F01.PB3800	48.84	100.33	79.12	4.77	8.99	17.73	9.60574e-05	-2.75215	down
F01.PB38040	0.43	0.85	0.99	5.6	4.12	3.95	0.00163594	2.73027	up
F01.PB3811	58.18	50.38	9.47	405.73	910.18	396.9	0.00201171	4.05809	up
F01.PB38167	0	0.29	0	33.15	7.96	11.16	0.00135349	7.65991	up
F01.PB38168	2.81	6.43	4.82	0.04	0.32	0.99	0.000206623	-3.32777	down
F01.PB38192	8.93	7.86	2.74	44.55	26.57	27.28	0.000512064	2.5015	up
F01.PB3820	8.04	11.99	10.77	0	4.36	1.31	0.00947267	-2.27695	down
F01.PB38204	7.58	8.76	10.62	1.31	4.43	0	0.0054206	-2.05009	down
F01.PB38238	6.98	16.55	13.64	1.53	1.6	2.86	0.00211499	-2.53733	down
F01.PB38291	1.26	2.12	1.84	0	0.62	0	0.00956586	-2.9084	down
F01.PB38323	1.25	0.53	0.47	7.31	2.11	7.57	0.00697635	3.07922	up
F01.PB38330	0.95	1.08	1.26	0.02	0.02	0.12	0.00103751	-4.52469	down
F01.PB38336	34.34	21.9	17.93	0.34	6.14	6.43	0.000681582	-2.38853	down
F01.PB384	3.85	2.38	2.31	1139.42	784.29	596.2	3.22803e-19	8.447	up
F01.PB3843	31.38	36.92	48.08	3.23	11	7.22	0.00106164	-2.30307	down
F01.PB38458	15	15.08	40.65	0	0.01	0	2.86761e-08	#NAME?	down
F01.PB38494	23.42	35.67	33.87	0.85	1.5	2.49	2.07215e-09	-4.17028	down
F01.PB38555	12.41	20.19	37.05	1.36	1.57	1.72	0.00540233	-3.79628	down
F01.PB38577	0.17	0.31	0.12	4.49	2.02	6.01	3.58285e-06	4.56352	up
F01.PB3868	4.87	2.76	1.07	87.28	143.33	100.89	2.53747e-13	5.44714	up
F01.PB3885	19.32	5.44	7.73	163.6	187.17	103.53	3.24306e-08	4.00322	up
F01.PB38852	3.92	3.73	4.67	0.46	0.64	0.46	0.0019543	-2.86354	down
F01.PB38878	1.4	4.42	1.85	9.82	8.09	18.04	0.00103269	2.34072	up
F01.PB38911	12.23	17.95	30.99	2.8	1.13	0.96	0.00179285	-3.52218	down
F01.PB38918	0	0.05	0	2.97	3.51	3.82	3.57552e-11	8.13649	up
F01.PB3893	16.91	2.2	1.12	112.02	103.94	42.08	0.000438515	3.90396	up
F01.PB38965	13.94	33.94	51.89	0	0	0.47	3.89035e-06	-7.72588	down
F01.PB39029	4.75	1.57	0.4	10.06	8.93	8.39	0.00413818	2.22217	up
F01.PB39030	2.27	0.8	0.37	7.32	6.2	4.84	0.00159308	2.6104	up
F01.PB39040	0.29	0	0.4	9.38	8.23	3.28	1.60609e-05	5.11118	up
F01.PB39042	0	0	0	1.79	0.61	0.51	0.00077151	Inf	up
F01.PB39047	0.57	0	0	5.42	2.24	2.85	0.000291714	4.4326	up
F01.PB3908	25.46	25.23	8.65	175.83	409.94	183.15	0.00315962	3.89054	up
F01.PB39080	1.12	1.73	2.84	10.72	4.34	8.54	0.00602556	2.16715	up
F01.PB39114	3.79	8.45	6.58	0.46	1.58	1.35	0.00529884	-2.35169	down
F01.PB39117	8.66	3.32	8.52	0.85	1.09	1.3	0.00432556	-2.5407	down
F01.PB3917	0	0	0	3.44	2.71	2.3	1.53972e-07	Inf	up
F01.PB39238	0	0	0	1.71	3.82	1.56	2.81477e-07	Inf	up
F01.PB3928	2.87	9.02	4.72	19.3	21.37	27.6	0.00419232	2.17299	up
F01.PB39305	11.8	15.98	22.23	0.05	0.25	0.77	4.67991e-11	-5.51617	down
F01.PB39309	0.61	0.17	0.52	4.24	3.62	2.32	0.00109633	3.17778	up
F01.PB3935	9.37	24.72	9.27	144.24	216.68	258.45	3.24306e-08	3.98658	up
F01.PB39351	2.66	4.33	1.69	0.47	0.6	0	0.00341848	-2.83798	down
F01.PB39415	1.37	2.97	2.07	0	0.64	0	0.00378187	-3.14084	down
F01.PB39419	30.46	56.03	34.98	8.83	4.84	11.5	0.00347053	-2.156	down
F01.PB39430	0.13	0	0.04	6.47	2.06	2.51	0.000915332	6.38763	up
F01.PB39449	0.3	0.28	0.26	8.47	3.14	4.79	0.000228374	4.44375	up
F01.PB39486	1.57	0.34	0.25	4.97	4.55	4.2	0.00049682	2.86185	up
F01.PB3951	2.65	1.31	2.04	9.44	11.48	17.79	0.00175868	2.85241	up
F01.PB3952	6.06	16.85	6.65	193.9	87.27	139.8	9.16125e-07	3.9831	up
F01.PB39545	6.72	10.05	9.94	0.08	1.49	1.72	0.000119084	-2.9311	down
F01.PB39546	6.36	15.12	20.28	0	0	1.25	0.000193334	-5.05298	down
F01.PB39581	0.9	0.39	0.07	3.61	1.73	3.24	0.00631543	2.85369	up
F01.PB3959	11.95	15.57	12.91	77.19	40.96	88.87	0.000236174	2.4899	up
F01.PB39655	0.44	0.2	0.22	20.86	11.7	10.11	1.99273e-08	5.8238	up
F01.PB39666	0	0	0	16.39	10.46	1.69	2.53414e-05	Inf	up
F01.PB39685	0	0.79	0.11	27.33	13.08	21.16	3.62836e-14	6.24741	up
F01.PB39697	22.19	1.78	1.19	358.21	340.19	173.03	3.29946e-06	5.33346	up
F01.PB39747	37.52	30.01	56.25	5.53	4.44	8.63	0.000242737	-2.62866	down
F01.PB39767	13.47	22.49	25.25	1.27	2.15	7.49	0.00113524	-2.41714	down
F01.PB39773	0.28	0.38	0.42	4.19	3.98	2.15	0.000269006	3.43706	up
F01.PB39782	19.04	29.1	30.89	3.4	6.15	6	0.00173798	-2.22595	down
F01.PB39785	3.66	7.08	1.29	43.54	30.57	70.59	2.67211e-07	3.72266	up
F01.PB3981	18.71	53.91	63.39	0.81	4.09	4.68	0.00327479	-3.7224	down
F01.PB3983	72.07	157.47	140.55	3.03	5.06	13.5	1.50468e-06	-4.01057	down
F01.PB39904	5.38	10.75	6.96	0.08	0.85	1.2	1.71793e-05	-3.35546	down
F01.PB39917	0.18	0	0	16.97	18.46	5.44	1.10047e-07	8.14416	up
F01.PB39938	4.2	4.87	1.72	26.53	41.07	17.64	0.00120319	3.15823	up
F01.PB39990	5.8	3.46	3.12	1.27	0	0.76	0.00678109	-2.47898	down
F01.PB40001	0	0	0	36.02	26.5	8.65	1.29281e-09	Inf	up
F01.PB40019	0	0	0	4.21	0.75	1.4	0.00280837	Inf	up
F01.PB40064	1.28	10.77	2.8	24.21	45.97	53.46	3.98368e-06	3.17797	up
F01.PB40085	9.4	0.32	0	28.42	11.21	20.12	0.00893524	2.8267	up
F01.PB4010	1.89	0	0.99	11.69	19.28	8.73	0.00010233	3.99041	up
F01.PB40115	3.85	8.6	6.12	0.54	1.33	1.34	0.00401578	-2.42805	down
F01.PB40125	7.88	5.13	4.69	29.16	21.68	32.9	0.000585561	2.38608	up
F01.PB40132	4.6	5.22	9.48	1.07	0.73	0.43	0.00159308	-2.98506	down
F01.PB40153	1.97	3.09	3.78	0	0.51	0.84	0.0077257	-2.64479	down
F01.PB40162	0.47	0.11	0	2.29	1.07	1.57	0.00454189	3.29879	up
F01.PB40174	1.97	1.59	1.06	15.82	12.44	15.97	6.87381e-07	3.41447	up
F01.PB40179	0.26	0.48	0.11	4.53	1.95	8.37	0.00225239	4.31188	up
F01.PB40193	0.02	0.02	0	2.52	28.23	8.07	0.00939709	10.1086	up
F01.PB40240	0.12	0.15	0.06	1.47	0.96	1.35	0.00229445	3.6849	up
F01.PB4033	1.43	2.14	11.8	79.73	42.35	29.6	0.00488724	3.42741	up
F01.PB40360	0	0.35	0	1.39	2.1	1.76	0.000364297	4.09076	up
F01.PB4037	141.71	170.41	159.26	10.46	22	17.83	4.50583e-05	-3.08668	down
F01.PB40407	6.48	4.47	6.91	0.51	1.61	0.95	0.00309242	-2.39338	down
F01.PB4048	2.98	8.09	2.49	46.79	89.3	50.43	1.30168e-05	3.95351	up
F01.PB40483	5.58	17.02	1.93	67.85	60.36	167.46	0.00173089	3.70656	up
F01.PB40496	21.29	26.12	20.54	4.11	4.88	4.4	0.00157038	-2.20514	down
F01.PB40537	14.5	10.92	11.26	156.91	56.12	111.6	0.000887939	3.30529	up
F01.PB40560	2885.44	5151.48	7440.63	1.6	35.45	87.58	3.58285e-06	-6.87352	down
F01.PB40566	1.06	0	0	38.63	35.79	19.03	2.58737e-11	6.76395	up
F01.PB40569	16.07	5.85	5.08	50.64	66.88	57.58	3.87594e-05	2.89051	up
F01.PB40570	49.48	6.53	5.6	245.95	228.57	141.99	1.07336e-06	3.54404	up
F01.PB40605	1.28	0.1	0.1	5.98	4.56	4.07	0.00579772	3.60629	up
F01.PB40613	1.12	0	0	42.14	25.61	40.08	8.17035e-15	6.82326	up
F01.PB40617	4.48	4.23	1.94	119.29	26.94	65.64	0.00848337	4.49092	up
F01.PB40637	0.14	0.27	0	90.62	46.06	49.09	3.34453e-14	9.26161	up
F01.PB4065	131.39	182.11	293.09	29.2	15.88	39.19	0.00341893	-2.74316	down
F01.PB40655	2.44	4.45	2.26	0	0	0.18	0.000465859	-5.58867	down
F01.PB40661	3.44	0.32	0.9	56.88	32.82	33.37	1.29281e-09	4.95316	up
F01.PB40663	18.58	29.33	32.69	0.23	0.1	0.84	2.52615e-11	-6.18507	down
F01.PB40666	12.23	22.75	29.69	2	3.94	2.03	0.00173458	-2.85187	down
F01.PB40667	0	0	0	4.34	14.64	4.26	0.00115505	Inf	up
F01.PB40682	5.36	6.69	2.03	80.43	65.46	70.36	2.85669e-09	4.1294	up
F01.PB4069	4.89	1.74	0.47	50.22	30.29	14.08	0.00679281	3.95922	up
F01.PB40719	15.46	14.4	6.19	61.48	67.86	56.8	0.000308278	2.55215	up
F01.PB40755	111.99	388.24	344.87	953.15	1943.18	1510.08	0.00407242	2.57536	up
F01.PB40770	12.31	21.17	27.62	1.45	3.62	2.77	0.00366209	-2.80464	down
F01.PB40783	0.11	0	0.37	71.82	40.22	12.89	0.000132956	8.19304	up
F01.PB40787	1.14	0	0.25	19.72	10.49	12.92	4.08494e-07	5.24143	up
F01.PB4081	1.88	1.89	0.73	129.84	58.47	58.23	3.99131e-06	6.00174	up
F01.PB40827	1.19	0.16	0	170.63	144.31	24.77	5.83403e-05	8.25526	up
F01.PB40858	259.64	202.98	59.43	13.59	4.3	19.4	0.00479162	-3.65542	down
F01.PB40920	1.85	1.94	1.42	639.26	612.91	652.96	2.98908e-21	8.69402	up
F01.PB4096	8.72	7.71	19.76	98.98	33.98	78.88	0.0051186	2.66724	up
F01.PB40993	1.54	2.7	0.39	21.3	97.66	109.39	0.000153908	5.79663	up
F01.PB40994	0.9	7.08	1.38	125.84	23.73	83.68	0.00459005	4.80171	up
F01.PB410	9.24	0	0	35.55	31.68	17.29	0.000152912	3.43297	up
F01.PB41014	0	0.15	0	3.09	1.27	2.54	6.5403e-05	6.02102	up
F01.PB41028	0.28	0	0.23	114.07	123.17	36.75	2.50314e-09	9.3413	up
F01.PB4103	1.16	0.16	0.38	52.54	20.4	15.43	0.00197236	5.89617	up
F01.PB41043	0.74	0.73	0.56	1089.91	1736.2	116.73	5.82828e-05	10.8167	up
F01.PB41048	2.43	0.75	0	19.33	11.18	6.94	0.0027284	3.8061	up
F01.PB41052	0.2	0	0	2.56	2.05	3.36	2.73765e-05	5.74209	up
F01.PB41068	10.73	8.71	6.18	95.65	60.73	59.72	3.06974e-06	3.24153	up
F01.PB41080	31.6	67.44	59.36	4.68	7.15	12.74	0.000526971	-2.57961	down
F01.PB41098	2.63	1.19	0.86	12.51	10.71	17.18	0.000324631	3.30091	up
F01.PB41105	24.45	64.71	64.7	0	6.07	9.63	0.00264317	-3.19374	down
F01.PB41119	5.91	2.91	2.56	27.93	23.58	15.54	0.00068698	2.75084	up
F01.PB41122	0.18	0.19	0.06	150.21	48.88	32.37	0.00044114	9.26364	up
F01.PB41134	10.8	7.89	4.78	37.04	34	35.12	0.000868748	2.34261	up
F01.PB41141	6.43	1.3	0.91	44.67	25.58	17.99	0.00166117	3.56833	up
F01.PB41143	25.21	29.77	9.15	60.99	89.86	67.83	0.00890046	1.94375	up
F01.PB41163	0	0.04	0	20.36	28.82	3.76	3.1389e-05	10.4691	up
F01.PB41239	0.1	0	0	36.34	19.95	9.23	2.28646e-06	9.59203	up
F01.PB4124	30.87	18.47	10.66	100.74	148.21	75.29	0.00083789	2.62311	up
F01.PB41283	1.8	0	0	62.1	24.62	20.02	0.000679447	6.14997	up
F01.PB41288	102.16	9.24	22.79	412.51	403.67	322.66	0.000153722	3.28196	up
F01.PB413	0	0	0	89.37	62.58	39.46	1.84653e-16	Inf	up
F01.PB41307	4.7	3.04	5.55	0.06	0	1.1	0.00558826	-3.61696	down
F01.PB41321	9.16	8.16	2.68	55.38	55.31	75.31	6.00912e-07	3.3813	up
F01.PB41322	12.45	2.93	6.36	120.63	53.81	71.52	0.000108682	3.66886	up
F01.PB41331	6.59	8.95	17.69	0.05	0.26	1.43	0.00336391	-4.22661	down
F01.PB41350	9.67	4.46	9.96	1.5	0.57	0.12	0.00149322	-3.32023	down
F01.PB41424	0.43	0.15	1.59	649.95	56.33	263.15	0.00333629	8.9175	up
F01.PB41442	0	0	0	17.33	28.87	31.79	1.3265e-25	Inf	up
F01.PB4145	65.67	106.22	83.25	9.04	22.75	16.55	0.00134711	-2.24721	down
F01.PB41451	0	0	0	6.26	1.95	2.85	2.32412e-05	Inf	up
F01.PB41455	0	0	0	15.59	7.6	5.88	3.73161e-07	Inf	up
F01.PB41482	2.19	3.17	1.65	72.31	42.52	112.03	3.1208e-09	5.14828	up
F01.PB41517	0	0.73	0	46.8	12.54	11.91	0.00793409	6.78986	up
F01.PB41535	1.58	8.06	1.7	39.83	20.43	43.07	1.88807e-06	3.3341	up
F01.PB41538	13.51	8.35	4.81	39.51	32.17	39.11	0.00218149	2.22151	up
F01.PB41542	6.67	1.93	5.38	19.26	27.07	12.92	0.00583336	2.25809	up
F01.PB41561	3.23	3.7	3.54	50.55	103.65	40.86	0.0010565	4.41826	up
F01.PB41579	0.94	0.07	0	121.57	132.68	145.03	3.12072e-25	8.82929	up
F01.PB41583	15.3	15.31	18.05	82.44	78.75	89.27	0.000266244	2.50784	up
F01.PB41589	26.41	3.89	3.48	47.4	47.23	49.24	0.00154761	2.28617	up
F01.PB41590	21.93	43.4	1.15	69.22	66.38	129.78	0.00236005	2.15083	up
F01.PB41619	0.88	0.27	0.09	72.24	83.81	33.17	3.78829e-10	7.4589	up
F01.PB41626	6.41	9.64	12.03	0.9	0.85	1.3	0.000471546	-3.09025	down
F01.PB4163	76.23	4.2	4.55	296.75	427.81	227.37	8.41305e-06	3.71447	up
F01.PB41643	0	0	0	40.04	17.6	23.99	3.62836e-14	Inf	up
F01.PB4167	0.73	0.58	1.1	41.87	52.71	23.22	6.81242e-09	5.82176	up
F01.PB41705	2.51	3.4	1.64	0.22	0.27	0.06	0.0071861	-3.5723	down
F01.PB41717	3.13	8.48	0	38.5	92.03	46.03	0.000981093	4.12181	up
F01.PB41739	83.74	156.03	168.38	7.73	12.28	13.65	3.07104e-06	-3.47901	down
F01.PB41759	0.16	0.13	0.04	179.71	82.01	55.04	1.05357e-07	10.2195	up
F01.PB41778	10.57	1.94	7.69	51.95	21.93	30.28	0.00965368	2.52688	up
F01.PB41779	0.12	0.33	0	5	5.97	2.23	2.27867e-05	5.18981	up
F01.PB41781	10.09	1.73	0.41	119.08	27.43	76.93	0.00503926	4.3882	up
F01.PB41787	0	0	0	6.83	10.85	7.55	6.00549e-11	Inf	up
F01.PB41793	0	0	0	2.57	2.71	2.24	1.9469e-06	Inf	up
F01.PB41821	38.43	53.37	65.99	10.88	8.38	14.42	0.00474543	-2.10388	down
F01.PB41822	2.97	0.87	2.37	17.54	15.02	6.53	0.00528439	2.85129	up
F01.PB41827	0	0.07	0	70.05	9.96	33.83	0.000113264	10.9219	up
F01.PB4183	67.36	41.33	47.98	8.55	10.5	8.41	0.000577536	-2.35509	down
F01.PB4184	24.06	7.16	2.21	78.55	60.34	45.69	0.000227506	2.66686	up
F01.PB41894	0.19	0.26	0.33	21.39	11.3	17.56	4.09221e-11	6.13911	up
F01.PB41897	14.64	3.73	11.37	0.97	0.36	0.48	0.00169227	-3.94217	down
F01.PB41911	0	0	0	3.39	6.89	8.33	3.74408e-11	Inf	up
F01.PB41912	2.48	0	0	11.24	12.08	11.26	9.03844e-06	4.02105	up
F01.PB41941	1.22	3.74	1.63	16.35	22.13	11.03	8.80462e-05	3.08622	up
F01.PB41947	0.63	0	0.81	6.13	2.33	3.75	0.00909852	3.29286	up
F01.PB4195	2	4.11	1.05	18.95	7.23	17.54	0.00134958	2.7657	up
F01.PB41950	0.63	1.28	0.5	17.87	12.09	38.09	6.06502e-05	4.95429	up
F01.PB41966	1.02	0.8	2.24	0	0	0.15	0.0065917	-5.11594	down
F01.PB41985	14.15	20.86	7.46	2.01	2.14	2.9	0.00767167	-2.45393	down
F01.PB41989	1.65	0	0	12.2	4.94	9.98	6.63393e-06	4.25853	up
F01.PB41991	0.76	2.73	1.51	18.75	19.74	23.93	3.73086e-07	3.79149	up
F01.PB41998	3.4	0.33	0.54	14.35	9.38	7.05	0.000636013	3.09777	up
F01.PB41999	0.15	1.33	0	335.36	26.29	125.11	0.00825683	8.52744	up
F01.PB42038	3.63	2.89	1.59	0	0	0	9.68614e-06	#NAME?	down
F01.PB42050	21.74	48.3	34.87	6.46	4.42	11.38	0.00514891	-2.1331	down
F01.PB42058	6.23	2.29	2.08	27.17	22.21	17.8	0.000174758	2.86146	up
F01.PB4206	1.76	0	0	9.79	6.93	7.3	5.97267e-05	4.00235	up
F01.PB42062	10.75	24.99	30.91	0.67	1.04	2.5	0.000592902	-3.94054	down
F01.PB42064	0	0	0	1.24	2.4	1.46	1.08212e-05	Inf	up
F01.PB42069	0	0	0	10.12	1.89	5.97	5.87663e-05	Inf	up
F01.PB421	16.03	0.68	0	107.79	48.85	59.91	0.000183179	3.9172	up
F01.PB42116	1.12	3.5	0.07	36.61	23.3	23.39	2.12194e-08	4.34964	up
F01.PB4213	0.42	0.11	0	129.22	32.69	129.95	3.24435e-09	9.2945	up
F01.PB42137	0.01	0	0.03	5.71	1.52	2.17	0.000959863	Inf	up
F01.PB42142	6.41	13.15	10.16	0	0.16	0.66	1.38608e-06	-5.22768	down
F01.PB42158	0	0.73	0.18	4.55	5.16	5.84	0.000186284	4.2649	up
F01.PB42165	1.82	0	0	12.38	13.61	7.2	5.07742e-07	4.42467	up
F01.PB4220	2.04	0	0	114.89	42.56	31.3	0.00119267	6.76649	up
F01.PB42222	22.65	38.15	52.04	8.4	3.47	4.13	0.00192876	-2.67794	down
F01.PB42244	0	1.98	0	6.69	3.21	8.41	0.00330348	3.35768	up
F01.PB42246	0	0	0	13.74	22.79	10.98	1.2e-12	Inf	up
F01.PB42247	10.96	16.02	8.11	0.57	0.2	0.56	4.75658e-06	-4.57529	down
F01.PB42250	0	0	0.05	25.88	23.15	4.01	5.4785e-06	Inf	up
F01.PB42273	0.08	0.04	0.09	16.39	5.78	11.42	1.29685e-08	7.4453	up
F01.PB42276	1.06	0	0.28	15.21	8.58	8.27	1.51138e-06	4.81647	up
F01.PB42281	10.43	6.66	3.57	81.38	40.29	75.88	6.48679e-07	3.4152	up
F01.PB42285	13.78	9.46	2.92	47.97	37.75	30.66	0.00113683	2.34315	up
F01.PB42316	1.66	0	0	18.08	24.73	5.42	0.002291	5.13227	up
F01.PB42359	47.03	0.79	0.32	278.09	546.8	166.73	0.00415905	4.60821	up
F01.PB42371	7.08	3.41	0.54	41.7	29.77	27.49	7.95797e-06	3.38336	up
F01.PB42413	14.35	31.61	24.66	4.24	1.01	0.73	1.2948e-05	-3.40244	down
F01.PB42458	0	0	0	1	4.18	1.94	0.000705646	Inf	up
F01.PB4247	5.83	2.53	1.61	15.08	13.16	21.39	0.00389168	2.48397	up
F01.PB42476	0	0.11	0	11.93	4.34	6.31	1.1828e-06	7.87235	up
F01.PB42485	4.76	5.61	8.39	58.26	62.19	61.1	4.21107e-07	3.40783	up
F01.PB42487	16.62	3.45	7.82	67.22	52.68	65.71	2.98167e-05	2.89852	up
F01.PB42497	1.86	3.57	1.35	24.96	22.96	8.17	0.00583774	3.25618	up
F01.PB42513	2.19	0.23	0.56	25.12	17.57	6.09	0.00508769	4.27176	up
F01.PB42557	4.64	3.53	4.27	0.45	0.21	0	0.000304306	-4.02353	down
F01.PB4256	49.53	17.78	17.65	196.76	196.61	124.97	0.000499239	2.79636	up
F01.PB42568	10.29	7.33	5.24	31.22	27.04	26.7	0.00490848	2.05986	up
F01.PB42575	7.53	7.88	1.94	22.11	26.49	20.04	0.00473175	2.16924	up
F01.PB42577	12.69	6.06	4.32	28.94	29.19	25.6	0.00602222	2.03461	up
F01.PB42615	82.57	354.66	227.19	5.96	5.45	13.31	0.00213949	-4.63898	down
F01.PB42632	9.32	7.09	5.43	25.84	21.77	34.96	0.00395118	2.06479	up
F01.PB42683	5.39	0	0	118.99	176.48	93.19	2.25968e-12	6.40477	up
F01.PB4271	173.76	108.21	136.35	25.17	24.2	37.65	0.00463354	-2.1271	down
F01.PB42719	2.32	1.16	0.18	19.16	10.69	14.24	2.4513e-06	3.78578	up
F01.PB42728	2.17	2.28	0.51	26.08	13.34	9.85	0.0054206	3.51208	up
F01.PB4273	0	0	0	97.61	21.53	19.86	0.000462025	Inf	up
F01.PB42770	5.3	13.64	3.2	199.8	63.63	255.2	0.000116351	4.68244	up
F01.PB42771	3.18	8.88	1.98	31.29	13.19	21.13	0.00727498	2.3981	up
F01.PB42781	1.13	1.91	0.21	13.62	7.69	16.83	3.98368e-06	3.69691	up
F01.PB42801	19.68	9.93	5.81	646.22	353.56	486.07	1.40343e-10	5.57151	up
F01.PB42807	0	3.1	0	10.39	8.64	13.13	0.00015281	3.51468	up
F01.PB42827	0	1.36	7.59	31.51	14.76	30.71	1.65972e-05	3.18811	up
F01.PB4283	186.48	100.25	154.92	32.38	7.49	48.67	0.00411237	-2.20703	down
F01.PB42864	0.65	0.34	0.12	7.19	5.35	3.88	0.00030964	4.09357	up
F01.PB42865	0.13	0.93	0	3.42	16.98	14.94	0.000983256	5.27371	up
F01.PB42893	1.41	1.2	0.79	0	0.19	0	0.00426245	-3.9194	down
F01.PB4298	40.81	47.15	22.18	147.29	205.58	183.17	0.00130335	2.44842	up
F01.PB42994	3.54	1.9	1.18	49	29.45	13.72	0.00558597	4.01498	up
F01.PB43026	32.95	42.22	47.09	8.78	6.41	12.87	0.00649965	-2.00798	down
F01.PB43037	0.05	0.05	0	2.41	1.21	1.77	3.63071e-05	6.86171	up
F01.PB43050	74.34	4.45	2.98	461.56	499.37	215.69	4.33824e-05	4.08463	up
F01.PB43156	13.58	1.52	1.74	52.13	28.78	27.79	0.00151831	2.90417	up
F01.PB43180	2.77	9.78	15.19	0	0	0.12	0.000382656	-8.47444	down
F01.PB43211	18.81	29.66	35.1	190.34	317.99	202.9	1.25769e-05	3.24645	up
F01.PB43220	11.61	11.11	2.22	114.37	145.8	125.56	2.07874e-08	4.12682	up
F01.PB43234	1.42	0.27	0.14	152.01	195.9	101.09	1.04988e-17	8.221	up
F01.PB43242	0.07	0.13	0.07	11.91	14.39	9.19	2.12595e-14	7.62248	up
F01.PB43270	6.96	0.17	0.28	56.19	28.08	25.85	0.000293365	4.12614	up
F01.PB4329	16.36	12.32	1.06	85.05	68.68	43.73	7.20721e-05	2.93423	up
F01.PB43294	0	0	0	74.51	4.86	18.47	0.00662405	Inf	up
F01.PB43347	10.47	1.91	0.28	82.41	44.67	57.64	6.39179e-09	4.07199	up
F01.PB43464	11.7	29.02	40.31	0.19	0.28	4.9	0.0056723	-3.90936	down
F01.PB4347	17.06	0	0	77.32	80.71	67.21	2.77298e-08	3.94232	up
F01.PB43501	2.3	1.12	0	30.82	36.85	45.71	2.77636e-13	5.24209	up
F01.PB43513	1.77	11.24	1.18	30.02	33.03	49.68	1.18501e-05	3.13809	up
F01.PB43526	0	0.24	0	31.67	33.81	29.16	2.39204e-20	8.76266	up
F01.PB43540	18.33	2.2	0.8	22.59	25.41	27.59	0.00768292	2.02221	up
F01.PB43547	6.91	3.33	1.54	48.86	32.1	34.23	1.00036e-06	3.48345	up
F01.PB43551	0	0.38	0	33.34	46.36	39.02	2.86028e-22	8.45871	up
F01.PB43592	0.81	2.49	0.15	5.76	10.74	16.07	0.000141366	3.37801	up
F01.PB43595	1.85	3.15	0.48	13.06	30.24	16.65	0.000956987	3.64351	up
F01.PB43601	2.58	0.73	1.12	11.79	19.19	9.48	0.000227062	3.38335	up
F01.PB43603	0.22	0	0.55	4.08	4.27	2.63	0.000628853	4.0287	up
F01.PB43663	9.11	3.13	0.32	21.08	12.46	21.54	0.00889002	2.32293	up
F01.PB43686	0.45	1.05	2.31	35.31	61.43	23.23	6.2897e-05	5.15821	up
F01.PB43691	0	0.95	5.94	16.27	21.99	16.52	6.89099e-05	3.11457	up
F01.PB43707	7.74	11.68	18.78	0.36	0.2	1.68	0.000394684	-4.03479	down
F01.PB4373	0	1.62	0.35	3.34	3.77	6.44	0.00922224	2.93453	up
F01.PB43745	1.97	1.49	1.39	0	0.14	0.04	0.00130735	-4.54876	down
F01.PB43746	3.86	1.82	4.46	60.65	28.48	40.84	1.93872e-06	3.83845	up
F01.PB43756	24.77	4.93	6.04	120.04	135	109.31	9.33727e-07	3.53856	up
F01.PB4377	0	0.17	0	35.72	76.33	29.5	1.41307e-08	10.0088	up
F01.PB438	1.93	0.83	0	10.05	4.07	9.68	0.00353908	3.33831	up
F01.PB43805	13.86	10.48	9.78	50.79	68.3	31.34	0.00439711	2.31707	up
F01.PB4383	6.23	14.73	1.85	90.95	98.73	37.63	0.000995439	3.52724	up
F01.PB43832	0	0	0	37.89	11.3	6.3	0.00154108	Inf	up
F01.PB43847	17.49	0.51	0	137.72	157.07	87.59	1.4273e-09	4.64098	up
F01.PB43905	2.53	11.78	13.67	0.14	0.13	0.38	0.00177678	-5.5714	down
F01.PB43909	0.54	3.06	0.91	25.61	24.93	10.62	8.15175e-05	3.95708	up
F01.PB43912	0.25	0.57	0	11.04	28.91	7.84	0.00358405	6.11705	up
F01.PB43919	3.84	3.01	0.17	49.03	40.59	12.53	0.00429103	4.09187	up
F01.PB43928	3.07	4.17	2.58	56.49	111.2	86.85	2.43421e-10	4.86788	up
F01.PB4396	0.63	0.96	0.21	120.64	106.29	88.65	5.73592e-22	7.69231	up
F01.PB43963	4.91	3.55	1.18	20.41	28.37	19.03	4.71211e-05	3.00437	up
F01.PB43970	34.65	43.98	45.62	6.12	4.6	11.73	0.00110397	-2.3626	down
F01.PB4400	0.6	0.65	0	11.72	22.58	12.83	7.55565e-08	5.48542	up
F01.PB4404	2.4	0.29	0.08	95.35	67.95	27.32	1.3602e-05	6.34099	up
F01.PB44040	0.14	0.09	0	19.67	11.61	10.16	2.23009e-12	7.67772	up
F01.PB44098	0.27	0	0	2.03	4.82	6.87	5.17199e-06	5.83701	up
F01.PB44112	1.57	0.45	0.52	9.48	13.99	8.74	2.85801e-05	3.92929	up
F01.PB44115	7.63	2.08	2.4	22.01	45.19	30.11	0.000128468	3.2042	up
F01.PB44125	0	0	0.27	1.42	0.9	2.43	0.00158791	4.21433	up
F01.PB44130	11.03	8.27	1.15	43.57	35.64	37.06	0.000121992	2.69471	up
F01.PB44137	3.71	0.67	0.38	32.39	19.04	27.03	9.92115e-08	4.2737	up
F01.PB4415	19.37	23.24	35.11	2.25	3.21	5.42	0.000534905	-2.72457	down
F01.PB44158	8.13	2.49	0.46	40.78	16.28	30.12	0.000660129	3.17057	up
F01.PB4417	18.66	0.42	0.41	66.96	59.06	42.4	2.30811e-06	3.33616	up
F01.PB44179	7.71	3.45	9.16	0.43	0.17	0.21	4.73015e-05	-4.48403	down
F01.PB44196	0.41	0.2	0.29	5.9	5.72	3.92	0.00023366	4.56806	up
F01.PB44204	0.29	0.5	0	686.68	65.58	266.06	0.00089889	10.5068	up
F01.PB44209	60.84	77.24	118.95	4.05	4.9	9.4	8.43661e-06	-3.7072	down
F01.PB44210	0.2	0.21	0.27	9.12	8.56	9.54	6.32609e-08	5.45973	up
F01.PB44224	0.96	0.49	0.07	13.93	5.53	6.01	0.00280443	4.26906	up
F01.PB44226	0.37	1.01	0.13	3.79	2.36	6.07	0.00409167	3.14194	up
F01.PB44231	2.2	21.5	2.41	54.05	35.81	87.74	0.000244907	2.89861	up
F01.PB44234	2.99	1.45	1.52	58.23	41.68	33.13	2.98517e-11	4.6733	up
F01.PB44263	0.23	0.48	0.65	61.74	7.74	37.39	0.00305626	6.40596	up
F01.PB4428	10.86	2.48	1.94	165	117.62	91.97	4.22154e-11	4.82764	up
F01.PB4429	4.05	1.56	6.63	36.31	14.25	27.37	0.0012707	2.80095	up
F01.PB44297	11.89	22.19	14.38	57.36	62.48	42.16	0.00921648	1.90342	up
F01.PB44303	6.43	11.83	14.92	0.93	2.17	1.7	0.00203177	-2.66509	down
F01.PB44322	4.93	0.38	0.07	21.49	12.22	8.86	0.00571948	3.231	up
F01.PB44329	13.33	38.11	46.3	0.61	0.41	1.9	0.000232931	-5.02457	down
F01.PB4435	9.27	4.01	10.57	73.98	54.83	54.79	4.83508e-06	3.09829	up
F01.PB44356	2.11	4.28	0.59	14.19	32.26	17.85	0.00152602	3.38743	up
F01.PB44363	0.91	0	0	69.96	64.64	82.91	1.92881e-23	8.15655	up
F01.PB44396	17.19	4.61	7.69	55.97	47.88	58.22	0.000149572	2.62391	up
F01.PB44414	9.55	14.91	18.28	1.62	1.57	3.2	0.000871499	-2.64651	down
F01.PB4442	3	0.61	1.4	64.22	103.69	30.87	0.000185969	5.52219	up
F01.PB44446	12.18	32.33	24.12	2.27	3.7	4.11	0.00414374	-2.64674	down
F01.PB44449	0	0	0	4.86	7.79	8.62	4.75969e-14	Inf	up
F01.PB44469	4.88	3.33	2.37	20.71	29.33	16.06	7.84253e-05	2.82272	up
F01.PB44496	7.26	7.54	3.08	37.06	13.95	40.81	0.00448155	2.50357	up
F01.PB44546	0	0	0	2.57	1.83	3.42	6.13803e-08	Inf	up
F01.PB44566	3.42	2.08	0.45	61.18	99.78	38.66	1.49929e-05	5.27383	up
F01.PB44595	0.98	2.83	0.06	6.69	3.94	8.54	0.00825683	2.4715	up
F01.PB44632	4.05	7.72	12.37	0.06	0.26	0.16	6.91321e-05	-5.68614	down
F01.PB44653	40.22	24.24	30.9	4.75	4.74	7.89	0.00146401	-2.33019	down
F01.PB44661	2.04	2.91	3.96	13.15	15.05	14.8	0.00142548	2.40523	up
F01.PB4469	0	0	0.09	70.44	104.94	36.9	2.9441e-12	11.3638	up
F01.PB44693	0.2	0.13	0	1.19	0.95	1.34	0.00531882	3.81451	up
F01.PB44697	11.01	2.2	1.82	25.48	15.11	22.12	0.00279419	2.24357	up
F01.PB44741	1.6	2.3	0.79	25.69	30.34	12.37	5.03099e-05	4.04762	up
F01.PB44772	21.62	12.66	6.13	68.2	84.91	50.35	0.000579689	2.52011	up
F01.PB44784	15.72	5.53	14.87	1.18	3.72	0.4	0.00876046	-2.5947	down
F01.PB44789	2.43	2.75	1.84	14.51	12.94	10.57	0.000908832	2.60731	up
F01.PB44824	3.19	3.53	1.12	21.46	13.07	17.11	9.474e-05	2.89084	up
F01.PB44860	5.23	0	0.08	101.18	34.67	62.4	1.79144e-05	5.4462	up
F01.PB44892	0.73	0.16	0.5	4.29	17.74	14.25	0.000754375	4.93437	up
F01.PB44898	22.29	1.01	0	97.75	193.86	81.21	0.00105992	4.24064	up
F01.PB44936	0.86	0	0	11.67	7.7	3.62	0.000290139	4.98409	up
F01.PB44955	1.34	0	0.12	16.3	34.83	35.95	1.63344e-12	6.13172	up
F01.PB44963	0.14	0.14	0	1.57	1.76	1.06	0.00146337	4.28461	up
F01.PB44969	10.37	12.52	1.29	57.11	66.77	63.48	1.02869e-05	3.12374	up
F01.PB44980	6.67	0.59	0	83.73	48.55	31.55	0.000128078	4.72728	up
F01.PB44985	2.15	3.04	0	13.91	9.14	7.85	0.000478774	2.76508	up
F01.PB45016	0.94	0.27	0.12	18.7	19.35	16.23	2.3051e-13	5.56106	up
F01.PB45046	0	0.3	0.11	460.83	192.15	183.77	1.65717e-10	11.1022	up
F01.PB45054	0	0	0	2.68	0.49	0.9	0.00688654	Inf	up
F01.PB45110	0.44	0.55	0.39	5.82	2.14	8.48	0.00180873	3.70919	up
F01.PB45118	12.06	4.29	5.04	53.84	28.11	40.6	0.000136167	2.6803	up
F01.PB45121	3.82	11.92	16.18	0	0	0	4.33929e-07	#NAME?	down
F01.PB45166	5.92	5.11	10.24	0	0.56	0	4.36869e-07	-5.07756	down
F01.PB45198	0	0	0	2.23	0.78	0.48	0.00484405	Inf	up
F01.PB45217	19.71	32.2	15.4	0.31	1.02	2.97	2.574e-06	-3.89279	down
F01.PB45221	0.32	0.54	0.06	4.39	3.58	3.94	7.62637e-05	3.92324	up
F01.PB45246	6.81	3.87	0.93	51.36	19.33	40.21	0.000277777	3.42359	up
F01.PB45262	0.14	0.02	0.17	73.9	16	32.38	9.43163e-05	8.64561	up
F01.PB45271	1.6	3.95	1.62	16.37	11.94	11.72	0.000422005	2.63834	up
F01.PB4528	33.89	8.8	15.18	262.92	330.01	148.94	1.66341e-05	3.87266	up
F01.PB45288	1.95	0.93	1.98	0	0.18	0.26	0.00931676	-3.48225	down
F01.PB45302	3.53	4.4	1.76	18.24	10.13	32.98	0.00675694	2.79114	up
F01.PB45371	2.98	3.28	11.11	0	0	0.05	0.00202968	-9.10351	down
F01.PB4538	20.59	33.92	30.12	5.23	5.51	6.76	0.00357721	-2.14853	down
F01.PB45390	1.01	5.02	1.33	8.46	10.85	14.95	0.00155355	2.34652	up
F01.PB45404	5.22	3.08	2.59	76.52	39.58	39.74	2.19014e-05	4.01433	up
F01.PB45424	16.93	6.14	4.59	35.12	36.37	26.17	0.00712759	2.00312	up
[truncated: 762 more rows]

## Sheet: D(NFS vs IFS)
#ID	NFS 1_FPKM	NFS 2_FPKM	NFS 3_FPKM	IFS 1_FPKM	IFS 2_FPKM	IFS 3_FPKM	FDR	log2FC (NFS vs IFS)	Sig (NFS vs IFS)
F01.PB1	0.96	0.88	5.25	530.03	386.02	180.51	1.09e-08	7.33074	up
F01.PB10025	0	0	0	3.32	4.35	4.21	5.25e-08	Inf	up
F01.PB10044	2.37	1.36	2.86	12.62	26.61	16.69	0.000463939	3.13312	up
F01.PB1006	0.64	0	0	4.53	18.1	11.72	0.00056902	6.01302	up
F01.PB10062	0	0	0.29	20.53	40.07	10.06	0.000125031	7.9554	up
F01.PB10095	0.45	0	0	3.52	4.78	8.9	6.14e-06	5.53675	up
F01.PB10099	175.66	268.55	278.05	40.63	44.53	90.7	0.00916752	-2.04972	down
F01.PB10127	0.44	0	0.84	2.27	3.69	6.01	0.00413395	3.28472	up
F01.PB10159	0.71	1.63	0.7	7.86	8.08	4.73	0.00302699	2.83255	up
F01.PB10173	0.05	0	0	2.8	17.14	7.11	0.00190863	9.14486	up
F01.PB10181	50.8	36.79	65.13	2.16	5.54	32.37	0.00891084	-1.97517	down
F01.PB10206	9.16	2.85	8.48	39.3	62.3	39.42	8.83e-06	2.83087	up
F01.PB1022	1.91	0.32	1.13	19.06	21.36	13.07	2.68e-06	4.05709	up
F01.PB10243	0.12	0.36	0.29	24.2	12.21	20.01	5.52e-14	6.20742	up
F01.PB10248	0.01	0.31	0.14	45.31	35.62	32.62	7.82e-21	8.00032	up
F01.PB10259	1.99	0.28	1.38	8.14	13.78	13.31	0.000421781	3.31318	up
F01.PB1027	95.51	166.88	186.98	35.88	25.61	44.29	0.00108157	-2.08491	down
F01.PB10285	39.69	17.65	16.71	161.45	92.93	112.21	0.000230743	2.35046	up
F01.PB10304	8.01	11.14	9.94	0	0	0	8.9e-15	#NAME?	down
F01.PB10306	0.43	0.47	1.39	19	13.51	17.59	1.3e-08	4.48134	up
F01.PB10345	0.88	0.87	0.64	57.54	68.06	67.49	1.15e-20	6.38536	up
F01.PB10356	23.56	20.21	30.98	3.34	6.28	9.71	0.00273199	-1.95122	down
F01.PB10380	0.49	0.37	0.44	54.21	27.75	15.71	7.64e-05	6.38466	up
F01.PB10386	1.84	1	1.98	8.03	21.89	23.09	0.000606249	3.47773	up
F01.PB10413	11.43	7.46	45.29	166.32	143.21	180.44	1.06e-05	2.93866	up
F01.PB10451	3.87	1.68	2.36	20.01	18.98	10.15	0.000705051	2.7185	up
F01.PB10485	13.16	4.55	10.56	32.43	37.68	25.27	0.0077404	1.80185	up
F01.PB10497	17.06	23.79	17.45	4.04	2.59	6.34	0.00344644	-2.17344	down
F01.PB1052	0	0.09	0	42.53	12.92	5.27	0.00676712	9.43662	up
F01.PB10531	82.34	122.67	60.07	29.62	17.94	25.48	0.0087883	-1.84823	down
F01.PB10534	24.14	50.96	58.39	2.68	4.4	11.18	0.000748977	-2.89885	down
F01.PB1054	5.1	9.74	5.65	78.18	58.66	27.55	0.00322578	3.05721	up
F01.PB10545	1.59	4.32	2.81	43.03	32.84	12.32	0.00633242	3.38918	up
F01.PB10563	0.8	0.18	1.87	10.53	14.61	16.45	2.95e-06	3.90718	up
F01.PB10584	12.5	12.52	7.12	67.57	95.11	95.73	1.22e-06	3.03505	up
F01.PB10597	21.02	10.61	19.07	67.52	63.55	58.78	0.00282208	1.94028	up
F01.PB10653	9.79	4.22	2.37	24.38	20.82	16.16	0.00614726	1.9695	up
F01.PB10654	0.34	0	0	18.58	28	30.68	1.24e-19	7.91076	up
F01.PB10659	3.06	1.18	0	27.04	36.88	22.72	5.61e-12	4.44571	up
F01.PB10708	2.96	1.21	4.5	12.98	18.68	15.9	0.000528829	2.49047	up
F01.PB10728	33.06	15.08	17.47	1.51	2.56	7.9	0.00324499	-2.46025	down
F01.PB10731	2.4	1.12	2.08	151.4	113.59	50.17	1.57e-06	5.88396	up
F01.PB10767	1.71	0.11	6.97	10.13	16.4	23.59	0.00307033	2.51888	up
F01.PB10770	9.38	12.69	14.09	1.05	2.13	4.09	0.002627	-2.33291	down
F01.PB10832	6.66	7.06	3.65	1.48	0.77	0	0.00726722	-2.90255	down
F01.PB10842	0	0	0	8.93	11.96	2.49	3.88e-06	Inf	up
F01.PB10934	4.01	0.93	9.45	382.8	594.31	228.37	2.56e-07	6.4326	up
F01.PB10947	25.22	42.9	27.67	0.56	2.35	9.61	7.79e-06	-2.98794	down
F01.PB10961	0	0	0.35	3.52	5.2	13.6	0.0014722	5.95563	up
F01.PB10971	0	0	0.29	5.24	2.5	6.6	4.18e-05	5.60422	up
F01.PB10979	68.3	121.74	84.92	10.26	9.48	24.94	2.7e-05	-2.64146	down
F01.PB10987	0.44	1.06	0.88	10.03	5.89	4.96	0.00156883	3.20773	up
F01.PB10994	14.78	12.26	11.18	38.23	55.83	44.56	0.00404427	1.89411	up
F01.PB10995	2.15	2.46	1.18	9.61	11.51	7.66	0.00333213	2.35346	up
F01.PB11	0	0	0	2.29	5.78	3.08	2.1e-05	Inf	up
F01.PB11000	102.59	146.25	162.94	958.48	867.64	540.1	0.00926127	2.55246	up
F01.PB11008	19.35	28.26	27.51	1.63	3.49	10.18	0.000337831	-2.32822	down
F01.PB11037	0.07	0	0.15	1.98	18.37	29.44	0.00149305	7.81516	up
F01.PB11056	16.24	18.49	9.82	174.21	95.92	70.54	0.00365695	2.97168	up
F01.PB11059	208.71	335.11	307.51	49.47	46.09	107.72	0.00933863	-2.08042	down
F01.PB11069	0.6	0	0.44	4.51	4.53	2.12	0.00184453	3.54374	up
F01.PB11091	0.05	0	0.41	30.58	41.05	78.25	1.75e-12	8.38505	up
F01.PB111	61.33	63.67	92.56	2.3	0.61	12.29	8.53e-10	-3.92264	down
F01.PB11109	1.71	3.88	5.3	123.43	152.3	40.46	0.00058696	4.89674	up
F01.PB11119	2.23	1.93	2.03	24.68	43.72	15.62	0.00280667	3.83189	up
F01.PB11126	23.46	33.79	8.7	153.44	79.23	79.16	0.0063042	2.27585	up
F01.PB11156	0	0	0	5.74	3.3	8.09	5.36e-08	Inf	up
F01.PB11165	0.52	1.6	0.75	7.84	20.11	18.37	2.59e-05	4.04723	up
F01.PB11221	2.59	2.42	3.67	17.52	29.48	14.01	0.00211625	2.87109	up
F01.PB11256	15.55	3.69	11.7	30.99	36.43	59.79	0.00128718	2.06173	up
F01.PB11262	2.3	2.85	1.33	17.23	27.19	13.18	0.000243632	3.20993	up
F01.PB11263	0	0	0	13.7	17.21	22.77	1e-17	Inf	up
F01.PB1128	2.94	0	0	5.88	7.8	10.18	0.00387902	3.14033	up
F01.PB11323	8.59	8.98	5.86	34.76	53.3	43.41	8.48e-05	2.52168	up
F01.PB11361	0.14	0.06	0.07	2.39	3.97	4.94	3.77e-05	5.49071	up
F01.PB11409	5.57	1.61	5.73	205.99	117.38	61.65	0.000398555	4.95447	up
F01.PB11429	2.69	0.17	1.81	13.17	14.25	13.38	1.79e-05	3.17959	up
F01.PB11489	0	0.01	0	25.97	17.72	6.13	7.39e-08	Inf	up
F01.PB115	0.69	0.53	0	4.47	5.3	4.99	0.00284554	3.7371	up
F01.PB11550	6.11	4.58	4.98	63.34	47.67	20.16	0.00515164	3.11578	up
F01.PB11552	0	0	0	3.22	8.03	24.92	0.00141337	Inf	up
F01.PB11554	0	0	0	4.1	2.91	2.8	1.23e-06	Inf	up
F01.PB11557	0.16	0.17	0.29	153.87	37.96	23.07	0.00886531	8.55121	up
F01.PB11577	0	0.14	0.22	8.01	4.32	2.45	0.000545717	5.34003	up
F01.PB11634	1.22	1.31	2.07	64.18	149.1	99.03	9.24e-09	6.14299	up
F01.PB11648	0	0	0.07	5.44	10.95	10.39	5.65e-11	8.96421	up
F01.PB1171	2.12	2.14	1.53	25.64	21.69	27.91	1.39e-06	3.74938	up
F01.PB11716	3.69	1.62	7.37	34.77	25.39	14.56	0.00371764	2.59821	up
F01.PB11727	0	0	0	60.24	14.54	26.45	1.56e-06	Inf	up
F01.PB11740	0	1.09	4.99	39.77	31.53	23.34	6.89e-10	3.96545	up
F01.PB11745	0	3.2	0	47.95	41.33	26.74	3.06e-13	5.20258	up
F01.PB11750	1.21	3.12	1.98	0.26	0	0	0.000870594	-4.72812	down
F01.PB11771	2.59	1.5	2.68	13.37	12.57	8.08	0.00685416	2.39869	up
F01.PB11790	5.46	2.17	2.8	30.88	25.18	16.53	5.58e-06	2.85317	up
F01.PB11799	23.7	20.3	16.77	2.29	1.88	10.16	0.0040862	-2.11294	down
F01.PB11803	27.23	36.28	33.57	6.04	9.35	8.93	0.00274651	-1.98116	down
F01.PB11835	3.46	1.21	6.47	43.53	89.52	39	0.00116243	3.99989	up
F01.PB11846	0.15	0.15	0.4	45.49	35.79	65.45	1.83e-25	7.76288	up
F01.PB11859	28.57	2.81	13.81	45.8	64.4	39.66	0.00867096	1.79346	up
F01.PB11861	0	0	0	30.81	82.16	18.89	1.92e-05	Inf	up
F01.PB11862	1.25	0.69	0.59	157.65	283.29	226.56	1.8e-24	8.15425	up
F01.PB11876	0.98	0.43	1.02	9.26	11.55	8.36	2.46e-05	3.62258	up
F01.PB11895	17.85	21.71	19.56	1.2	2.04	5.8	2.67e-05	-2.74354	down
F01.PB11908	0	0.76	0	8.83	7.91	9.97	5.72e-07	5.21499	up
F01.PB11931	63.51	49.81	38.59	0	1.98	24.45	3.06e-05	-2.57871	down
F01.PB11936	0.57	0.49	1.4	16.15	34.29	16.28	8.49e-05	4.82838	up
F01.PB11993	0.4	7.66	0.61	96.93	53	33.43	0.000584382	4.41699	up
F01.PB12	29.64	7.33	5.86	137.98	160.25	242.14	5.8e-09	3.71059	up
F01.PB12021	4.87	11.81	10.72	51.75	52.33	32.15	0.00024701	2.33614	up
F01.PB12040	3.2	0.41	0.33	6.07	17.69	27.49	0.00591235	3.7651	up
F01.PB12065	0	0.15	0.21	22.84	38.75	28.92	3.24e-18	7.95951	up
F01.PB12067	1.19	1.23	1.77	33.84	36.74	10.16	0.00137264	4.33093	up
F01.PB1207	37.99	40.65	33.97	0.07	3.04	16.46	0.000118748	-2.56877	down
F01.PB12095	0.17	0.15	0	3.62	6.48	3.73	3.05e-06	5.72987	up
F01.PB12116	1.89	1.29	3.65	16.36	19.94	9.99	0.00134783	2.82126	up
F01.PB12124	0.83	0.79	0.36	8.23	10.65	7.49	6.98e-05	3.79191	up
F01.PB12159	0	0	0	3.76	27.27	22.93	1.07e-05	Inf	up
F01.PB12170	2.97	3.14	1.89	15.12	15.19	7.48	0.00589506	2.29422	up
F01.PB12181	0.29	0.3	0.78	173.7	188.97	141.88	2.7e-26	8.65254	up
F01.PB12192	6.13	4.89	6.14	30.15	57.51	29.1	0.00301842	2.81346	up
F01.PB1220	0.62	0.24	0.21	6.19	3.03	3.86	0.00172393	3.9769	up
F01.PB12212	0	0	0	832.67	356.32	304.66	7.76e-14	Inf	up
F01.PB12214	24.73	20.46	32.11	0.82	1.86	11.07	0.000135473	-2.5403	down
F01.PB12215	0	0.17	1.3	19.67	36.54	16.21	5.61e-06	5.63987	up
F01.PB12242	0.87	3.52	1.21	61.98	30.73	18.19	0.00397361	4.36311	up
F01.PB1226	30.77	47.5	38.06	5.22	5.44	15.3	0.00115676	-2.18165	down
F01.PB12288	0	0.14	0	17.8	34.59	24.53	5.67e-18	9.18877	up
F01.PB1230	0.11	0	0	13.06	33.83	45.95	1.03e-09	9.79708	up
F01.PB12302	4.08	1.88	2.02	31.43	20.1	13.15	0.000767141	3.0744	up
F01.PB1232	2.07	0	0.39	5.92	7.6	6.49	0.00608223	3.09622	up
F01.PB12338	0.4	1.47	0.83	19.76	30.65	18.93	4.26e-11	4.76017	up
F01.PB12347	17.98	0	0	213.03	112.81	58.55	0.00226274	4.52333	up
F01.PB12352	11.33	12.92	16.41	43	67.89	48.13	0.00285209	1.99279	up
F01.PB12356	330.48	282.13	65.76	20.75	4.94	22.83	0.00904472	-3.79919	down
F01.PB12358	3.59	1.34	8.86	47.42	59.52	51.18	1.7e-08	3.54536	up
F01.PB12371	0	0	7.49	942.54	1271.72	1048.78	2.81e-14	8.77388	up
F01.PB12395	0.16	0	0.17	14.23	104.44	37.68	0.00284655	9.12617	up
F01.PB12408	4.3	1.15	0	17.47	28.86	30.76	3.07e-09	3.89119	up
F01.PB12421	0.45	0.35	0	2.66	2.23	2.64	0.00954286	3.32326	up
F01.PB12451	37.63	69	48.47	15.65	11.17	14.63	0.00358531	-1.89421	down
F01.PB12474	1.64	0.19	4.39	23.22	20.7	52.61	0.000354116	3.95906	up
F01.PB12479	22.44	23.02	42.69	298.14	257.85	94.15	0.00977383	2.92382	up
F01.PB12481	20.91	18.1	9.54	60.15	91.24	86.03	0.000481034	2.3193	up
F01.PB12492	0	0	0	24.94	55.4	19.06	2.41e-08	Inf	up
F01.PB12548	52.6	48.1	45.17	12.08	10.44	17.57	0.00489264	-1.85546	down
F01.PB12552	1.85	5.24	1.66	34.59	35.08	12.7	0.00239199	3.267	up
F01.PB12570	4.38	4.26	3.12	38.71	20.66	15.85	0.00767173	2.72289	up
F01.PB12579	1.24	0.36	0.94	8.54	13.65	14.73	3.06e-05	3.97792	up
F01.PB12595	2.01	3.4	2.97	11.84	17.47	9.05	0.0055902	2.22253	up
F01.PB12608	20.16	5.95	0	27.85	43.33	33.84	0.00145702	2.07768	up
F01.PB12635	0.3	0.21	0.49	36.36	9.77	11.86	0.00633443	5.9596	up
F01.PB12644	0.56	0.06	0.48	5.74	2.8	3.42	0.00177919	3.54904	up
F01.PB12670	0	0.68	0.56	27.82	14.11	9.19	0.000221031	5.39312	up
F01.PB12680	0.32	0.06	0.06	24.72	14.15	1.89	0.00718463	6.67347	up
F01.PB12697	0.07	0	0.18	18.99	49.79	26.46	2.58e-08	9.1687	up
F01.PB12720	0.35	0	0	1.58	5.86	3.04	0.00413395	5.14508	up
F01.PB12744	18.27	18.42	21.85	55.84	103.96	66.1	0.00426268	1.97955	up
F01.PB12747	14.19	11.24	17.73	115.58	76.69	59.99	0.000139213	2.57636	up
F01.PB12784	1.84	2.34	3.36	21.69	45.15	23.41	0.000631754	3.62391	up
F01.PB12794	0.82	0.38	0.26	4.01	5.02	2.44	0.00628306	3.12502	up
F01.PB12795	18.57	25.22	44.67	5.3	1.03	2.01	0.0010913	-3.40282	down
F01.PB1288	0.94	1.19	6.16	58.03	119.35	48.44	0.000667668	4.83632	up
F01.PB12880	2.91	1.59	2.37	20.72	34.29	16.04	0.000309991	3.43868	up
F01.PB12971	0	0.49	0.08	3.16	1.44	3.71	0.00211625	3.81686	up
F01.PB13012	0.74	0.13	0.51	17.16	14.59	2.45	0.00814435	4.7837	up
F01.PB13027	41.5	79.11	36.62	5.34	1.31	9.34	0.000767576	-3.33346	down
F01.PB13035	0	0	0.11	2.59	18.87	11.77	0.000866021	8.29255	up
F01.PB13036	0.92	0.36	2	16.2	15.44	9.89	1.38e-05	3.71486	up
F01.PB13053	0	0.68	1.76	11.84	10.8	11.16	0.000119741	3.82861	up
F01.PB13076	3.82	3.57	3.44	18.56	18.54	8.69	0.00596272	2.13169	up
F01.PB13116	0.93	0.18	1.43	5.77	6.81	11.28	0.000628543	3.28225	up
F01.PB1313	0	0	0	10.32	12.98	4.99	1.1e-08	Inf	up
F01.PB13141	0.66	0.56	3.58	251.81	205.05	50.43	6.38e-05	6.78205	up
F01.PB13144	0.53	0.04	0.33	11.29	6.82	9.3	2.95e-08	5.05704	up
F01.PB1316	46.08	16.27	37.49	142.98	109.03	94.11	0.00479219	1.843	up
F01.PB13188	0.34	0.07	0.4	5.88	4.19	2.41	0.00131934	4.0051	up
F01.PB13191	0	0.91	0	39.08	46.93	25.29	3.83e-16	6.96765	up
F01.PB13197	0.09	0	0	4.52	18.99	6.03	0.00405389	8.43879	up
F01.PB13200	9.59	4.49	8.3	55.26	71.22	39.2	5.38e-06	2.93693	up
F01.PB13225	0.7	0.58	0.81	4.67	8.21	11.3	0.000604539	3.56941	up
F01.PB13231	0	0	0	23.04	5.01	6.48	0.000613076	Inf	up
F01.PB13241	2.62	0	5.76	73.25	51.88	49.83	4.19e-12	4.41152	up
F01.PB13290	9.78	5.01	10.29	0	0.25	3.58	0.00299533	-2.77064	down
F01.PB13315	0.69	0.38	0.73	7.42	23.18	12.16	0.00212926	4.74109	up
F01.PB13332	17.97	7.77	16.49	68.57	112.73	83.41	1.95e-05	2.68875	up
F01.PB13338	8.42	8.25	6.57	103.89	84.35	66.05	1.6e-08	3.49018	up
F01.PB13343	10.53	10.56	5.25	0	0.31	1.73	0.000206599	-3.73118	down
F01.PB13378	0.73	0.28	0	44.72	129.6	28.84	0.00192671	7.79304	up
F01.PB134	9.66	9.54	17.18	150.16	112.69	67.54	8.03e-05	3.22273	up
F01.PB13449	0.59	0	0.53	6.92	2.63	2.99	0.00972367	3.57599	up
F01.PB1348	1.11	10.55	4.07	32.63	27.9	14.97	0.00813116	2.29551	up
F01.PB13504	2.93	1.98	4.97	18.83	20.24	15.78	0.00134035	2.50015	up
F01.PB13559	4.21	1.56	4.3	103.24	343.78	231.25	1.87e-05	6.12085	up
F01.PB13574	0.86	1.05	0	8	11.65	6.05	8.38e-05	3.8308	up
F01.PB13606	14.42	15.59	20.27	88.59	66.72	44.6	0.00167497	2.02953	up
F01.PB13637	0.72	0.18	0.25	2.13	7.83	5.36	0.00706278	3.86414	up
F01.PB13638	33.65	37.75	60.35	7.51	7.37	13.85	0.000474257	-2.2072	down
F01.PB13660	0	3.26	0.85	12.37	18.59	12.95	2.01e-05	3.44401	up
F01.PB13678	0.06	0.49	0.32	4.23	11.67	4.86	0.00558462	4.58699	up
F01.PB13687	0	0	1.94	6.36	7.39	7.66	0.000710382	3.47113	up
F01.PB13693	0	0	0	12.46	45.26	56.14	2.7e-09	Inf	up
F01.PB137	161.74	126.14	48.85	1.41	3.84	15.52	0.000234427	-4.03424	down
F01.PB13706	0	0.05	0.26	8.97	11.63	7.06	2.99e-10	6.52609	up
F01.PB13723	18.22	39.74	57.31	0.79	3.97	7.41	0.00426708	-3.28422	down
F01.PB13814	37.91	84.96	66.17	16.66	8.98	17.37	0.00413373	-2.14448	down
F01.PB13823	0	0.36	2.07	28.76	49.24	15.29	0.000476185	5.34549	up
F01.PB1383	15.59	6.29	4.76	32.54	60.72	42.3	0.000670114	2.42438	up
F01.PB13834	0	0	0.3	4.53	3.93	1.9	8.14e-05	5.28132	up
F01.PB13862	5.14	3.86	2.86	19.46	15.99	13.19	0.00912079	2.08186	up
F01.PB13872	4.1	6.34	3	0.33	0.24	0.71	0.00223879	-3.43288	down
F01.PB1388	1474.57	725.24	1920.38	20.82	77.11	469.1	0.00391161	-2.90436	down
[truncated: 2,184 more rows]
