# Supplementary material for: Full-length transcriptome and targeted metabolome analyses provide insights into defense mechanisms of Malus sieversii against Agrilus mali
Source: PeerJ. 2020 May 14;8:e8992. doi: 10.7717/peerj.8992 (PMC7231508; doi:10.7717/peerj.8992)
Supplement: Supplemental Information 11 — Gene functional annotation of xinjiang wild apple transcriptome data [file peerj-08-8992-s011.xls]

## Sheet: Integrated_Function.anno
#GeneID	COG_class	COG_class_annotation	GO_annotation	KEGG_annotation	KEGG_pathway	KOG_class	KOG_class_annotation	Pfam_annotation	Swissprot_annotation	eggNOG_class	eggNOG_class_annotation	nr_annotation
F01.PB2643	--	--	--	--	--	[S]	Function unknown	Protein of unknown function (DUF974)	--	S	Function unknown	PREDICTED: trafficking protein particle complex subunit 13 isoform X1 [Pyrus x bretschneideri]
F01.PB28111	--	--	--	--	--	--	--	Protein of unknown function (DUF632);; Protein of unknown function (DUF630)	--	S	Function unknown	PREDICTED: uncharacterized protein LOC103426389 [Malus domestica]
F01.PB21554	[C]	Energy production and conversion	Cellular Component: integral component of membrane (GO:0016021);; Molecular Function: oxidoreductase activity (GO:0016491);; Biological Process: oxidation-reduction process (GO:0055114);;	K05572|5.55012e-71|fve:10251588|ndhA, FvH4_C0110; NADH-plastoquinone oxidoreductase subunit 1; K05572 NAD(P)H-quinone oxidoreductase subunit 1 [EC:1.6.5.3] (A)	ko00190:Oxidative phosphorylation	[C]	Energy production and conversion	NADH dehydrogenase	NAD(P)H-quinone oxidoreductase subunit 1, chloroplastic OS=Jasminum nudiflorum GN=ndhA PE=3 SV=1	S	Function unknown	hypothetical protein (chloroplast) [Rosa roxburghii]
F01.PB50604	--	--	--	K15174|0|pxb:103944809|RNA polymerase II-associated factor 1 homolog; K15174 RNA polymerase II-associated factor 1 (A)	--	[K]	Transcription	Paf1;; Paf1	Protein PAF1 homolog OS=Arabidopsis thaliana GN=VIP2 PE=1 SV=1	K	Transcription	PREDICTED: protein PAF1 homolog [Pyrus x bretschneideri]
F01.PB10010	--	--	Molecular Function: DNA binding (GO:0003677);; Biological Process: regulation of transcription, DNA-templated (GO:0006355);;	--	--	--	--	Dof domain, zinc finger	Dof zinc finger protein DOF3.7 OS=Arabidopsis thaliana GN=DOF3.7 PE=1 SV=2	R	General function prediction only	dof zinc finger protein DOF4.6-like [Malus domestica]
F01.PB46846	[T]	Signal transduction mechanisms	--	K04354|0|mdm:103453547|serine/threonine protein phosphatase 2A 55 kDa regulatory subunit B beta isoform-like; K04354 serine/threonine-protein phosphatase 2A regulatory subunit B (A)	ko03015:mRNA surveillance pathway	[T]	Signal transduction mechanisms	WD domain, G-beta repeat	Serine/threonine protein phosphatase 2A 55 kDa regulatory subunit B beta isoform OS=Arabidopsis thaliana GN=PP2AB2 PE=1 SV=1	T	Signal transduction mechanisms	PREDICTED: serine/threonine protein phosphatase 2A 55 kDa regulatory subunit B beta isoform-like isoform X1 [Malus domestica]
F01.PB46940	--	--	--	--	--	[R]	General function prediction only	--	CBBY-like protein OS=Arabidopsis thaliana GN=CBBY PE=1 SV=1	R	General function prediction only	PREDICTED: uncharacterized protein LOC103416188 [Malus domestica]
F01.PB17873	--	--	Biological Process: mitotic cell cycle (GO:0000278);; Biological Process: cell morphogenesis involved in differentiation (GO:0000904);; Biological Process: organelle organization (GO:0006996);; Biological Process: post-embryonic development (GO:0009791);; Biological Process: cell tip growth (GO:0009932);; Cellular Component: membrane (GO:0016020);; Biological Process: regulation of growth (GO:004…	--	--	[DZ]	--	Translationally controlled tumour protein	Translationally-controlled tumor protein homolog OS=Pisum sativum GN=TCTP PE=2 SV=2	R	General function prediction only	translationally-controlled tumor protein [Coccomyxa subellipsoidea C-169]
F01.PB14635	[IQR]	--	--	--	--	[Q]	Secondary metabolites biosynthesis, transport and catabolism	--	--	Q	Secondary metabolites biosynthesis, transport and catabolism	hypothetical protein A1O1_07632 [Capronia coronata CBS 617.96]
F01.PB17431	--	--	--	--	--	--	--	--	--	S	Function unknown	hypothetical protein CC84DRAFT_1166087 [Paraphaeosphaeria sporulosa]
F01.PB8743	[G]	Carbohydrate transport and metabolism	Molecular Function: phosphoglycerate mutase activity (GO:0004619);; Cellular Component: cytoplasm (GO:0005737);; Biological Process: glycolytic process (GO:0006096);; Biological Process: response to stress (GO:0006950);; Molecular Function: manganese ion binding (GO:0030145);;	K15633|0|mdm:103450793|2,3-bisphosphoglycerate-independent phosphoglycerate mutase; K15633 2,3-bisphosphoglycerate-independent phosphoglycerate mutase [EC:5.4.2.12] (A)	ko00010:Glycolysis / Gluconeogenesis;ko00260:Glycine, serine and threonine metabolism;ko01200:Carbon metabolism;ko01230:Biosynthesis of amino acids	[G]	Carbohydrate transport and metabolism	Metalloenzyme superfamily;; BPG-independent PGAM N-terminus (iPGM_N)	2,3-bisphosphoglycerate-independent phosphoglycerate mutase (Fragment) OS=Prunus dulcis PE=2 SV=1	G	Carbohydrate transport and metabolism	PREDICTED: 2,3-bisphosphoglycerate-independent phosphoglycerate mutase [Malus domestica]
F01.PB21735	[C]	Energy production and conversion	Molecular Function: oxoglutarate dehydrogenase (succinyl-transferring) activity (GO:0004591);; Biological Process: tricarboxylic acid cycle (GO:0006099);; Cellular Component: mitochondrial oxoglutarate dehydrogenase complex (GO:0009353);; Molecular Function: thiamine pyrophosphate binding (GO:0030976);; Cellular Component: mitochondrial nucleoid (GO:0042645);;	K00164|8.19462e-109|ccp:CHC_T00008312001|2-oxoglutarate dehydrogenase, E1 component; K00164 2-oxoglutarate dehydrogenase E1 component [EC:1.2.4.2] (A)	ko00020:Citrate cycle (TCA cycle);ko00310:Lysine degradation;ko00380:Tryptophan metabolism;ko01200:Carbon metabolism	[G]	Carbohydrate transport and metabolism	Transketolase, pyrimidine binding domain;; Transketolase, pyrimidine binding domain	--	G	Carbohydrate transport and metabolism	hypothetical protein GUITHDRAFT_141727 [Guillardia theta CCMP2712]
F01.PB15753	[S]	Function unknown	--	--	--	--	--	Mitochondrial biogenesis AIM24	--	S	Function unknown	PREDICTED: uncharacterized protein LOC103437127 isoform X4 [Malus domestica]
F01.PB33974	--	--	--	--	--	--	--	--	--	--	--	hypothetical protein PRUPE_5G065800 [Prunus persica]
F01.PB24255	--	--	Molecular Function: transferase activity, transferring phosphorus-containing groups (GO:0016772);; Cellular Component: intracellular part (GO:0044424);;	K04733|3.38413e-43|mdm:103420922|protein kinase APK1A, chloroplastic; K04733 interleukin-1 receptor-associated kinase 4 [EC:2.7.11.1] (A)	--	[T]	Signal transduction mechanisms	--	Probable serine/threonine-protein kinase PBL9 OS=Arabidopsis thaliana GN=PBL9 PE=1 SV=1	T	Signal transduction mechanisms	PREDICTED: protein kinase APK1A, chloroplastic [Malus domestica]
F01.PB4372	[R]	General function prediction only	Molecular Function: zinc ion binding (GO:0008270);; Molecular Function: mannitol dehydrogenase activity (GO:0046029);; Biological Process: oxidation-reduction process (GO:0055114);;	K00083|0|mdm:103423450|probable cinnamyl alcohol dehydrogenase 6; K00083 cinnamyl-alcohol dehydrogenase [EC:1.1.1.195] (A)	ko00940:Phenylpropanoid biosynthesis	[Q]	Secondary metabolites biosynthesis, transport and catabolism	Alcohol dehydrogenase GroES-like domain	Probable cinnamyl alcohol dehydrogenase 6 OS=Oryza sativa subsp. japonica GN=CAD6 PE=2 SV=2	Q	Secondary metabolites biosynthesis, transport and catabolism	PREDICTED: probable cinnamyl alcohol dehydrogenase 6 [Malus domestica]
F01.PB50534	--	--	Biological Process: defense response (GO:0006952);; Biological Process: signal transduction (GO:0007165);; Molecular Function: ADP binding (GO:0043531);;	--	--	--	--	NB-ARC domain;; TIR domain;; Leucine Rich repeats (2 copies);; Leucine rich repeat;; TIR domain;; Leucine Rich Repeat;; NACHT domain	TMV resistance protein N OS=Nicotiana glutinosa GN=N PE=1 SV=1	T	Signal transduction mechanisms	PREDICTED: TMV resistance protein N-like [Pyrus x bretschneideri]
F01.PB34296	[R]	General function prediction only	Biological Process: sodium ion transport (GO:0006814);; Molecular Function: bile acid:sodium symporter activity (GO:0008508);; Cellular Component: membrane (GO:0016020);;	--	--	[P]	Inorganic ion transport and metabolism	Sodium Bile acid symporter family;; SBF-like CPA transporter family (DUF4137)	Probable sodium/metabolite cotransporter BASS5, chloroplastic OS=Oryza sativa subsp. japonica GN=BASS5 PE=2 SV=1	P	Inorganic ion transport and metabolism	PREDICTED: probable sodium/metabolite cotransporter BASS5, chloroplastic [Fragaria vesca subsp. vesca]
F01.PB13005	--	--	Cellular Component: nucleus (GO:0005634);; Cellular Component: microtubule organizing center (GO:0005815);; Cellular Component: spindle microtubule (GO:0005876);; Molecular Function: microtubule binding (GO:0008017);; Cellular Component: phragmoplast (GO:0009524);; Cellular Component: preprophase band (GO:0009574);; Biological Process: thigmotropism (GO:0009652);; Biological Process: positive gra…	K10436|0|mdm:103409755|microtubule-associated protein RP/EB family member 1A-like; K10436 microtubule-associated protein, RP/EB family (A)	--	[DZ]	--	EB1-like C-terminal motif;; Calponin homology (CH) domain	Microtubule-associated protein RP/EB family member 1B OS=Arabidopsis thaliana GN=EB1B PE=1 SV=1	Z	Cytoskeleton	PREDICTED: microtubule-associated protein RP/EB family member 1A-like [Malus domestica]
F01.PB21458	[O]	Posttranslational modification, protein turnover, chaperones	Biological Process: proteolysis (GO:0006508);; Molecular Function: peptidase activity (GO:0008233);;	K11835|0|mdm:103454829|ubiquitin carboxyl-terminal hydrolase 9-like; K11835 ubiquitin carboxyl-terminal hydrolase 4/11/15 [EC:3.4.19.12] (A)	--	[O]	Posttranslational modification, protein turnover, chaperones	Ubiquitin carboxyl-terminal hydrolase;; Ubiquitin carboxyl-terminal hydrolase	Ubiquitin carboxyl-terminal hydrolase 10 OS=Arabidopsis thaliana GN=UBP10 PE=2 SV=2	O	Posttranslational modification, protein turnover, chaperones	PREDICTED: ubiquitin carboxyl-terminal hydrolase 9-like [Malus domestica]
F01.PB32752	[V]	Defense mechanisms	--	--	--	[Q]	Secondary metabolites biosynthesis, transport and catabolism	ABC-2 type transporter;; ABC transporter;; AAA domain	ABC transporter G family member 36 OS=Arabidopsis thaliana GN=ABCG36 PE=1 SV=1	Q	Secondary metabolites biosynthesis, transport and catabolism	PREDICTED: ABC transporter G family member 35-like [Malus domestica]
F01.PB10300	[O]	Posttranslational modification, protein turnover, chaperones	--	K10839|7.71629e-167|pxb:103955100|ubiquitin receptor RAD23b-like; K10839 UV excision repair protein RAD23 (A)	ko03420:Nucleotide excision repair;ko04141:Protein processing in endoplasmic reticulum	[L]	Replication, recombination and repair	UBA/TS-N domain;; Ubiquitin family	Ubiquitin receptor RAD23b OS=Arabidopsis thaliana GN=RAD23B PE=1 SV=3	S	Function unknown	PREDICTED: ubiquitin receptor RAD23b-like isoform X1 [Pyrus x bretschneideri]
F01.PB3113	--	--	Molecular Function: kinase activity (GO:0016301);; Biological Process: phosphorylation (GO:0016310);; Molecular Function: 2-alkenal reductase [NAD(P)] activity (GO:0032440);; Biological Process: oxidation-reduction process (GO:0055114);;	--	--	--	--	Leucine rich repeat;; Leucine Rich repeats (2 copies);; Leucine Rich Repeat	Leucine-rich repeat extensin-like protein 4 OS=Arabidopsis thaliana GN=LRX4 PE=1 SV=1	R	General function prediction only	PREDICTED: leucine-rich repeat extensin-like protein 6 [Malus domestica]
F01.PB43036	--	--	Cellular Component: membrane (GO:0016020);; Biological Process: single-organism transport (GO:0044765);;	K07300|4.56034e-34|cre:CHLREDRAFT_105167|CAX1; CAX family of cation antiporters, membrane protein; K07300 Ca2+:H+ antiporter (A)	--	[P]	Inorganic ion transport and metabolism	Sodium/calcium exchanger protein	Vacuolar cation/proton exchanger 2 OS=Arabidopsis thaliana GN=CAX2 PE=1 SV=2	P	Inorganic ion transport and metabolism	Ca2+:H+ antiporter [Cladophialophora psammophila CBS 110553]
F01.PB36273	--	--	Molecular Function: DNA binding (GO:0003677);;	--	--	[K]	Transcription	Associated with HOX;; Homeobox KN domain;; Homeobox domain	Homeobox protein BEL1 homolog OS=Arabidopsis thaliana GN=BEL1 PE=1 SV=2	K	Transcription	PREDICTED: homeobox protein BEL1 homolog [Malus domestica]
F01.PB30397	[GEPR]	--	Cellular Component: integral component of membrane (GO:0016021);; Biological Process: transmembrane transport (GO:0055085);;	--	--	[R]	General function prediction only	Major Facilitator Superfamily;; SPX domain;; Sugar (and other) transporter	SPX domain-containing membrane protein At4g22990 OS=Arabidopsis thaliana GN=At4g22990 PE=2 SV=2	P	Inorganic ion transport and metabolism	PREDICTED: SPX domain-containing membrane protein At4g22990-like [Pyrus x bretschneideri]
F01.PB38050	--	--	--	--	--	--	--	MATH domain	MATH domain-containing protein At5g43560 OS=Arabidopsis thaliana GN=At5g43560 PE=1 SV=1	S	Function unknown	PREDICTED: MATH domain-containing protein At5g43560-like [Pyrus x bretschneideri]
F01.PB7843	--	--	Biological Process: lipid metabolic process (GO:0006629);; Molecular Function: hydrolase activity, acting on ester bonds (GO:0016788);;	--	--	--	--	GDSL-like Lipase/Acylhydrolase	GDSL esterase/lipase At3g48460 OS=Arabidopsis thaliana GN=At3g48460 PE=2 SV=1	I	Lipid transport and metabolism	PREDICTED: GDSL esterase/lipase At3g48460 [Malus domestica]
F01.PB39230	[O]	Posttranslational modification, protein turnover, chaperones	--	K08596|0|mdm:103401987|probable ubiquitin-like-specific protease 2B; K08596 sentrin-specific protease 7 [EC:3.4.22.68] (A)	--	[O]	Posttranslational modification, protein turnover, chaperones	Ulp1 protease family, C-terminal catalytic domain;; Protein of unknown function (DUF3913)	Probable ubiquitin-like-specific protease 2B OS=Arabidopsis thaliana GN=ULP2B PE=1 SV=3	O	Posttranslational modification, protein turnover, chaperones	PREDICTED: probable ubiquitin-like-specific protease 2B isoform X1 [Malus domestica]
F01.PB7227	--	--	--	K10739|1.47102e-44|pxb:103953568|replication protein A 32 kDa subunit A-like; K10739 replication factor A2 (A)	ko03030:DNA replication;ko03420:Nucleotide excision repair;ko03430:Mismatch repair;ko03440:Homologous recombination	[L]	Replication, recombination and repair	OB-fold nucleic acid binding domain	Replication protein A 32 kDa subunit A OS=Arabidopsis thaliana GN=RPA2A PE=1 SV=2	L	Replication, recombination and repair	PREDICTED: replication protein A 32 kDa subunit A-like [Pyrus x bretschneideri]
F01.PB29570	--	--	--	--	--	[S]	Function unknown	Sad1 / UNC-like C-terminal	--	S	Function unknown	Sad1/UNC-like, C-terminal [Umbilicaria pustulata]
F01.PB16464	--	--	Biological Process: cellular process (GO:0009987);;	--	--	--	--	--	--	S	Function unknown	PREDICTED: uncharacterized protein LOC103434256 [Malus domestica]
F01.PB8233	--	--	--	--	--	--	--	--	--	S	Function unknown	PREDICTED: uncharacterized protein LOC103948674 [Pyrus x bretschneideri]
F01.PB16262	[R]	General function prediction only	Biological Process: signal transduction (GO:0007165);; Biological Process: response to organic substance (GO:0010033);;	K16675|3.20521e-165|mdm:103431084|probable protein S-acyltransferase 7; K16675 palmitoyltransferase ZDHHC9/14/18 [EC:2.3.1.225] (A)	--	[R]	General function prediction only	DHHC palmitoyltransferase	Probable protein S-acyltransferase 7 OS=Arabidopsis thaliana GN=PAT07 PE=1 SV=1	R	General function prediction only	PREDICTED: probable protein S-acyltransferase 7 [Malus domestica]
F01.PB1402	--	--	--	--	--	[S]	Function unknown	Protein of unknown function (DUF778)	Protein RTE1-HOMOLOG OS=Arabidopsis thaliana GN=RTH PE=2 SV=1	S	Function unknown	PREDICTED: protein RTE1-HOMOLOG-like isoform X3 [Malus domestica]
F01.PB12452	--	--	Cellular Component: integral component of membrane (GO:0016021);;	--	--	[T]	Signal transduction mechanisms	Lung seven transmembrane receptor	--	T	Signal transduction mechanisms	PREDICTED: protein GPR107-like [Malus domestica]
F01.PB10083	--	--	--	--	--	[R]	General function prediction only	--	Uncharacterized aarF domain-containing protein kinase At5g05200, chloroplastic OS=Arabidopsis thaliana GN=At5g05200 PE=2 SV=1	R	General function prediction only	PREDICTED: pentatricopeptide repeat-containing protein At1g52640, mitochondrial-like [Malus domestica]
F01.PB602	[Q]	Secondary metabolites biosynthesis, transport and catabolism	Molecular Function: monooxygenase activity (GO:0004497);; Molecular Function: iron ion binding (GO:0005506);; Molecular Function: electron carrier activity (GO:0009055);; Molecular Function: oxidoreductase activity, acting on paired donors, with incorporation or reduction of molecular oxygen (GO:0016705);; Molecular Function: heme binding (GO:0020037);; Biological Process: oxidation-reduction pro…	--	--	[QI]	--	Cytochrome P450	Beta-amyrin 28-oxidase OS=Panax ginseng PE=2 SV=1	Q	Secondary metabolites biosynthesis, transport and catabolism	PREDICTED: beta-amyrin 28-oxidase-like [Pyrus x bretschneideri]
F01.PB22298	--	--	--	--	--	[K]	Transcription	Associated with HOX;; Homeobox KN domain;; Homeobox domain	BEL1-like homeodomain protein 1 OS=Arabidopsis thaliana GN=BLH1 PE=1 SV=1	K	Transcription	PREDICTED: BEL1-like homeodomain protein 1 [Malus domestica]
F01.PB11085	[K]	Transcription	Molecular Function: RNA polymerase II transcription cofactor activity (GO:0001104);; Biological Process: regulation of transcription from RNA polymerase II promoter (GO:0006357);; Cellular Component: mediator complex (GO:0016592);;	K15128|3.63643e-107|pper:PRUPE_ppa010369mg|hypothetical protein; K15128 mediator of RNA polymerase II transcription subunit 6 (A)	--	[K]	Transcription	MED6 mediator sub complex component;; MED6 mediator sub complex component	Mediator of RNA polymerase II transcription subunit 6 OS=Arabidopsis thaliana GN=MED6 PE=1 SV=1	K	Transcription	mediator of RNA polymerase II transcription subunit 6 [Prunus persica]
F01.PB55144	[V]	Defense mechanisms	--	--	--	[Q]	Secondary metabolites biosynthesis, transport and catabolism	ABC transporter;; ABC transporter transmembrane region;; ABC transporter transmembrane region;; ABC transporter	ABC transporter C family member 10 OS=Arabidopsis thaliana GN=ABCC10 PE=2 SV=2	Q	Secondary metabolites biosynthesis, transport and catabolism	PREDICTED: ABC transporter C family member 10-like isoform X1 [Malus domestica]
F01.PB2720	--	--	Biological Process: protein transport (GO:0015031);;	K12194|8.7934e-105|mdm:103400745|vacuolar protein sorting-associated protein 32 homolog 2-like; K12194 charged multivesicular body protein 4 (A)	ko04144:Endocytosis	[U]	Intracellular trafficking, secretion, and vesicular transport	Snf7	Vacuolar protein sorting-associated protein 32 homolog 1 OS=Arabidopsis thaliana GN=VPS32.1 PE=1 SV=1	U	Intracellular trafficking, secretion, and vesicular transport	PREDICTED: vacuolar protein sorting-associated protein 32 homolog 2 [Malus domestica]
F01.PB53004	--	--	--	K10624|0|mdm:103428211|uncharacterized LOC103428211; K10624 E3 ubiquitin-protein ligase RBBP6 [EC:6.3.2.19] (A)	--	[O]	Posttranslational modification, protein turnover, chaperones	DWNN domain	E3 ubiquitin ligase PQT3-like OS=Arabidopsis thaliana GN=At5g47430 PE=1 SV=1	O	Posttranslational modification, protein turnover, chaperones	PREDICTED: uncharacterized protein LOC103428211 [Malus domestica]
F01.PB25639	--	--	Molecular Function: structural constituent of ribosome (GO:0003735);; Cellular Component: ribosome (GO:0005840);; Biological Process: translation (GO:0006412);;	--	--	--	--	--	Uncharacterized protein At5g19025 OS=Arabidopsis thaliana GN=At5g19025 PE=2 SV=3	S	Function unknown	PREDICTED: uncharacterized protein LOC103445873 [Malus domestica]
F01.PB19675	[Q]	Secondary metabolites biosynthesis, transport and catabolism	Molecular Function: monooxygenase activity (GO:0004497);; Molecular Function: iron ion binding (GO:0005506);; Molecular Function: electron carrier activity (GO:0009055);; Molecular Function: oxidoreductase activity, acting on paired donors, with incorporation or reduction of molecular oxygen (GO:0016705);; Molecular Function: heme binding (GO:0020037);; Biological Process: oxidation-reduction pro…	--	--	[QI]	--	Cytochrome P450;; Cytochrome P450	Cytochrome P450 714A1 OS=Arabidopsis thaliana GN=CYP714A1 PE=2 SV=1	Q	Secondary metabolites biosynthesis, transport and catabolism	PREDICTED: cytochrome P450 714C2-like [Malus domestica]
F01.PB8682	[V]	Defense mechanisms	Molecular Function: ATP binding (GO:0005524);; Biological Process: ATP catabolic process (GO:0006200);; Cellular Component: integral component of membrane (GO:0016021);; Molecular Function: 2-alkenal reductase [NAD(P)] activity (GO:0032440);; Molecular Function: ATPase activity, coupled to transmembrane movement of substances (GO:0042626);; Biological Process: transmembrane transport (GO:0055085)…	--	--	[Q]	Secondary metabolites biosynthesis, transport and catabolism	ABC transporter;; ABC transporter transmembrane region	ABC transporter C family member 10 OS=Arabidopsis thaliana GN=ABCC10 PE=2 SV=2	Q	Secondary metabolites biosynthesis, transport and catabolism	PREDICTED: ABC transporter C family member 10 [Malus domestica]
F01.PB165	--	--	Molecular Function: steroid binding (GO:0005496);; Cellular Component: nucleus (GO:0005634);; Cellular Component: endoplasmic reticulum (GO:0005783);; Cellular Component: plasma membrane (GO:0005886);; Cellular Component: chloroplast thylakoid membrane (GO:0009535);; Molecular Function: heme binding (GO:0020037);; Biological Process: negative regulation of cell growth (GO:0030308);;	K17278|5.10727e-128|mdm:103439740|membrane steroid-binding protein 2; K17278 membrane-associated progesterone receptor component (A)	--	[R]	General function prediction only	Cytochrome b5-like Heme/Steroid binding domain	Membrane steroid-binding protein 1 OS=Arabidopsis thaliana GN=MSBP1 PE=1 SV=2	R	General function prediction only	PREDICTED: membrane steroid-binding protein 2 [Malus domestica]
F01.PB2106	[N]	Cell motility	Biological Process: protein transport (GO:0015031);;	K12192|1.63467e-130|mdm:103435723|vacuolar protein sorting-associated protein 2 homolog 3-like; K12192 charged multivesicular body protein 2B (A)	ko04144:Endocytosis	[U]	Intracellular trafficking, secretion, and vesicular transport	Snf7	Vacuolar protein sorting-associated protein 2 homolog 3 OS=Arabidopsis thaliana GN=VPS2.3 PE=2 SV=1	U	Intracellular trafficking, secretion, and vesicular transport	PREDICTED: vacuolar protein sorting-associated protein 2 homolog 3-like [Malus domestica]
F01.PB31422	--	--	--	--	--	--	--	--	--	--	--	PREDICTED: titin-like, partial [Pyrus x bretschneideri]
F01.PB1889	[T]	Signal transduction mechanisms	Molecular Function: protein serine/threonine phosphatase activity (GO:0004722);; Biological Process: protein dephosphorylation (GO:0006470);; Molecular Function: metal ion binding (GO:0046872);;	K17506|6.65594e-153|pxb:103949678|probable protein phosphatase 2C 59; K17506 protein phosphatase 1L [EC:3.1.3.16] (A)	--	[T]	Signal transduction mechanisms	Protein phosphatase 2C;; Protein phosphatase 2C	Probable protein phosphatase 2C 59 OS=Arabidopsis thaliana GN=WIN2 PE=1 SV=1	T	Signal transduction mechanisms	PREDICTED: probable protein phosphatase 2C 59 [Pyrus x bretschneideri]
F01.PB47858	--	--	Biological Process: transcription, DNA-templated (GO:0006351);;	--	--	--	--	Auxin response factor;; B3 DNA binding domain	Auxin response factor 17 OS=Arabidopsis thaliana GN=ARF17 PE=2 SV=1	K	Transcription	PREDICTED: auxin response factor 17 [Malus domestica]
F01.PB9534	[O]	Posttranslational modification, protein turnover, chaperones	Cellular Component: proteasome complex (GO:0000502);; Molecular Function: ATP binding (GO:0005524);; Cellular Component: cytoplasm (GO:0005737);; Biological Process: proteolysis (GO:0006508);; Molecular Function: peptidase activity (GO:0008233);; Molecular Function: microtubule-severing ATPase activity (GO:0008568);; Biological Process: protein catabolic process (GO:0030163);;	K03064|0|csl:COCSUDRAFT_24282|26S proteasome regulatory subunit; K03064 26S proteasome regulatory subunit T4 (A)	ko03050:Proteasome	[O]	Posttranslational modification, protein turnover, chaperones	ATPase family associated with various cellular activities (AAA);; AAA ATPase domain;; Holliday junction DNA helicase ruvB N-terminus;; AAA domain (dynein-related subfamily);; AAA domain (Cdc48 subfamily);; ATPase family associated with various cellular activities (AAA)	26S protease regulatory subunit S10B homolog B OS=Arabidopsis thaliana GN=RPT4B PE=1 SV=1	O	Posttranslational modification, protein turnover, chaperones	26S proteasome regulatory subunit [Coccomyxa subellipsoidea C-169]
F01.PB14149	[T]	Signal transduction mechanisms	Molecular Function: phosphoprotein phosphatase activity (GO:0004721);; Biological Process: metabolic process (GO:0008152);;	--	--	[T]	Signal transduction mechanisms	Protein phosphatase 2C	Probable protein phosphatase 2C 52 OS=Arabidopsis thaliana GN=At4g03415 PE=2 SV=1	T	Signal transduction mechanisms	PREDICTED: probable protein phosphatase 2C 52 [Malus domestica]
F01.PB54225	[RTKL]	--	Molecular Function: nucleotide binding (GO:0000166);; Molecular Function: protein kinase activity (GO:0004672);; Biological Process: phosphorylation (GO:0016310);;	K04688|4.74023e-87|vcn:VOLCADRAFT_58602|hypothetical protein; K04688 p70 ribosomal S6 kinase [EC:2.7.11.1] (A)	--	[RT]	--	Protein kinase domain;; Protein tyrosine kinase;; Protein kinase C terminal domain;; Kinase-like	Serine/threonine-protein kinase AtPK2/AtPK19 OS=Arabidopsis thaliana GN=ATPK2 PE=1 SV=2	T	Signal transduction mechanisms	agc akt protein kinase [Umbilicaria pustulata]
F01.PB48630	--	--	--	--	--	--	--	--	--	S	Function unknown	PREDICTED: uncharacterized protein LOC103416377 [Malus domestica]
F01.PB34401	[RTKL]	--	Molecular Function: protein serine/threonine kinase activity (GO:0004674);; Molecular Function: ATP binding (GO:0005524);; Biological Process: protein phosphorylation (GO:0006468);;	--	--	[T]	Signal transduction mechanisms	Protein kinase domain	Casein kinase 1-like protein HD16 OS=Oryza sativa subsp. japonica GN=HD16 PE=1 SV=1	T	Signal transduction mechanisms	PREDICTED: uncharacterized protein LOC103441148 [Malus domestica]
F01.PB49928	[R]	General function prediction only	Molecular Function: translation elongation factor activity (GO:0003746);; Molecular Function: ATP binding (GO:0005524);; Cellular Component: nucleus (GO:0005634);; Biological Process: ATP catabolic process (GO:0006200);; Biological Process: translational elongation (GO:0006414);; Biological Process: translational termination (GO:0006415);; Molecular Function: ATPase activity (GO:0016887);; Cellul…	K03235|0|csl:COCSUDRAFT_47721|elongation factor EF-3; K03235 elongation factor 3 (A)	--	[EJ]	--	ABC transporter;; RecF/RecN/SMC N terminal domain;; AAA domain;; P-loop containing region of AAA domain;; AAA domain;; Putative exonuclease SbcCD, C subunit;; HEAT repeats;; Miro-like protein;; Chromo (CHRromatin Organisation MOdifier) domain;; Domain of unknown function DUF87;; HEAT repeat;; NACHT domain;; ATPase family associated with various cellular activities (AAA);; Molybdopterin guanine di…	ABC transporter F family member 1 OS=Arabidopsis thaliana GN=ABCF1 PE=2 SV=1	J	Translation, ribosomal structure and biogenesis	BQ2448_4030 [Microbotryum intermedium]
F01.PB18750	--	--	--	--	--	--	--	--	--	S	Function unknown	PREDICTED: uncharacterized protein LOC103454007 [Malus domestica]
F01.PB41383	[E]	Amino acid transport and metabolism	Biological Process: amino acid transmembrane transport (GO:0003333);; Molecular Function: amino acid transmembrane transporter activity (GO:0015171);; Cellular Component: integral component of membrane (GO:0016021);;	K03294|0|mdm:103419883|cationic amino acid transporter 8, vacuolar-like; K03294 basic amino acid/polyamine antiporter, APA family (A)	--	[E]	Amino acid transport and metabolism	Amino acid permease;; Amino acid permease;; C-terminus of AA_permease	Cationic amino acid transporter 8, vacuolar OS=Arabidopsis thaliana GN=CAT8 PE=2 SV=1	E	Amino acid transport and metabolism	PREDICTED: cationic amino acid transporter 8, vacuolar-like [Malus domestica]
F01.PB52806	[E]	Amino acid transport and metabolism	Molecular Function: L-aspartate:2-oxoglutarate aminotransferase activity (GO:0004069);; Biological Process: aromatic amino acid family biosynthetic process, prephenate pathway (GO:0009095);; Cellular Component: chloroplast stroma (GO:0009570);; Biological Process: embryo development ending in seed dormancy (GO:0009793);; Molecular Function: pyridoxal phosphate binding (GO:0030170);; Molecular Fun…	K15849|0|mdm:103422257|bifunctional aspartate aminotransferase and glutamate/aspartate-prephenate aminotransferase-like; K15849 bifunctional aspartate aminotransferase and glutamate/aspartate-prephenate aminotransferase [EC:2.6.1.1 2.6.1.78 2.6.1.79] (A)	ko00350:Tyrosine metabolism;ko00360:Phenylalanine metabolism;ko00400:Phenylalanine, tyrosine and tryptophan biosynthesis;ko00950:Isoquinoline alkaloid biosynthesis;ko00960:Tropane, piperidine and pyridine alkaloid biosynthesis;ko01230:Biosynthesis of amino acids	[E]	Amino acid transport and metabolism	Aminotransferase class I and II;; DegT/DnrJ/EryC1/StrS aminotransferase family;; Aminotransferase class I and II	Bifunctional aspartate aminotransferase and glutamate/aspartate-prephenate aminotransferase OS=Petunia hybrida PE=1 SV=1	E	Amino acid transport and metabolism	PREDICTED: bifunctional aspartate aminotransferase and glutamate/aspartate-prephenate aminotransferase-like [Malus domestica]
F01.PB27696	[RTKL]	--	--	K13412|0|pxb:103927303|calcium-dependent protein kinase 3; K13412 calcium-dependent protein kinase [EC:2.7.11.1] (A)	ko04626:Plant-pathogen interaction	[T]	Signal transduction mechanisms	Protein kinase domain;; EF hand;; EF-hand domain pair;; Protein tyrosine kinase;; EF-hand domain;; EF-hand domain pair;; EF hand;; Cytoskeletal-regulatory complex EF hand;; Kinase-like;; Toprim-like;; Secreted protein acidic and rich in cysteine Ca binding region;; Ca2+ insensitive EF hand;; Lipopolysaccharide kinase (Kdo/WaaP) family	Calcium-dependent protein kinase 1 OS=Oryza sativa subsp. japonica GN=CPK1 PE=2 SV=1	T	Signal transduction mechanisms	PREDICTED: calcium-dependent protein kinase 3 [Pyrus x bretschneideri]
F01.PB34317	[J]	Translation, ribosomal structure and biogenesis	Molecular Function: nucleotide binding (GO:0000166);; Biological Process: translation (GO:0006412);; Molecular Function: ligase activity (GO:0016874);;	K01876|0|csl:COCSUDRAFT_12097|aspartyl-tRNA synthetase; K01876 aspartyl-tRNA synthetase [EC:6.1.1.12] (A)	ko00970:Aminoacyl-tRNA biosynthesis	[J]	Translation, ribosomal structure and biogenesis	tRNA synthetases class II (D, K and N);; GAD domain;; OB-fold nucleic acid binding domain;; tRNA synthetase class II core domain (G, H, P, S and T)	Aspartate--tRNA ligase, chloroplastic/mitochondrial OS=Arabidopsis thaliana GN=At4g33760 PE=2 SV=1	J	Translation, ribosomal structure and biogenesis	aspartyl-tRNA synthetase [Coccomyxa subellipsoidea C-169]
F01.PB32041	--	--	Molecular Function: oxidoreductase activity (GO:0016491);; Molecular Function: metal ion binding (GO:0046872);;	--	--	--	--	--	--	Q	Secondary metabolites biosynthesis, transport and catabolism	cytochrome P450 monooxygenase-like protein [Xylona heveae TC161]
F01.PB15905	--	--	--	--	--	[K]	Transcription	ARID/BRIGHT DNA binding domain;; Hsp20/alpha crystallin family	AT-rich interactive domain-containing protein 5 OS=Arabidopsis thaliana GN=ARID5 PE=1 SV=1	K	Transcription	PREDICTED: AT-rich interactive domain-containing protein 5 [Pyrus x bretschneideri]
F01.PB28182	--	--	--	--	--	--	--	Cotton fibre expressed protein	--	S	Function unknown	PREDICTED: ras-associated and pleckstrin homology domains-containing protein 1-like isoform X1 [Pyrus x bretschneideri]
F01.PB36389	--	--	--	K17065|0|mdm:103445010|dynamin-related protein 3A; K17065 dynamin 1-like protein [EC:3.6.5.5] (A)	--	[UR]	--	Dynamin central region;; Dynamin GTPase effector domain;; Dynamin family	Dynamin-related protein 3A OS=Arabidopsis thaliana GN=DRP3A PE=1 SV=2	U	Intracellular trafficking, secretion, and vesicular transport	PREDICTED: dynamin-related protein 3A [Malus domestica]
F01.PB25854	[M]	Cell wall/membrane/envelope biogenesis	Molecular Function: transferase activity, transferring glycosyl groups (GO:0016757);;	K18819|4.62531e-97|mdm:103451980|galactinol synthase 1-like; K18819 inositol 3-alpha-galactosyltransferase [EC:2.4.1.123] (A)	ko00052:Galactose metabolism	[G]	Carbohydrate transport and metabolism	Glycosyl transferase family 8	Galactinol synthase 1 OS=Solanum lycopersicum GN=GOLS1 PE=2 SV=1	G	Carbohydrate transport and metabolism	PREDICTED: galactinol synthase 1-like [Malus domestica]
F01.PB48522	[RTKL]	--	Molecular Function: protein serine/threonine kinase activity (GO:0004674);; Molecular Function: transmembrane receptor protein tyrosine kinase activity (GO:0004714);; Molecular Function: ATP binding (GO:0005524);; Biological Process: protein phosphorylation (GO:0006468);; Cellular Component: integral component of membrane (GO:0016021);; Molecular Function: 2-alkenal reductase [NAD(P)] activity (G…	K13416|0|mdm:103416333|BRASSINOSTEROID INSENSITIVE 1-associated receptor kinase 1-like; K13416 brassinosteroid insensitive 1-associated receptor kinase 1 [EC:2.7.10.1 2.7.11.1] (A)	ko04075:Plant hormone signal transduction;ko04626:Plant-pathogen interaction	[T]	Signal transduction mechanisms	Protein kinase domain;; Protein tyrosine kinase;; Phosphotransferase enzyme family;; Protein kinase domain;; Protein tyrosine kinase;; Phosphotransferase enzyme family	BRASSINOSTEROID INSENSITIVE 1-associated receptor kinase 1 OS=Arabidopsis thaliana GN=BAK1 PE=1 SV=2	T	Signal transduction mechanisms	PREDICTED: BRASSINOSTEROID INSENSITIVE 1-associated receptor kinase 1-like [Malus domestica]
F01.PB52833	[O]	Posttranslational modification, protein turnover, chaperones	Molecular Function: ATP binding (GO:0005524);; Biological Process: proteolysis (GO:0006508);; Molecular Function: peptidase activity (GO:0008233);; Molecular Function: nucleoside-triphosphatase activity (GO:0017111);;	K03696|0|cvr:CHLNCDRAFT_32555|hypothetical protein; K03696 ATP-dependent Clp protease ATP-binding subunit ClpC (A)	--	[O]	Posttranslational modification, protein turnover, chaperones	AAA domain (Cdc48 subfamily);; Clp amino terminal domain;; ATPase family associated with various cellular activities (AAA);; C-terminal, D2-small domain, of ClpB protein;; AAA domain (dynein-related subfamily);; AAA ATPase domain;; AAA domain;; AAA domain;; Sigma-54 interaction domain;; AAA domain;; AAA domain;; IstB-like ATP binding protein;; UvrB/uvrC motif;; Zeta toxin;; RNA helicase;; NACHT d…	ATP-dependent Clp protease ATP-binding subunit ClpA homolog CD4A, chloroplastic OS=Solanum lycopersicum GN=CD4A PE=3 SV=1	O	Posttranslational modification, protein turnover, chaperones	hypothetical protein CHLNCDRAFT_32555 [Chlorella variabilis]
F01.PB21101	[E]	Amino acid transport and metabolism	Biological Process: nuclear-transcribed mRNA catabolic process (GO:0000956);; Molecular Function: GTP binding (GO:0005525);; Cellular Component: nucleus (GO:0005634);; Cellular Component: endoplasmic reticulum (GO:0005783);; Biological Process: fatty acid beta-oxidation (GO:0006635);; Biological Process: vernalization response (GO:0010048);; Biological Process: protein import into peroxisome matr…	--	--	[R]	General function prediction only	Root hair defective 3 GTP-binding protein (RHD3);; Root hair defective 3 GTP-binding protein (RHD3)	Protein ROOT HAIR DEFECTIVE 3 homolog 2 OS=Arabidopsis thaliana GN=At5g45160 PE=2 SV=1	R	General function prediction only	PREDICTED: protein ROOT HAIR DEFECTIVE 3 homolog 2-like isoform X5 [Pyrus x bretschneideri]
F01.PB56078	[LKJ]	--	--	--	--	[A]	RNA processing and modification	DEAD/DEAH box helicase;; Helicase conserved C-terminal domain;; DEAD/DEAH box helicase	DEAD-box ATP-dependent RNA helicase 39 OS=Arabidopsis thaliana GN=RH39 PE=2 SV=2	A	RNA processing and modification	PREDICTED: DEAD-box ATP-dependent RNA helicase 39-like [Malus domestica]
F01.PB54245	--	--	--	--	--	[S]	Function unknown	Armadillo/beta-catenin-like repeat;; HEAT repeats;; HEAT repeat;; V-ATPase subunit H;; HEAT-like repeat;; BTB/POZ domain	ARM REPEAT PROTEIN INTERACTING WITH ABF2 OS=Arabidopsis thaliana GN=ARIA PE=1 SV=2	R	General function prediction only	PREDICTED: ARM REPEAT PROTEIN INTERACTING WITH ABF2 [Malus domestica]
F01.PB41529	--	--	Biological Process: cellular process (GO:0009987);; Molecular Function: acid-amino acid ligase activity (GO:0016881);; Molecular Function: metal ion binding (GO:0046872);;	K15688|0|pxb:103964272|mitochondrial ubiquitin ligase activator of NFKB 1-like; K15688 E3 ubiquitin-protein ligase MUL1 [EC:6.3.2.19] (A)	--	[O]	Posttranslational modification, protein turnover, chaperones	E3 Ubiquitin ligase;; Zinc finger, C3HC4 type (RING finger)	E3 ubiquitin-protein ligase SPL2 OS=Arabidopsis thaliana GN=SPL2 PE=2 SV=1	O	Posttranslational modification, protein turnover, chaperones	PREDICTED: E3 ubiquitin-protein ligase SPL2-like [Pyrus x bretschneideri]
F01.PB18691	--	--	--	--	--	[R]	General function prediction only	PHD-finger	PHD finger protein At1g33420 OS=Arabidopsis thaliana GN=At1g33420 PE=1 SV=1	R	General function prediction only	PREDICTED: PHD finger protein At1g33420-like [Malus domestica]
F01.PB23393	--	--	--	--	--	[S]	Function unknown	Uncharacterised conserved protein	--	S	Function unknown	PREDICTED: uncharacterized protein LOC103427648 [Malus domestica]
F01.PB9599	--	--	--	--	--	[KTDL]	--	BRCA1 C Terminus (BRCT) domain	--	DKLT	-	PREDICTED: uncharacterized protein LOC103449245 [Malus domestica]
F01.PB516	--	--	--	--	--	--	--	--	--	S	Function unknown	PREDICTED: uncharacterized protein LOC103427587 isoform X1 [Malus domestica]
F01.PB8898	[O]	Posttranslational modification, protein turnover, chaperones	--	K09518|0|mdm:103426597|chaperone protein dnaJ 49-like; K09518 DnaJ homolog subfamily B member 12 (A)	ko04141:Protein processing in endoplasmic reticulum	[O]	Posttranslational modification, protein turnover, chaperones	DnaJ domain;; Domain of unknown function (DUF1977)	Chaperone protein dnaJ 49 OS=Arabidopsis thaliana GN=ATJ49 PE=2 SV=2	O	Posttranslational modification, protein turnover, chaperones	PREDICTED: chaperone protein dnaJ 49-like [Malus domestica]
F01.PB35611	--	--	Biological Process: regulation of photoperiodism, flowering (GO:2000028);;	K12124|0|mdm:103448893|protein GIGANTEA-like; K12124 GIGANTEA (A)	ko04712:Circadian rhythm - plant	--	--	--	Protein GIGANTEA OS=Arabidopsis thaliana GN=GI PE=1 SV=2	S	Function unknown	PREDICTED: protein GIGANTEA-like [Malus domestica]
F01.PB54094	--	--	--	--	--	[S]	Function unknown	SNARE associated Golgi protein	--	S	Function unknown	uncharacterized protein LOC110421662 [Herrania umbratica]
F01.PB49391	[R]	General function prediction only	Molecular Function: GTP binding (GO:0005525);; Biological Process: small GTPase mediated signal transduction (GO:0007264);; Biological Process: protein transport (GO:0015031);;	--	--	[U]	Intracellular trafficking, secretion, and vesicular transport	Ras family	Ras-related protein RABF2b OS=Arabidopsis thaliana GN=RABF2B PE=1 SV=1	U	Intracellular trafficking, secretion, and vesicular transport	RAB GTPase Vps21/Ypt51, putative [Aspergillus clavatus NRRL 1]
F01.PB33536	--	--	Molecular Function: inorganic anion exchanger activity (GO:0005452);; Cellular Component: plasma membrane (GO:0005886);; Biological Process: anion transport (GO:0006820);; Cellular Component: integral component of membrane (GO:0016021);;	--	--	[P]	Inorganic ion transport and metabolism	HCO3- transporter family;; HCO3- transporter family	Boron transporter 1 OS=Arabidopsis thaliana GN=BOR1 PE=1 SV=1	P	Inorganic ion transport and metabolism	PREDICTED: probable boron transporter 2 [Malus domestica]
F01.PB34091	--	--	--	--	--	[K]	Transcription	GATA zinc finger	GATA transcription factor 17 OS=Oryza sativa subsp. japonica GN=GATA17 PE=2 SV=1	K	Transcription	sexual development transcription factor [Umbilicaria pustulata]
F01.PB53567	[L]	Replication, recombination and repair	Molecular Function: DNA photolyase activity (GO:0003913);; Biological Process: DNA repair (GO:0006281);;	K12119|0|mdm:103453448|cryptochrome-1-like; K12119 cryptochrome 2 (A)	ko04712:Circadian rhythm - plant	[LT]	--	FAD binding domain of DNA photolyase;; DNA photolyase	Cryptochrome-2 OS=Arabidopsis thaliana GN=CRY2 PE=1 SV=2	LT	-	PREDICTED: cryptochrome-1-like isoform X3 [Malus domestica]
F01.PB3483	--	--	Cellular Component: plasma membrane (GO:0005886);;	--	--	--	--	Peptidase M50B-like	--	S	Function unknown	PREDICTED: uncharacterized protein LOC103444129 [Malus domestica]
F01.PB31095	[Z]	Cytoskeleton	--	K11672|0|mdm:103433994|actin-related protein 5; K11672 actin-related protein 5 (A)	--	[Z]	Cytoskeleton	Actin	Actin-related protein 5 OS=Arabidopsis thaliana GN=ARP5 PE=1 SV=2	Z	Cytoskeleton	PREDICTED: actin-related protein 5 isoform X1 [Malus domestica]
F01.PB902	--	--	--	--	--	--	--	Protein of unknown function (DUF1499)	--	S	Function unknown	PREDICTED: uncharacterized protein LOC103418408 [Malus domestica]
F01.PB36466	[I]	Lipid transport and metabolism	--	K01895|0|mdm:103442064|acetate--CoA ligase ACS, chloroplastic/glyoxysomal; K01895 acetyl-CoA synthetase [EC:6.2.1.1] (A)	ko00010:Glycolysis / Gluconeogenesis;ko00620:Pyruvate metabolism;ko00640:Propanoate metabolism;ko01200:Carbon metabolism	[I]	Lipid transport and metabolism	AMP-binding enzyme;; AMP-binding enzyme C-terminal domain	Acetyl-coenzyme A synthetase, chloroplastic/glyoxysomal OS=Arabidopsis thaliana GN=ACS PE=1 SV=1	I	Lipid transport and metabolism	PREDICTED: acetyl-coenzyme A synthetase, chloroplastic/glyoxysomal isoform X1 [Malus domestica]
F01.PB6492	--	--	--	--	--	--	--	Methionine biosynthesis protein MetW	Uncharacterized protein At3g49720 OS=Arabidopsis thaliana GN=At3g49720 PE=2 SV=1	R	General function prediction only	PREDICTED: uncharacterized protein At3g49720-like [Malus domestica]
F01.PB48463	--	--	--	--	--	[S]	Function unknown	--	--	R	General function prediction only	PREDICTED: ribosomal lysine N-methyltransferase 4 isoform X2 [Pyrus x bretschneideri]
F01.PB9503	--	--	Biological Process: spindle assembly (GO:0051225);; Biological Process: centrosome organization (GO:0051297);; Cellular Component: HAUS complex (GO:0070652);;	K16584|4.6302e-180|mdm:103415056|uncharacterized LOC103415056; K16584 HAUS augmin-like complex subunit 1 (A)	--	--	--	--	AUGMIN subunit 1 OS=Arabidopsis thaliana GN=AUG1 PE=1 SV=1	S	Function unknown	PREDICTED: AUGMIN subunit 1-like [Malus domestica]
F01.PB6776	[RTKL]	--	--	--	--	[R]	General function prediction only	Protein kinase domain;; Protein tyrosine kinase	Serine/threonine-protein kinase AFC1 OS=Arabidopsis thaliana GN=AFC1 PE=2 SV=2	T	Signal transduction mechanisms	PREDICTED: dual specificity tyrosine-phosphorylation-regulated kinase mbk-2-like isoform X2 [Malus domestica]
F01.PB56914	--	--	--	--	--	[O]	Posttranslational modification, protein turnover, chaperones	--	--	O	Posttranslational modification, protein turnover, chaperones	PREDICTED: zinc finger protein 598 [Malus domestica]
F01.PB53298	--	--	--	K12617|0|mdm:103445792|protein PAT1 homolog 1; K12617 DNA topoisomerase 2-associated protein PAT1 (A)	ko03018:RNA degradation	--	--	Topoisomerase II-associated protein PAT1	--	S	Function unknown	PREDICTED: protein PAT1 homolog 1 [Malus domestica]
F01.PB20407	[K]	Transcription	Molecular Function: DNA binding (GO:0003677);; Biological Process: transcription, DNA-templated (GO:0006351);;	K09338|5.21736e-145|mdm:103406418|homeobox-leucine zipper protein HAT3; K09338 homeobox-leucine zipper protein (A)	--	[K]	Transcription	Homeobox associated leucine zipper;; Homeobox domain;; HD-ZIP protein N terminus;; Homeobox KN domain	Homeobox-leucine zipper protein HAT3 OS=Arabidopsis thaliana GN=HAT3 PE=2 SV=2	K	Transcription	PREDICTED: homeobox-leucine zipper protein HAT3 [Malus domestica]
F01.PB36393	[P]	Inorganic ion transport and metabolism	Molecular Function: calcium-transporting ATPase activity (GO:0005388);; Molecular Function: calmodulin binding (GO:0005516);; Molecular Function: ATP binding (GO:0005524);; Cellular Component: integral component of membrane (GO:0016021);; Molecular Function: metal ion binding (GO:0046872);; Biological Process: calcium ion transmembrane transport (GO:0070588);;	K01537|0|mdm:103453768|calcium-transporting ATPase 10, plasma membrane-type; K01537 Ca2+-transporting ATPase [EC:3.6.3.8] (A)	--	[P]	Inorganic ion transport and metabolism	E1-E2 ATPase;; Cation transporting ATPase, C-terminus;; haloacid dehalogenase-like hydrolase;; haloacid dehalogenase-like hydrolase;; Putative hydrolase of sodium-potassium ATPase alpha subunit;; Ca2+-ATPase N terminal autoinhibitory domain	Calcium-transporting ATPase 8, plasma membrane-type OS=Arabidopsis thaliana GN=ACA8 PE=1 SV=1	P	Inorganic ion transport and metabolism	PREDICTED: calcium-transporting ATPase 10, plasma membrane-type [Malus domestica]
F01.PB18997	[T]	Signal transduction mechanisms	--	K17499|0|mdm:103442179|probable protein phosphatase 2C 60; K17499 protein phosphatase 1G [EC:3.1.3.16] (A)	--	[T]	Signal transduction mechanisms	Protein phosphatase 2C;; Stage II sporulation protein E (SpoIIE)	Probable protein phosphatase 2C 60 OS=Arabidopsis thaliana GN=At4g31860 PE=2 SV=1	T	Signal transduction mechanisms	PREDICTED: probable protein phosphatase 2C 60 [Malus domestica]
F01.PB18898	--	--	Molecular Function: transporter activity (GO:0005215);; Biological Process: transport (GO:0006810);; Cellular Component: integral component of membrane (GO:0016021);;	K09875|4.57267e-100|mdm:103420949|aquaporin SIP1-2-like; K09875 aquaporin SIP (A)	--	[G]	Carbohydrate transport and metabolism	Major intrinsic protein	Aquaporin SIP1-2 OS=Zea mays GN=SIP1-2 PE=2 SV=1	G	Carbohydrate transport and metabolism	PREDICTED: aquaporin SIP1-2-like [Malus domestica]
F01.PB30019	[RTKL]	--	Biological Process: MAPK cascade (GO:0000165);; Molecular Function: MAP kinase activity (GO:0004707);; Molecular Function: ATP binding (GO:0005524);; Biological Process: protein phosphorylation (GO:0006468);;	K14512|9.35513e-138|mdm:103446754|mitogen-activated protein kinase homolog MMK1-like; K14512 mitogen-activated protein kinase 6 [EC:2.7.11.24] (A)	ko04075:Plant hormone signal transduction	[T]	Signal transduction mechanisms	Protein kinase domain;; Protein tyrosine kinase	Mitogen-activated protein kinase homolog NTF4 OS=Nicotiana tabacum GN=NTF4 PE=2 SV=1	T	Signal transduction mechanisms	hypothetical protein EUGRSUZ_L00026 [Eucalyptus grandis]
F01.PB41775	--	--	Cellular Component: integral component of membrane (GO:0016021);; Biological Process: transmembrane transport (GO:0055085);;	K15121|6.93129e-155|mdm:103455785|solute carrier family 25 member 44-like; K15121 solute carrier family 25, member 44 (A)	--	[C]	Energy production and conversion	Mitochondrial carrier protein	Mitochondrial carnitine/acylcarnitine carrier-like protein OS=Arabidopsis thaliana GN=BOU PE=1 SV=1	C	Energy production and conversion	PREDICTED: solute carrier family 25 member 44-like [Malus domestica]
F01.PB16064	[R]	General function prediction only	--	--	--	--	--	WD domain, G-beta repeat	COMPASS-like H3K4 histone methylase component WDR5A OS=Arabidopsis thaliana GN=WDR5A PE=1 SV=1	R	General function prediction only	PREDICTED: uncharacterized WD repeat-containing protein C2A9.03-like isoform X1 [Pyrus x bretschneideri]
F01.PB36942	[F]	Nucleotide transport and metabolism	Molecular Function: AMP deaminase activity (GO:0003876);; Biological Process: IMP biosynthetic process (GO:0006188);;	K01490|0|mdm:103430423|AMP deaminase-like; K01490 AMP deaminase [EC:3.5.4.6] (A)	ko00230:Purine metabolism	[F]	Nucleotide transport and metabolism	Adenosine/AMP deaminase	AMP deaminase OS=Arabidopsis thaliana GN=AMPD PE=1 SV=2	F	Nucleotide transport and metabolism	PREDICTED: AMP deaminase-like [Malus domestica]
F01.PB4583	--	--	--	--	--	--	--	Protein of unknown function (DUF640)	Protein LIGHT-DEPENDENT SHORT HYPOCOTYLS 10 OS=Arabidopsis thaliana GN=LSH10 PE=1 SV=1	S	Function unknown	PREDICTED: protein LIGHT-DEPENDENT SHORT HYPOCOTYLS 7-like [Pyrus x bretschneideri]
F01.PB10045	--	--	--	--	--	--	--	--	--	S	Function unknown	peroxisome inheritance [Alternaria alternata]
F01.PB28473	--	--	--	--	--	--	--	Lipase (class 3)	Lipase-like PAD4 OS=Arabidopsis thaliana GN=PAD4 PE=1 SV=1	R	General function prediction only	PREDICTED: lipase-like PAD4 isoform X1 [Pyrus x bretschneideri]
F01.PB5363	--	--	--	--	--	[Z]	Cytoskeleton	Autophagy protein Atg8 ubiquitin like;; Autophagy protein Atg8 ubiquitin like	Autophagy-related protein 8a OS=Arabidopsis thaliana GN=ATG8A PE=1 SV=2	Z	Cytoskeleton	PREDICTED: uncharacterized protein LOC103450493 isoform X2 [Malus domestica]
F01.PB42790	--	--	--	K10801|2.20518e-149|pxb:103934904|uncharacterized LOC103934904; K10801 methyl-CpG-binding domain protein 4 [EC:3.2.2.-] (A)	ko03410:Base excision repair	--	--	--	--	--	--	PREDICTED: uncharacterized protein LOC103934904 [Pyrus x bretschneideri]
F01.PB45296	[S]	Function unknown	--	--	--	--	--	Protein of unknown function, DUF393	DCC family protein At1g52590, chloroplastic OS=Arabidopsis thaliana GN=At1g52590 PE=2 SV=1	R	General function prediction only	PREDICTED: uncharacterized protein YuxK-like [Malus domestica]
F01.PB48030	--	--	--	--	--	--	--	Protein tyrosine kinase;; Protein kinase domain;; Leucine Rich Repeat;; Leucine Rich repeats (2 copies)	Putative kinase-like protein TMKL1 OS=Arabidopsis thaliana GN=TMKL1 PE=1 SV=1	T	Signal transduction mechanisms	PREDICTED: putative kinase-like protein TMKL1 [Malus domestica]
F01.PB3373	[E]	Amino acid transport and metabolism	Molecular Function: hydrolase activity (GO:0016787);;	K13051|0|mdm:103424673|probable isoaspartyl peptidase/L-asparaginase 2; K13051 beta-aspartyl-peptidase (threonine type) [EC:3.4.19.5] (A)	--	[E]	Amino acid transport and metabolism	Asparaginase	Probable isoaspartyl peptidase/L-asparaginase 2 OS=Arabidopsis thaliana GN=At3g16150 PE=2 SV=2	E	Amino acid transport and metabolism	PREDICTED: probable isoaspartyl peptidase/L-asparaginase 2 [Malus domestica]
F01.PB20252	[C]	Energy production and conversion	Molecular Function: DNA binding (GO:0003677);; Molecular Function: cytochrome-c oxidase activity (GO:0004129);; Molecular Function: endonuclease activity (GO:0004519);; Molecular Function: iron ion binding (GO:0005506);; Cellular Component: mitochondrial inner membrane (GO:0005743);; Biological Process: oxidative phosphorylation (GO:0006119);; Biological Process: intron homing (GO:0006314);; Mole…	K02256|0|csl:CospCoM_p26|cox1; cytochrome c oxidase subunit 1; K02256 cytochrome c oxidase subunit 1 [EC:1.9.3.1] (A)	ko00190:Oxidative phosphorylation	[C]	Energy production and conversion	Cytochrome C and Quinol oxidase polypeptide I;; Cytochrome C and Quinol oxidase polypeptide I	Cytochrome c oxidase subunit 1 OS=Marchantia polymorpha GN=COX1 PE=3 SV=2	C	Energy production and conversion	cytochrome c oxidase subunit 1 (mitochondrion) [Pseudogymnoascus pannorum]
F01.PB29237	--	--	--	--	--	--	--	Putative TOS1-like glycosyl hydrolase (DUF2401);; Glycine-rich protein domain (DUF2403)	--	R	General function prediction only	hypothetical protein W97_01317 [Coniosporium apollinis CBS 100218]
F01.PB9278	--	--	--	K01100|4.16764e-96|mdm:103445810|sedoheptulose-1,7-bisphosphatase, chloroplastic-like; K01100 sedoheptulose-bisphosphatase [EC:3.1.3.37] (A)	ko00710:Carbon fixation in photosynthetic organisms;ko01200:Carbon metabolism	[G]	Carbohydrate transport and metabolism	Fructose-1-6-bisphosphatase	Sedoheptulose-1,7-bisphosphatase, chloroplastic OS=Arabidopsis thaliana GN=At3g55800 PE=2 SV=1	G	Carbohydrate transport and metabolism	PREDICTED: LOW QUALITY PROTEIN: sedoheptulose-1,7-bisphosphatase, chloroplastic-like [Malus domestica]
F01.PB46514	[C]	Energy production and conversion	Cellular Component: fungal-type vacuole membrane (GO:0000329);; Molecular Function: ATP binding (GO:0005524);; Biological Process: vacuolar acidification (GO:0007035);; Biological Process: ATP hydrolysis coupled proton transport (GO:0015991);; Cellular Component: proton-transporting V-type ATPase, V1 domain (GO:0033180);; Biological Process: cellular protein metabolic process (GO:0044267);; Biolo…	K02145|0|ppp:PHYPADRAFT_208090|hypothetical protein; K02145 V-type H+-transporting ATPase subunit A [EC:3.6.3.14] (A)	ko00190:Oxidative phosphorylation;ko04145:Phagosome	[C]	Energy production and conversion	ATP synthase alpha/beta family, nucleotide-binding domain;; ATP synthase alpha/beta chain, C terminal domain;; ATP synthase alpha/beta family, beta-barrel domain	V-type proton ATPase catalytic subunit A OS=Arabidopsis thaliana GN=VHA-A PE=1 SV=1	C	Energy production and conversion	P-loop containing nucleoside triphosphate hydrolase [Glarea lozoyensis ATCC 20868]
F01.PB45841	--	--	--	--	--	--	--	Uncharacterized conserved protein (DUF2215)	--	--	--	hypothetical protein COCSUDRAFT_65818 [Coccomyxa subellipsoidea C-169]
F01.PB35911	[RTKL]	--	Molecular Function: protein serine/threonine kinase activity (GO:0004674);; Molecular Function: ATP binding (GO:0005524);; Biological Process: protein phosphorylation (GO:0006468);; Cellular Component: integral component of membrane (GO:0016021);;	--	--	--	--	Protein kinase domain;; Protein tyrosine kinase;; Leucine Rich repeats (2 copies);; Leucine rich repeat;; Leucine Rich Repeat;; Leucine rich repeat N-terminal domain	Receptor protein kinase TMK1 OS=Arabidopsis thaliana GN=TMK1 PE=1 SV=1	T	Signal transduction mechanisms	PREDICTED: receptor-like kinase TMK4 [Malus domestica]
F01.PB21758	--	--	--	K18757|3.0601e-123|mdm:103448127|la-related protein 1A; K18757 la-related protein 1 (A)	--	[OJ]	--	--	La-related protein 1A OS=Arabidopsis thaliana GN=LARP1A PE=1 SV=1	JO	-	PREDICTED: la-related protein 1A [Malus domestica]
F01.PB1882	[RTKL]	--	--	K14502|1.3448e-81|mdm:103405857|shaggy-related protein kinase zeta; K14502 protein brassinosteroid insensitive 2 [EC:2.7.11.1] (A)	ko04075:Plant hormone signal transduction	[G]	Carbohydrate transport and metabolism	--	Shaggy-related protein kinase zeta OS=Arabidopsis thaliana GN=ASK6 PE=2 SV=2	T	Signal transduction mechanisms	PREDICTED: shaggy-related protein kinase zeta isoform X2 [Malus domestica]
F01.PB19915	[N]	Cell motility	Cellular Component: ESCRT III complex (GO:0000815);; Biological Process: protein transport (GO:0015031);; Biological Process: vesicle-mediated transport (GO:0016192);;	K12192|1.3305e-88|mdm:103435723|vacuolar protein sorting-associated protein 2 homolog 3-like; K12192 charged multivesicular body protein 2B (A)	ko04144:Endocytosis	[U]	Intracellular trafficking, secretion, and vesicular transport	Snf7	Vacuolar protein sorting-associated protein 2 homolog 3 OS=Arabidopsis thaliana GN=VPS2.3 PE=2 SV=1	U	Intracellular trafficking, secretion, and vesicular transport	PREDICTED: vacuolar protein sorting-associated protein 2 homolog 3-like [Malus domestica]
F01.PB50266	--	--	--	--	--	[R]	General function prediction only	Ndr family;; Alpha/beta hydrolase family;; PPR repeat;; PPR repeat family;; Pentatricopeptide repeat domain;; PPR repeat;; PPR repeat family;; PPR repeat;; PPR repeat family;; PPR repeat;; PPR repeat;; Pentatricopeptide repeat domain;; PPR repeat;; PPR repeat family;; PPR repeat	Pentatricopeptide repeat-containing protein At4g39530 OS=Arabidopsis thaliana GN=PCMP-E52 PE=3 SV=1	R	General function prediction only	PREDICTED: pentatricopeptide repeat-containing protein At3g24000, mitochondrial-like [Malus domestica]
F01.PB52812	--	--	--	--	--	--	--	Fungal Zn(2)-Cys(6) binuclear cluster domain	--	S	Function unknown	hypothetical protein EURHEDRAFT_409648 [Aspergillus ruber CBS 135680]
F01.PB11989	[M]	Cell wall/membrane/envelope biogenesis	Molecular Function: nucleotide binding (GO:0000166);; Cellular Component: intracellular (GO:0005622);; Molecular Function: GDP-mannose 4,6-dehydratase activity (GO:0008446);; Biological Process: GDP-mannose metabolic process (GO:0019673);; Molecular Function: coenzyme binding (GO:0050662);;	--	--	[G]	Carbohydrate transport and metabolism	NAD dependent epimerase/dehydratase family;; NAD dependent epimerase/dehydratase family;; NAD dependent epimerase/dehydratase family	GDP-mannose 4,6 dehydratase 1 OS=Arabidopsis thaliana GN=GMD1 PE=1 SV=1	G	Carbohydrate transport and metabolism	PREDICTED: GDP-mannose 4,6 dehydratase 1 [Nelumbo nucifera]
F01.PB46495	--	--	--	--	--	--	--	--	--	S	Function unknown	hypothetical protein GLYMA_08G186200 [Glycine max]
F01.PB2632	[OC]	--	Biological Process: glycerol ether metabolic process (GO:0006662);; Molecular Function: electron carrier activity (GO:0009055);; Molecular Function: protein disulfide oxidoreductase activity (GO:0015035);; Biological Process: cell redox homeostasis (GO:0045454);;	K03671|4.06357e-95|pxb:103930226|thioredoxin H9-like; K03671 thioredoxin 1 (A)	--	[O]	Posttranslational modification, protein turnover, chaperones	Thioredoxin;; Thioredoxin-like domain	Thioredoxin H9 OS=Arabidopsis thaliana GN=TRX9 PE=1 SV=1	O	Posttranslational modification, protein turnover, chaperones	PREDICTED: thioredoxin H9-like [Pyrus x bretschneideri]
F01.PB37653	--	--	Molecular Function: ATP binding (GO:0005524);;	--	--	[O]	Posttranslational modification, protein turnover, chaperones	--	Protein SMAX1-LIKE 7 OS=Arabidopsis thaliana GN=SMXL7 PE=1 SV=1	O	Posttranslational modification, protein turnover, chaperones	PREDICTED: protein SMAX1-LIKE 6-like [Malus domestica]
F01.PB51087	[Z]	Cytoskeleton	--	K10398|0|pxb:103933558|125 kDa kinesin-related protein-like; K10398 kinesin family member 11 (A)	--	[Z]	Cytoskeleton	Kinesin motor domain	Kinesin-like protein KIN-5B OS=Arabidopsis thaliana GN=KIN5B PE=2 SV=1	Z	Cytoskeleton	PREDICTED: kinesin-like protein KIN-5B [Pyrus x bretschneideri]
F01.PB43057	[R]	General function prediction only	--	K13201|0|mdm:103435634|oligouridylate-binding protein 1B-like; K13201 nucleolysin TIA-1/TIAR (A)	--	[R]	General function prediction only	RNA recognition motif. (a.k.a. RRM, RBD, or RNP domain);; RNA recognition motif (a.k.a. RRM, RBD, or RNP domain);; RNA recognition motif. (a.k.a. RRM, RBD, or RNP domain)	Oligouridylate-binding protein 1B OS=Arabidopsis thaliana GN=UBP1B PE=1 SV=1	R	General function prediction only	PREDICTED: oligouridylate-binding protein 1B-like [Malus domestica]
F01.PB33343	--	--	--	K18195|0|mdm:103431713|uncharacterized LOC103431713; K18195 rhamnogalacturonan endolyase [EC:4.2.2.23] (A)	--	--	--	Polysaccharide lyase family 4, domain III;; Polysaccharide lyase family 4, domain II;; Carboxypeptidase regulatory-like domain;; Rhamnogalacturonate lyase family	--	S	Function unknown	PREDICTED: probable rhamnogalacturonate lyase B isoform X5 [Malus domestica]
F01.PB8086	--	--	Biological Process: metabolic process (GO:0008152);; Molecular Function: transferase activity, transferring hexosyl groups (GO:0016758);;	--	--	[GC]	--	UDP-glucoronosyl and UDP-glucosyl transferase	UDP-glycosyltransferase 71K1 OS=Malus domestica GN=UGT71K1 PE=1 SV=1	CG	-	PREDICTED: UDP-glycosyltransferase 71K1 isoform X1 [Malus domestica]
F01.PB16208	[J]	Translation, ribosomal structure and biogenesis	--	K02866|3.52396e-113|pxb:103963316|60S ribosomal protein L10-like; K02866 large subunit ribosomal protein L10e (A)	ko03010:Ribosome	[J]	Translation, ribosomal structure and biogenesis	Ribosomal protein L16p/L10e	60S ribosomal protein L10-1 OS=Oryza sativa subsp. japonica GN=SC34 PE=2 SV=1	J	Translation, ribosomal structure and biogenesis	PREDICTED: 60S ribosomal protein L10 [Malus domestica]
F01.PB39229	[BK]	--	--	K11649|0|mdm:103454251|SWI/SNF complex subunit SWI3D; K11649 SWI/SNF related-matrix-associated actin-dependent regulator of chromatin subfamily C (A)	--	[B]	Chromatin structure and dynamics	SWIRM domain;; Zinc finger, ZZ type;; Myb-like DNA-binding domain;; Myb-like DNA-binding domain	SWI/SNF complex subunit SWI3D OS=Arabidopsis thaliana GN=SWI3D PE=1 SV=3	B	Chromatin structure and dynamics	PREDICTED: SWI/SNF complex subunit SWI3D [Malus domestica]
F01.PB53148	--	--	--	--	--	[T]	Signal transduction mechanisms	RhoGAP domain	--	T	Signal transduction mechanisms	hypothetical protein HMPREF1541_06922 [Cyphellophora europaea CBS 101466]
F01.PB51051	--	--	--	--	--	--	--	Protein of unknown function (DUF724);; Phage capsid scaffolding protein (GPO) serine peptidase	DUF724 domain-containing protein 7 OS=Arabidopsis thaliana GN=DUF7 PE=1 SV=1	S	Function unknown	PREDICTED: DUF724 domain-containing protein 6-like isoform X4 [Malus domestica]
F01.PB22704	[S]	Function unknown	--	--	--	[S]	Function unknown	Uncharacterised ACR, COG2135	--	S	Function unknown	PREDICTED: putative SOS response-associated peptidase YoqW isoform X1 [Malus domestica]
F01.PB55062	--	--	--	--	--	--	--	Eukaryotic aspartyl protease	--	S	Function unknown	Acid protease [Glarea lozoyensis ATCC 20868]
F01.PB3458	--	--	--	--	--	--	--	--	--	R	General function prediction only	PREDICTED: uncharacterized protein LOC103430642 isoform X2 [Malus domestica]
F01.PB19661	[IQR]	--	--	--	--	[R]	General function prediction only	Enoyl-(Acyl carrier protein) reductase;; short chain dehydrogenase;; short chain dehydrogenase	Short-chain dehydrogenase reductase 3b OS=Arabidopsis thaliana GN=SDR3b PE=2 SV=1	Q	Secondary metabolites biosynthesis, transport and catabolism	PREDICTED: short-chain dehydrogenase reductase 3b-like [Pyrus x bretschneideri]
F01.PB53869	--	--	--	K12446|0|mdm:103441214|L-arabinokinase-like; K12446 L-arabinokinase [EC:2.7.1.46] (A)	ko00520:Amino sugar and nucleotide sugar metabolism	[G]	Carbohydrate transport and metabolism	Glycosyl transferase family 1;; GHMP kinases N terminal domain;; Galactokinase galactose-binding signature;; GHMP kinases C terminal	L-arabinokinase OS=Arabidopsis thaliana GN=ARA1 PE=1 SV=1	G	Carbohydrate transport and metabolism	PREDICTED: L-arabinokinase-like isoform X2 [Malus domestica]
F01.PB35878	[O]	Posttranslational modification, protein turnover, chaperones	--	K01280|0|mdm:103439777|tripeptidyl-peptidase 2; K01280 tripeptidyl-peptidase II [EC:3.4.14.10] (A)	--	[O]	Posttranslational modification, protein turnover, chaperones	Tripeptidyl peptidase II;; Subtilase family	Tripeptidyl-peptidase 2 OS=Arabidopsis thaliana GN=TPP2 PE=1 SV=1	O	Posttranslational modification, protein turnover, chaperones	PREDICTED: tripeptidyl-peptidase 2 [Malus domestica]
F01.PB23161	[H]	Coenzyme transport and metabolism	--	K00789|1.02357e-132|mdm:103452632|S-adenosylmethionine synthase 2-like; K00789 S-adenosylmethionine synthetase [EC:2.5.1.6] (A)	ko00270:Cysteine and methionine metabolism;ko01230:Biosynthesis of amino acids	[H]	Coenzyme transport and metabolism	S-adenosylmethionine synthetase, central domain	S-adenosylmethionine synthase OS=Gossypium hirsutum GN=SAMS PE=2 SV=1	H	Coenzyme transport and metabolism	PREDICTED: S-adenosylmethionine synthase 2-like [Malus domestica]
F01.PB9058	--	--	--	--	--	[R]	General function prediction only	Tub family;; F-box domain	Tubby-like F-box protein 8 OS=Oryza sativa subsp. japonica GN=TULP8 PE=2 SV=1	R	General function prediction only	PREDICTED: tubby-like F-box protein 8 [Malus domestica]
F01.PB8724	[R]	General function prediction only	Molecular Function: ion channel activity (GO:0005216);; Biological Process: ion transport (GO:0006811);; Cellular Component: membrane (GO:0016020);;	--	--	--	--	Bacteriorhodopsin-like protein	--	S	Function unknown	family A G protein-coupled receptor-like protein [Cladonia uncialis subsp. uncialis]
F01.PB47061	[R]	General function prediction only	--	--	--	[P]	Inorganic ion transport and metabolism	Sodium Bile acid symporter family	Probable sodium/metabolite cotransporter BASS5, chloroplastic OS=Oryza sativa subsp. japonica GN=BASS5 PE=2 SV=1	P	Inorganic ion transport and metabolism	PREDICTED: probable sodium/metabolite cotransporter BASS5, chloroplastic isoform X1 [Malus domestica]
F01.PB37543	[O]	Posttranslational modification, protein turnover, chaperones	--	K10581|0|mdm:103444912|probable ubiquitin-conjugating enzyme E2 23; K10581 ubiquitin-conjugating enzyme E2 O [EC:6.3.2.19] (A)	ko04120:Ubiquitin mediated proteolysis	[O]	Posttranslational modification, protein turnover, chaperones	Ubiquitin-conjugating enzyme	Probable ubiquitin-conjugating enzyme E2 23 OS=Arabidopsis thaliana GN=UBC23 PE=1 SV=1	O	Posttranslational modification, protein turnover, chaperones	PREDICTED: probable ubiquitin-conjugating enzyme E2 23 [Malus domestica]
F01.PB47488	--	--	Cellular Component: extracellular region (GO:0005576);; Cellular Component: Golgi apparatus (GO:0005794);; Biological Process: N-terminal protein myristoylation (GO:0006499);; Cellular Component: integral component of membrane (GO:0016021);;	K17086|0|csl:COCSUDRAFT_24917|EMP/nonaspanin domain family protein; K17086 transmembrane 9 superfamily member 2/4 (A)	--	[U]	Intracellular trafficking, secretion, and vesicular transport	Endomembrane protein 70;; Endomembrane protein 70;; Endomembrane protein 70	Transmembrane 9 superfamily member 10 OS=Arabidopsis thaliana GN=TMN10 PE=2 SV=1	U	Intracellular trafficking, secretion, and vesicular transport	EMP/nonaspanin domain family protein [Coccomyxa subellipsoidea C-169]
F01.PB27749	[RTKL]	--	--	--	--	[T]	Signal transduction mechanisms	Protein kinase domain;; Protein tyrosine kinase	E3 ubiquitin-protein ligase KEG OS=Arabidopsis thaliana GN=KEG PE=1 SV=2	T	Signal transduction mechanisms	PREDICTED: E3 ubiquitin-protein ligase KEG-like isoform X2 [Malus domestica]
F01.PB8326	--	--	--	--	--	--	--	--	Transcription factor LHW OS=Arabidopsis thaliana GN=LHW PE=1 SV=1	K	Transcription	PREDICTED: transcription factor LHW-like [Malus domestica]
F01.PB36781	[K]	Transcription	--	--	--	[J]	Translation, ribosomal structure and biogenesis	RNB domain	Ribonuclease II, chloroplastic/mitochondrial OS=Arabidopsis thaliana GN=RNR1 PE=2 SV=1	J	Translation, ribosomal structure and biogenesis	PREDICTED: ribonuclease II, chloroplastic/mitochondrial isoform X1 [Malus domestica]
F01.PB38446	--	--	--	--	--	--	--	--	Transcription factor RF2b OS=Oryza sativa subsp. japonica GN=RF2b PE=1 SV=2	K	Transcription	PREDICTED: probable transcription factor PosF21 isoform X1 [Pyrus x bretschneideri]
F01.PB11870	[E]	Amino acid transport and metabolism	Molecular Function: L-aspartate:2-oxoglutarate aminotransferase activity (GO:0004069);; Biological Process: biosynthetic process (GO:0009058);; Molecular Function: pyridoxal phosphate binding (GO:0030170);; Molecular Function: L-phenylalanine:2-oxoglutarate aminotransferase activity (GO:0080130);;	--	--	[E]	Amino acid transport and metabolism	Aminotransferase class I and II;; Cys/Met metabolism PLP-dependent enzyme;; DegT/DnrJ/EryC1/StrS aminotransferase family;; Aminotransferase class-V	Bifunctional aspartate aminotransferase and glutamate/aspartate-prephenate aminotransferase OS=Arabidopsis thaliana GN=PAT PE=1 SV=2	E	Amino acid transport and metabolism	PREDICTED: uncharacterized protein LOC103935994 [Pyrus x bretschneideri]
F01.PB21677	--	--	Biological Process: regulation of transcription, DNA-templated (GO:0006355);; Biological Process: transcription from RNA polymerase II promoter (GO:0006366);;	--	--	--	--	Fungal specific transcription factor domain;; Fungal specific transcription factor domain	--	K	Transcription	hypothetical protein Z517_02285 [Fonsecaea pedrosoi CBS 271.37]
F01.PB20257	--	--	--	--	--	--	--	--	--	S	Function unknown	PREDICTED: uncharacterized protein LOC103444069 [Malus domestica]
F01.PB46592	--	--	--	--	--	--	--	Protein of unknown function (DUF616)	--	S	Function unknown	PREDICTED: uncharacterized protein LOC103430607 [Malus domestica]
F01.PB54490	--	--	--	--	--	[R]	General function prediction only	PPR repeat;; PPR repeat family;; Pentatricopeptide repeat domain;; PPR repeat;; Tetratricopeptide repeat;; Tetratricopeptide repeat;; PPR repeat family;; PPR repeat;; PPR repeat;; Pentatricopeptide repeat domain	Pentatricopeptide repeat-containing protein At4g21300 OS=Arabidopsis thaliana GN=PCMP-E36 PE=3 SV=1	R	General function prediction only	PREDICTED: pentatricopeptide repeat-containing protein At4g21300-like [Malus domestica]
F01.PB23726	[P]	Inorganic ion transport and metabolism	Biological Process: sulfate assimilation (GO:0000103);; Molecular Function: adenylylsulfate kinase activity (GO:0004020);; Molecular Function: ATP binding (GO:0005524);; Biological Process: phosphorylation (GO:0016310);; Molecular Function: 2-alkenal reductase [NAD(P)] activity (GO:0032440);; Biological Process: oxidation-reduction process (GO:0055114);; Biological Process: hydrogen sulfide biosy…	K00860|0|mdm:103419026|adenylyl-sulfate kinase 3-like; K00860 adenylylsulfate kinase [EC:2.7.1.25] (A)	ko00230:Purine metabolism;ko00920:Sulfur metabolism	[P]	Inorganic ion transport and metabolism	Adenylylsulphate kinase;; AAA domain	Adenylyl-sulfate kinase 1, chloroplastic OS=Arabidopsis thaliana GN=APK1 PE=1 SV=1	P	Inorganic ion transport and metabolism	PREDICTED: adenylyl-sulfate kinase 3-like [Malus domestica]
F01.PB37128	--	--	Molecular Function: ATP binding (GO:0005524);; Biological Process: ATP catabolic process (GO:0006200);; Biological Process: ATP biosynthetic process (GO:0006754);; Biological Process: cation transport (GO:0006812);; Cellular Component: integral component of membrane (GO:0016021);; Molecular Function: cation-transporting ATPase activity (GO:0019829);; Molecular Function: metal ion binding (GO:0046…	K01535|0|mdm:103456100|plasma membrane ATPase 4; K01535 H+-transporting ATPase [EC:3.6.3.6] (A)	ko00190:Oxidative phosphorylation	[P]	Inorganic ion transport and metabolism	E1-E2 ATPase;; haloacid dehalogenase-like hydrolase;; haloacid dehalogenase-like hydrolase;; Cation transporter/ATPase, N-terminus	Plasma membrane ATPase 4 OS=Nicotiana plumbaginifolia GN=PMA4 PE=2 SV=1	P	Inorganic ion transport and metabolism	PREDICTED: plasma membrane ATPase 4 [Malus domestica]
F01.PB25443	[G]	Carbohydrate transport and metabolism	Molecular Function: galactokinase activity (GO:0004335);; Molecular Function: ATP binding (GO:0005524);; Cellular Component: cytoplasm (GO:0005737);; Biological Process: galactose metabolic process (GO:0006012);; Biological Process: carbohydrate phosphorylation (GO:0046835);;	K18677|0|pxb:103933775|galacturonokinase-like; K18677 galacturonokinase [EC:2.7.1.44] (A)	ko00520:Amino sugar and nucleotide sugar metabolism	[G]	Carbohydrate transport and metabolism	GHMP kinases N terminal domain;; Galactokinase galactose-binding signature;; GHMP kinases C terminal	Galacturonokinase OS=Arabidopsis thaliana GN=GALAK PE=1 SV=1	G	Carbohydrate transport and metabolism	PREDICTED: galacturonokinase-like [Pyrus x bretschneideri]
F01.PB46345	--	--	Molecular Function: hydrolase activity (GO:0016787);;	K15015|1.43168e-107|mpp:MICPUCDRAFT_48380|amino Acid/Auxin permease family; K15015 solute carrier family 32 (vesicular inhibitory amino acid transporter) (A)	--	[E]	Amino acid transport and metabolism	Transmembrane amino acid transporter protein	Amino acid transporter ANT1 OS=Arabidopsis thaliana GN=ANT1 PE=1 SV=1	E	Amino acid transport and metabolism	amino Acid/Auxin permease family [Micromonas pusilla CCMP1545]
F01.PB15835	[G]	Carbohydrate transport and metabolism	Biological Process: phosphatidylinositol phosphorylation (GO:0046854);;	--	--	[G]	Carbohydrate transport and metabolism	Inositol monophosphatase family	Inositol-phosphate phosphatase OS=Arabidopsis thaliana GN=VTC4 PE=1 SV=1	G	Carbohydrate transport and metabolism	PREDICTED: inositol-phosphate phosphatase-like [Nelumbo nucifera]
F01.PB56304	--	--	Biological Process: primary metabolic process (GO:0044238);; Biological Process: cellular macromolecule metabolic process (GO:0044260);;	--	--	--	--	--	Zinc finger CCCH domain-containing protein 38 OS=Arabidopsis thaliana GN=At3g18640 PE=2 SV=1	S	Function unknown	PREDICTED: uncharacterized protein LOC103424566 [Malus domestica]
F01.PB34622	[M]	Cell wall/membrane/envelope biogenesis	Cellular Component: integral component of membrane (GO:0016021);; Molecular Function: cellulose synthase (UDP-forming) activity (GO:0016760);; Biological Process: cellulose biosynthetic process (GO:0030244);;	--	--	--	--	Cellulose synthase;; Glycosyl transferase family group 2;; Glycosyltransferase like family 2;; Cellulose synthase	Cellulose synthase-like protein D2 OS=Arabidopsis thaliana GN=CSLD2 PE=3 SV=1	G	Carbohydrate transport and metabolism	PREDICTED: cellulose synthase-like protein D3 [Malus domestica]
F01.PB39622	[D]	Cell cycle control, cell division, chromosome partitioning	--	K06636|0|mdm:103445629|structural maintenance of chromosomes protein 1; K06636 structural maintenance of chromosome 1 (A)	--	[D]	Cell cycle control, cell division, chromosome partitioning	SMC proteins Flexible Hinge Domain;; RecF/RecN/SMC N terminal domain	Structural maintenance of chromosomes protein 1 OS=Arabidopsis thaliana GN=SMC1 PE=2 SV=2	D	Cell cycle control, cell division, chromosome partitioning	PREDICTED: structural maintenance of chromosomes protein 1 [Malus domestica]
F01.PB5161	--	--	--	--	--	--	--	--	--	--	--	PREDICTED: indole-3-acetic acid-induced protein ARG2 [Malus domestica]
F01.PB29383	--	--	--	--	--	[D]	Cell cycle control, cell division, chromosome partitioning	RNA recognition motif 2	Protein MEI2-like 2 OS=Oryza sativa subsp. japonica GN=ML2 PE=2 SV=1	D	Cell cycle control, cell division, chromosome partitioning	PREDICTED: protein MEI2-like 5 [Malus domestica]
F01.PB53162	[O]	Posttranslational modification, protein turnover, chaperones	Molecular Function: ATP binding (GO:0005524);; Molecular Function: nucleoside-triphosphatase activity (GO:0017111);;	--	--	--	--	Ankyrin repeats (3 copies);; Ankyrin repeat;; Ankyrin repeats (many copies);; Ankyrin repeats (many copies);; Ankyrin repeat;; ATPase family associated with various cellular activities (AAA);; AAA domain	Protein CfxQ homolog OS=Cyanidium caldarium GN=cfxQ PE=3 SV=1	O	Posttranslational modification, protein turnover, chaperones	PREDICTED: protein CbbX-like isoform X1 [Malus domestica]
F01.PB27802	--	--	Molecular Function: DNA binding (GO:0003677);; Biological Process: regulation of transcription, DNA-templated (GO:0006355);;	--	--	--	--	No apical meristem (NAM) protein	NAC domain-containing protein 78 OS=Arabidopsis thaliana GN=NAC078 PE=2 SV=2	S	Function unknown	NAC domain-containing protein 78-like [Malus domestica]
F01.PB25779	--	--	Molecular Function: hydrolase activity, acting on glycosyl bonds (GO:0016798);;	K08235|3.41979e-14|sot:102599527|probable xyloglucan endotransglucosylase/hydrolase protein 23-like; K08235 xyloglucan:xyloglucosyl transferase [EC:2.4.1.207] (A)	--	--	--	Glycosyl hydrolases family 16	Xyloglucan endotransglucosylase/hydrolase protein 22 OS=Arabidopsis thaliana GN=XTH22 PE=1 SV=1	R	General function prediction only	cell wall glucanase [Umbilicaria pustulata]
F01.PB44272	[C]	Energy production and conversion	Molecular Function: magnesium ion binding (GO:0000287);; Molecular Function: inorganic diphosphatase activity (GO:0004427);; Cellular Component: cytoplasm (GO:0005737);; Biological Process: phosphate-containing compound metabolic process (GO:0006796);;	K01507|1.5292e-88|cme:CYME_CMT119C|inorganic pyrophosphatase fused with fructose-1,6-bisphosphatase; K01507 inorganic pyrophosphatase [EC:3.6.1.1] (A)	ko00190:Oxidative phosphorylation	[C]	Energy production and conversion	Inorganic pyrophosphatase	Soluble inorganic pyrophosphatase 6, chloroplastic OS=Arabidopsis thaliana GN=PPA6 PE=1 SV=1	C	Energy production and conversion	inorganic pyrophosphatase, variant [Cladophialophora immunda]
F01.PB1571	--	--	Cellular Component: photosystem I reaction center (GO:0009538);; Biological Process: photosynthesis (GO:0015979);;	K02692|2.3963e-88|csl:COCSUDRAFT_24389|PSI-D1 precursor; K02692 photosystem I subunit II (A)	ko00195:Photosynthesis	--	--	PsaD	Photosystem I reaction center subunit II, chloroplastic OS=Cucumis sativus GN=psaD PE=1 SV=1	H	Coenzyme transport and metabolism	PSI-D1 precursor [Coccomyxa subellipsoidea C-169]
F01.PB27673	--	--	Molecular Function: sequence-specific DNA binding transcription factor activity (GO:0003700);; Cellular Component: nucleus (GO:0005634);; Biological Process: regulation of transcription, DNA-templated (GO:0006355);;	K14514|0|mdm:103431796|ETHYLENE INSENSITIVE 3-like 1 protein; K14514 ethylene-insensitive protein 3 (A)	ko04075:Plant hormone signal transduction	--	--	Ethylene insensitive 3	Protein ETHYLENE INSENSITIVE 3 OS=Arabidopsis thaliana GN=EIN3 PE=1 SV=1	K	Transcription	ETHYLENE INSENSITIVE 3-like 1 protein [Malus domestica]
F01.PB37948	[E]	Amino acid transport and metabolism	Cellular Component: membrane (GO:0016020);; Biological Process: transmembrane transport (GO:0055085);;	--	--	[E]	Amino acid transport and metabolism	Amino acid permease;; Amino acid permease;; Translation initiation factor IF-3, C-terminal domain;; Amino acid permease	--	E	Amino acid transport and metabolism	hypothetical protein A1O1_02248 [Capronia coronata CBS 617.96]
F01.PB5173	--	--	--	--	--	--	--	--	Peroxisome biogenesis protein 22 OS=Arabidopsis thaliana GN=PEX22 PE=1 SV=1	S	Function unknown	PREDICTED: peroxisome biogenesis protein 22-like isoform X1 [Malus domestica]
F01.PB24223	[R]	General function prediction only	Biological Process: chlorophyll catabolic process (GO:0015996);; Molecular Function: hydrolase activity (GO:0016787);;	--	--	[R]	General function prediction only	Haloacid dehalogenase-like hydrolase;; HAD-hyrolase-like;; haloacid dehalogenase-like hydrolase	5-amino-6-(5-phospho-D-ribitylamino)uracil phosphatase, chloroplastic OS=Arabidopsis thaliana GN=PYRP2 PE=1 SV=1	R	General function prediction only	PREDICTED: sugar phosphatase YfbT-like [Malus domestica]
F01.PB43628	[R]	General function prediction only	--	--	--	--	--	--	--	S	Function unknown	hypothetical protein PV05_11979 [Exophiala xenobiotica]
F01.PB33018	[RTKL]	--	Molecular Function: RNA binding (GO:0003723);; Molecular Function: RNA-directed DNA polymerase activity (GO:0003964);; Molecular Function: protein kinase activity (GO:0004672);; Molecular Function: ATP binding (GO:0005524);; Biological Process: RNA-dependent DNA replication (GO:0006278);; Biological Process: protein phosphorylation (GO:0006468);; Cellular Component: integral component of membrane…	--	--	[T]	Signal transduction mechanisms	Leucine Rich repeats (2 copies);; Leucine Rich Repeat;; Leucine rich repeat;; Leucine Rich repeat;; Leucine rich repeat;; Protein tyrosine kinase;; Protein kinase domain	Protein STRUBBELIG-RECEPTOR FAMILY 8 OS=Arabidopsis thaliana GN=SRF8 PE=2 SV=1	T	Signal transduction mechanisms	PREDICTED: protein STRUBBELIG-RECEPTOR FAMILY 8-like [Malus domestica]
F01.PB27183	--	--	Molecular Function: DNA binding (GO:0003677);; Molecular Function: sequence-specific DNA binding transcription factor activity (GO:0003700);; Cellular Component: nucleus (GO:0005634);; Biological Process: regulation of transcription, DNA-templated (GO:0006355);;	K09286|7.65518e-119|mdm:103452857|AP2D1, ERF1; ethylene-responsive transcription factor RAP2-3-like; K09286 EREBP-like factor (A)	--	--	--	AP2 domain	Ethylene-responsive transcription factor RAP2-3 OS=Arabidopsis thaliana GN=RAP2-3 PE=1 SV=2	K	Transcription	PREDICTED: ethylene-responsive transcription factor RAP2-3-like isoform X1 [Malus domestica]
F01.PB54323	--	--	--	--	--	--	--	NB-ARC domain;; Sucrase/ferredoxin-like;; TIR domain;; ATPase family associated with various cellular activities (AAA)	TMV resistance protein N OS=Nicotiana glutinosa GN=N PE=1 SV=1	T	Signal transduction mechanisms	PREDICTED: TMV resistance protein N-like [Pyrus x bretschneideri]
F01.PB36065	--	--	--	--	--	--	--	Domain of unknown function (DUF3527)	--	S	Function unknown	PREDICTED: uncharacterized protein LOC103447462 [Malus domestica]
F01.PB45079	--	--	--	--	--	[R]	General function prediction only	Leucine Rich repeat	F-box protein At-B OS=Arabidopsis thaliana GN=ATB PE=2 SV=1	R	General function prediction only	PREDICTED: F-box protein At-B-like [Malus domestica]
F01.PB33155	--	--	--	K16277|8.06262e-169|mdm:103435692|E3 ubiquitin protein ligase DRIP2-like; K16277 E3 ubiquitin-protein ligase DRIP [EC:6.3.2.19] (A)	--	[S]	Function unknown	Zinc finger, C3HC4 type (RING finger);; Zinc finger, C3HC4 type (RING finger);; zinc-RING finger domain;; Zinc-finger of the MIZ type in Nse subunit	E3 ubiquitin protein ligase DRIP1 OS=Arabidopsis thaliana GN=DRIP1 PE=1 SV=2	O	Posttranslational modification, protein turnover, chaperones	PREDICTED: E3 ubiquitin protein ligase DRIP2-like [Pyrus x bretschneideri]
F01.PB6624	[I]	Lipid transport and metabolism	Cellular Component: membrane (GO:0016020);; Molecular Function: kinase activity (GO:0016301);; Biological Process: phosphorylation (GO:0016310);;	K15892|5.93381e-159|pxb:103958984|probable phytol kinase 2, chloroplastic; K15892 farnesol kinase [EC:2.7.1.-] (A)	ko00900:Terpenoid backbone biosynthesis	[S]	Function unknown	Cytidylyltransferase family	Probable phytol kinase 3, chloroplastic OS=Glycine max PE=2 SV=1	S	Function unknown	PREDICTED: farnesol kinase, chloroplastic [Pyrus x bretschneideri]
F01.PB29982	--	--	Biological Process: carbohydrate biosynthetic process (GO:0016051);; Molecular Function: polygalacturonate 4-alpha-galacturonosyltransferase activity (GO:0047262);;	K13648|0|mdm:103429252|probable galacturonosyltransferase 15; K13648 alpha-1,4-galacturonosyltransferase [EC:2.4.1.43] (A)	ko00500:Starch and sucrose metabolism;ko00520:Amino sugar and nucleotide sugar metabolism	--	--	Glycosyl transferase family 8	Probable galacturonosyltransferase 15 OS=Arabidopsis thaliana GN=GAUT15 PE=2 SV=1	G	Carbohydrate transport and metabolism	PREDICTED: probable galacturonosyltransferase 15 [Malus domestica]
F01.PB35635	[O]	Posttranslational modification, protein turnover, chaperones	Biological Process: ubiquitin-dependent protein catabolic process (GO:0006511);; Cellular Component: cullin-RING ubiquitin ligase complex (GO:0031461);; Molecular Function: ubiquitin protein ligase binding (GO:0031625);;	--	--	[D]	Cell cycle control, cell division, chromosome partitioning	Cullin family;; Cullin family;; Cullin family;; Cullin protein neddylation domain	Cullin-3A OS=Arabidopsis thaliana GN=CUL3A PE=1 SV=1	D	Cell cycle control, cell division, chromosome partitioning	hypothetical protein HMPREF1541_07389 [Cyphellophora europaea CBS 101466]
F01.PB17690	[J]	Translation, ribosomal structure and biogenesis	--	K12590|2.05594e-157|mdm:103416066|exosome complex exonuclease RRP46 homolog; K12590 exosome complex component RRP46 (A)	ko03018:RNA degradation	[J]	Translation, ribosomal structure and biogenesis	3' exoribonuclease family, domain 1	Exosome complex exonuclease RRP46 homolog OS=Arabidopsis thaliana GN=RRP46 PE=2 SV=1	J	Translation, ribosomal structure and biogenesis	PREDICTED: exosome complex exonuclease RRP46 homolog [Malus domestica]
F01.PB26555	--	--	--	--	--	[S]	Function unknown	Armadillo/beta-catenin-like repeat;; U-box domain;; Armadillo-like	U-box domain-containing protein 17 OS=Arabidopsis thaliana GN=PUB17 PE=2 SV=1	S	Function unknown	PREDICTED: U-box domain-containing protein 17-like [Malus domestica]
F01.PB1835	[O]	Posttranslational modification, protein turnover, chaperones	Molecular Function: peptidase activity (GO:0008233);; Cellular Component: intracellular part (GO:0044424);;	K02734|2.52372e-19|ath:AT3G22630|PBD1; 20S proteasome beta subunit D1; K02734 20S proteasome subunit beta 4 [EC:3.4.25.1] (A)	ko03050:Proteasome	[O]	Posttranslational modification, protein turnover, chaperones	--	Proteasome subunit beta type-2-A OS=Arabidopsis thaliana GN=PBD1 PE=1 SV=1	O	Posttranslational modification, protein turnover, chaperones	hypothetical protein M404DRAFT_839055 [Pisolithus tinctorius Marx 270]
F01.PB14548	--	--	Cellular Component: integral component of membrane (GO:0016021);;	K13946|1.65309e-157|mdm:103424476|auxin transporter-like protein 2; K13946 auxin influx carrier (AUX1 LAX family) (A)	ko04075:Plant hormone signal transduction	[E]	Amino acid transport and metabolism	Transmembrane amino acid transporter protein;; Transmembrane amino acid transporter protein	Auxin transporter protein 1 OS=Arabidopsis thaliana GN=AUX1 PE=1 SV=1	E	Amino acid transport and metabolism	PREDICTED: auxin transporter-like protein 2 [Malus domestica]
F01.PB30131	[B]	Chromatin structure and dynamics	--	K11650|7.34329e-158|cmo:103491785|SWI/SNF complex component SNF12 homolog; K11650 SWI/SNF-related matrix-associated actin-dependent regulator of chromatin subfamily D (A)	--	[BK]	--	SWIB/MDM2 domain	SWI/SNF complex component SNF12 homolog OS=Arabidopsis thaliana GN=At5g14170 PE=1 SV=1	B	Chromatin structure and dynamics	PREDICTED: SWI/SNF complex component SNF12 homolog [Cucumis melo]
F01.PB25558	--	--	--	--	--	[R]	General function prediction only	UBX domain	Plant UBX domain-containing protein 11 OS=Arabidopsis thaliana GN=PUX11 PE=1 SV=2	O	Posttranslational modification, protein turnover, chaperones	PREDICTED: plant UBX domain-containing protein 11 [Malus domestica]
F01.PB9735	--	--	--	--	--	--	--	--	--	--	--	PREDICTED: NAC domain-containing protein 68-like [Malus domestica]
F01.PB4800	--	--	--	--	--	[R]	General function prediction only	PPR repeat;; PPR repeat family;; Pentatricopeptide repeat domain;; Tetratricopeptide repeat;; Tetratricopeptide repeat;; Tetratricopeptide repeat;; PPR repeat;; Tetratricopeptide repeat	Pentatricopeptide repeat-containing protein At1g60770 OS=Arabidopsis thaliana GN=At1g60770 PE=2 SV=1	R	General function prediction only	PREDICTED: pentatricopeptide repeat-containing protein At1g60770 [Pyrus x bretschneideri]
F01.PB18428	--	--	--	K12194|2.70955e-87|mdm:103455845|vacuolar protein sorting-associated protein 32 homolog 2-like; K12194 charged multivesicular body protein 4 (A)	ko04144:Endocytosis	[U]	Intracellular trafficking, secretion, and vesicular transport	Snf7	Vacuolar protein sorting-associated protein 32 homolog 1 OS=Arabidopsis thaliana GN=VPS32.1 PE=1 SV=1	U	Intracellular trafficking, secretion, and vesicular transport	PREDICTED: vacuolar protein sorting-associated protein 32 homolog 2-like [Malus domestica]
F01.PB42563	--	--	--	--	--	--	--	Chlorophyll A-B binding protein	Chlorophyll a-b binding protein 1B-21, chloroplastic OS=Hordeum vulgare GN=LHC Ib-21 PE=1 SV=1	S	Function unknown	hypothetical protein GPECTOR_2g1529 [Gonium pectorale]
F01.PB44990	--	--	--	--	--	--	--	--	--	R	General function prediction only	hypothetical protein Z518_03420 [Rhinocladiella mackenziei CBS 650.93]
F01.PB40304	[RTKL]	--	--	K08818|0|mdm:103420302|cyclin-dependent kinase G-2-like; K08818 cell division cycle 2-like [EC:2.7.11.22] (A)	--	[R]	General function prediction only	Protein kinase domain;; Protein tyrosine kinase;; Kinase-like	Cyclin-dependent kinase G-2 OS=Oryza sativa subsp. japonica GN=CDKG-2 PE=2 SV=2	T	Signal transduction mechanisms	PREDICTED: cyclin-dependent kinase G-2-like [Malus domestica]
F01.PB52183	--	--	Molecular Function: Ran GTPase binding (GO:0008536);;	--	--	[S]	Function unknown	Regulator of chromosome condensation (RCC1) repeat;; Regulator of chromosome condensation (RCC1) repeat	Ultraviolet-B receptor UVR8 OS=Arabidopsis thaliana GN=UVR8 PE=1 SV=1	S	Function unknown	PREDICTED: ultraviolet-B receptor UVR8-like [Malus domestica]
F01.PB31395	--	--	--	--	--	--	--	Fungal Zn(2)-Cys(6) binuclear cluster domain	--	S	Function unknown	hypothetical protein L228DRAFT_259499 [Xylona heveae TC161]
F01.PB23018	--	--	Molecular Function: DNA binding (GO:0003677);; Molecular Function: chromatin binding (GO:0003682);;	--	--	--	--	Myb-like DNA-binding domain	Transcription factor MYB1R1 OS=Solanum tuberosum PE=2 SV=1	K	Transcription	transcription factor MYB1R1-like [Malus domestica]
F01.PB43120	--	--	--	--	--	--	--	--	--	S	Function unknown	PREDICTED: uncharacterized protein LOC103423227 [Malus domestica]
F01.PB29736	[RTKL]	--	Molecular Function: protein serine/threonine kinase activity (GO:0004674);; Molecular Function: non-membrane spanning protein tyrosine kinase activity (GO:0004715);; Molecular Function: ATP binding (GO:0005524);; Cellular Component: plasma membrane (GO:0005886);; Biological Process: protein phosphorylation (GO:0006468);;	--	--	[T]	Signal transduction mechanisms	Protein kinase domain;; Protein tyrosine kinase	Serine/threonine-protein kinase PBL27 OS=Arabidopsis thaliana GN=PBL27 PE=1 SV=1	T	Signal transduction mechanisms	PREDICTED: serine/threonine-protein kinase CDL1-like [Malus domestica]
F01.PB8902	[T]	Signal transduction mechanisms	Molecular Function: phosphoprotein phosphatase activity (GO:0004721);; Cellular Component: plasma membrane (GO:0005886);; Biological Process: metabolic process (GO:0008152);;	--	--	[T]	Signal transduction mechanisms	Protein phosphatase 2C;; Protein phosphatase 2C;; Stage II sporulation protein E (SpoIIE)	Probable protein phosphatase 2C 10 OS=Arabidopsis thaliana GN=At1g34750 PE=2 SV=1	T	Signal transduction mechanisms	PREDICTED: probable protein phosphatase 2C 10 [Pyrus x bretschneideri]
F01.PB39916	[R]	General function prediction only	--	K17985|0|mdm:103453501|uncharacterized LOC103453501; K17985 activating molecule in BECN1-regulated autophagy protein 1 (A)	--	[R]	General function prediction only	WD domain, G-beta repeat	Protein Mut11 OS=Chlamydomonas reinhardtii GN=Mut11 PE=2 SV=1	R	General function prediction only	PREDICTED: uncharacterized protein LOC103453501 [Malus domestica]
F01.PB20489	[J]	Translation, ribosomal structure and biogenesis	Molecular Function: RNA binding (GO:0003723);; Molecular Function: structural constituent of ribosome (GO:0003735);; Biological Process: translation (GO:0006412);; Cellular Component: small ribosomal subunit (GO:0015935);;	K02981|1.3164e-100|tcc:TCM_040724|Ribosomal protein S5 family protein isoform 1; K02981 small subunit ribosomal protein S2e (A)	ko03010:Ribosome	[J]	Translation, ribosomal structure and biogenesis	Ribosomal protein S5, N-terminal domain;; Ribosomal protein S5, C-terminal domain	40S ribosomal protein S2-3 OS=Arabidopsis thaliana GN=RPS2C PE=1 SV=2	J	Translation, ribosomal structure and biogenesis	40s ribosomal protein s2 [Umbilicaria pustulata]
F01.PB43929	--	--	--	--	--	--	--	--	--	S	Function unknown	PREDICTED: uncharacterized protein LOC103401650 [Malus domestica]
F01.PB40276	[T]	Signal transduction mechanisms	--	--	--	[R]	General function prediction only	Calcineurin-like phosphoesterase;; Galactose oxidase, central domain;; Galactose oxidase, central domain;; Kelch motif;; Kelch motif	Serine/threonine-protein phosphatase BSL1 OS=Arabidopsis thaliana GN=BSL1 PE=1 SV=2	T	Signal transduction mechanisms	PREDICTED: serine/threonine-protein phosphatase BSL1 homolog [Oryza brachyantha]
F01.PB46198	[R]	General function prediction only	--	--	--	[R]	General function prediction only	WD domain, G-beta repeat;; IKI3 family	WD40 repeat-containing protein HOS15 OS=Arabidopsis thaliana GN=HOS15 PE=2 SV=1	R	General function prediction only	Intraflagellar transport protein 80-like [Symbiodinium microadriaticum]
F01.PB18385	--	--	--	K14775|3.42107e-22|gsl:Gasu_36310|60S ribosomal protein-related protein; K14775 ribosome biogenesis protein UTP30 (A)	--	[S]	Function unknown	Ribosomal protein L1p/L10e family;; Ribosomal protein L1p/L10e family	--	S	Function unknown	putative electron transfer flavoprotein alpha-subunit [Phaeomoniella chlamydospora]
F01.PB24686	--	--	Cellular Component: endosome (GO:0005768);; Cellular Component: Golgi apparatus (GO:0005794);; Cellular Component: trans-Golgi network (GO:0005802);; Cellular Component: membrane (GO:0016020);; Biological Process: carbohydrate biosynthetic process (GO:0016051);; Molecular Function: transferase activity, transferring hexosyl groups (GO:0016758);;	--	--	[G]	Carbohydrate transport and metabolism	Glycosyl transferase family 8	Inositol phosphorylceramide glucuronosyltransferase 1 OS=Arabidopsis thaliana GN=IPUT1 PE=1 SV=1	G	Carbohydrate transport and metabolism	PREDICTED: inositol phosphorylceramide glucuronosyltransferase 1 [Malus domestica]
F01.PB33083	[T]	Signal transduction mechanisms	Molecular Function: GTPase activity (GO:0003924);; Molecular Function: GTP binding (GO:0005525);; Biological Process: GTP catabolic process (GO:0006184);;	K06207|0|pxb:103945443|translation factor GUF1 homolog, organellar chromatophore-like; K06207 GTP-binding protein (A)	--	[J]	Translation, ribosomal structure and biogenesis	Elongation factor Tu GTP binding domain;; Elongation factor G C-terminus;; Elongation factor Tu domain 2	Putative elongation factor TypA-like SVR3, chloroplastic OS=Arabidopsis thaliana GN=SVR3 PE=1 SV=1	J	Translation, ribosomal structure and biogenesis	PREDICTED: uncharacterized protein LOC103945443 [Pyrus x bretschneideri]
F01.PB40056	--	--	--	K15501|0|mdm:103435618|serine/threonine-protein phosphatase 6 regulatory subunit 3-like; K15501 serine/threonine-protein phosphatase 6 regulatory subunit 3 (A)	--	[D]	Cell cycle control, cell division, chromosome partitioning	SIT4 phosphatase-associated protein;; SIT4 phosphatase-associated protein	--	D	Cell cycle control, cell division, chromosome partitioning	PREDICTED: serine/threonine-protein phosphatase 6 regulatory subunit 3-like [Malus domestica]
F01.PB14605	--	--	--	--	--	--	--	PLATZ transcription factor	--	S	Function unknown	PREDICTED: uncharacterized protein LOC103409390 [Malus domestica]
F01.PB46947	--	--	--	K11584|0|mdm:103449992|serine/threonine protein phosphatase 2A 57 kDa regulatory subunit B' beta isoform-like; K11584 serine/threonine-protein phosphatase 2A regulatory subunit B' (A)	ko03015:mRNA surveillance pathway	[T]	Signal transduction mechanisms	Protein phosphatase 2A regulatory B subunit (B56 family)	Serine/threonine protein phosphatase 2A 57 kDa regulatory subunit B&apos; beta isoform OS=Arabidopsis thaliana GN=B&apos;BETA PE=1 SV=1	T	Signal transduction mechanisms	PREDICTED: serine/threonine protein phosphatase 2A 57 kDa regulatory subunit B&apos; beta isoform-like [Malus domestica]
F01.PB40664	--	--	--	--	--	--	--	PLAC8 family	Protein PLANT CADMIUM RESISTANCE 10 OS=Arabidopsis thaliana GN=PCR10 PE=2 SV=1	S	Function unknown	PREDICTED: protein PLANT CADMIUM RESISTANCE 10 [Malus domestica]
F01.PB46202	--	--	--	--	--	--	--	Cyclic phosphodiesterase-like protein	Cyclic phosphodiesterase OS=Arabidopsis thaliana GN=At4g18930 PE=1 SV=1	S	Function unknown	PREDICTED: F-box/kelch-repeat protein At3g06240-like isoform X1 [Pyrus x bretschneideri]
F01.PB49573	--	--	Molecular Function: metal ion binding (GO:0046872);;	--	--	--	--	--	Zinc finger protein 4 OS=Arabidopsis thaliana GN=ZFP4 PE=2 SV=2	R	General function prediction only	PREDICTED: zinc finger protein 7-like [Malus domestica]
F01.PB28959	[E]	Amino acid transport and metabolism	Molecular Function: glycine dehydrogenase (decarboxylating) activity (GO:0004375);; Biological Process: glycine catabolic process (GO:0006546);; Molecular Function: pyridoxal phosphate binding (GO:0030170);; Biological Process: oxidation-reduction process (GO:0055114);;	K00281|0|mdm:103455829|glycine dehydrogenase (decarboxylating), mitochondrial; K00281 glycine dehydrogenase [EC:1.4.4.2] (A)	ko00260:Glycine, serine and threonine metabolism;ko01200:Carbon metabolism	[E]	Amino acid transport and metabolism	Glycine cleavage system P-protein;; Aminotransferase class-V;; Beta-eliminating lyase;; Borna disease virus P24 protein	Glycine dehydrogenase (decarboxylating), mitochondrial OS=Solanum tuberosum GN=GDCSP PE=2 SV=1	E	Amino acid transport and metabolism	PREDICTED: glycine dehydrogenase (decarboxylating), mitochondrial [Malus domestica]
F01.PB37772	[P]	Inorganic ion transport and metabolism	--	--	--	--	--	--	--	P	Inorganic ion transport and metabolism	hypothetical protein GALMADRAFT_212745 [Galerina marginata CBS 339.88]
F01.PB8120	--	--	Cellular Component: endoplasmic reticulum (GO:0005783);; Cellular Component: plasma membrane (GO:0005886);;	--	--	[U]	Intracellular trafficking, secretion, and vesicular transport	Endoplasmic reticulum vesicle transporter;; Endoplasmic Reticulum-Golgi Intermediate Compartment (ERGIC);; Endoplasmic reticulum vesicle transporter	Protein disulfide-isomerase 5-4 OS=Arabidopsis thaliana GN=PDIL5-4 PE=2 SV=1	U	Intracellular trafficking, secretion, and vesicular transport	PREDICTED: endoplasmic reticulum-Golgi intermediate compartment protein 3-like [Malus domestica]
F01.PB15990	--	--	Biological Process: mitotic G2 phase (GO:0000085);; Cellular Component: cytosol (GO:0005829);; Biological Process: protein complex assembly (GO:0006461);; Biological Process: sister chromatid cohesion (GO:0007062);; Biological Process: reciprocal meiotic recombination (GO:0007131);; Cellular Component: COP9 signalosome (GO:0008180);; Biological Process: photomorphogenesis (GO:0009640);; Biologica…	K12175|0|mdm:103439133|COP9 signalosome complex subunit 1-like; K12175 COP9 signalosome complex subunit 1 (A)	--	[OT]	--	26S proteasome subunit RPN7;; PCI domain	COP9 signalosome complex subunit 1 OS=Arabidopsis thaliana GN=CSN1 PE=1 SV=2	OT	-	PREDICTED: COP9 signalosome complex subunit 1-like [Malus domestica]
F01.PB14298	--	--	Molecular Function: hydrolase activity (GO:0016787);;	--	--	--	--	X8 domain	PLASMODESMATA CALLOSE-BINDING PROTEIN 3 OS=Arabidopsis thaliana GN=PDCB3 PE=1 SV=1	R	General function prediction only	PREDICTED: PLASMODESMATA CALLOSE-BINDING PROTEIN 4 [Malus domestica]
F01.PB45948	[K]	Transcription	--	K03046|0|pmum:18668007|rpoC2, CP95_p077; RNA polymerase beta' subunit; K03046 DNA-directed RNA polymerase subunit beta' [EC:2.7.7.6] (A)	ko00230:Purine metabolism;ko00240:Pyrimidine metabolism;ko03020:RNA polymerase	--	--	RNA polymerase Rpb1, domain 5	DNA-directed RNA polymerase subunit beta&apos;&apos; OS=Gossypium hirsutum GN=rpoC2 PE=3 SV=1	K	Transcription	RNA polymerase beta&apos; subunit (plastid) [Pyracantha angustifolia]
F01.PB31958	[U]	Intracellular trafficking, secretion, and vesicular transport	Cellular Component: nucleus (GO:0005634);; Cellular Component: cytoplasm (GO:0005737);; Biological Process: protein import into nucleus (GO:0006606);; Molecular Function: protein transporter activity (GO:0008565);;	--	--	[U]	Intracellular trafficking, secretion, and vesicular transport	Armadillo/beta-catenin-like repeat;; HEAT repeats;; HEAT-like repeat;; Importin beta binding domain;; HEAT repeat;; Armadillo-like;; Adaptin N terminal region;; V-ATPase subunit H	Importin subunit alpha-1 OS=Arabidopsis thaliana GN=IMPA1 PE=1 SV=2	U	Intracellular trafficking, secretion, and vesicular transport	PREDICTED: importin subunit alpha-2-like [Pyrus x bretschneideri]
F01.PB20119	--	--	--	--	--	--	--	--	--	S	Function unknown	PREDICTED: uncharacterized protein LOC103423156 [Malus domestica]
F01.PB12357	--	--	Molecular Function: inositol-1,4,5-trisphosphate 3-kinase activity (GO:0008440);;	K00915|0|mdm:103438670|inositol polyphosphate multikinase beta-like; K00915 1D-myo-Inositol-tetrakisphosphate 5-kinase / inositol-polyphosphate multikinase [EC:2.7.1.140 2.7.1.151] (A)	ko00562:Inositol phosphate metabolism;ko04070:Phosphatidylinositol signaling system	[KIT]	--	Inositol polyphosphate kinase	Inositol polyphosphate multikinase beta OS=Arabidopsis thaliana GN=IPK2b PE=1 SV=1	IKT	-	PREDICTED: inositol polyphosphate multikinase beta-like [Malus domestica]
F01.PB14769	[RTKL]	--	Molecular Function: protein serine/threonine kinase activity (GO:0004674);; Molecular Function: protein tyrosine kinase activity (GO:0004713);; Molecular Function: ATP binding (GO:0005524);; Biological Process: DNA repair (GO:0006281);; Biological Process: chromatin organization (GO:0006325);; Biological Process: protein phosphorylation (GO:0006468);; Biological Process: circadian rhythm (GO:0007…	K03097|1.37405e-151|mdm:103403798|casein kinase II subunit alpha; K03097 casein kinase II subunit alpha [EC:2.7.11.1] (A)	ko03008:Ribosome biogenesis in eukaryotes;ko04712:Circadian rhythm - plant	[TDK]	--	Protein kinase domain;; Protein tyrosine kinase	Casein kinase II subunit alpha-2 OS=Arabidopsis thaliana GN=CKA2 PE=1 SV=3	T	Signal transduction mechanisms	PREDICTED: casein kinase II subunit alpha [Malus domestica]
F01.PB23320	[G]	Carbohydrate transport and metabolism	--	K01183|0|mdm:103441854|acidic mammalian chitinase-like; K01183 chitinase [EC:3.2.1.14] (A)	ko00520:Amino sugar and nucleotide sugar metabolism	[G]	Carbohydrate transport and metabolism	Glycosyl hydrolases family 18	--	G	Carbohydrate transport and metabolism	PREDICTED: acidic mammalian chitinase-like [Malus domestica]
F01.PB41243	--	--	--	--	--	--	--	--	--	S	Function unknown	PREDICTED: uncharacterized protein LOC108865707 [Pyrus x bretschneideri]
F01.PB34910	[GEPR]	--	--	--	--	[R]	General function prediction only	Sugar (and other) transporter;; Major Facilitator Superfamily;; Sugar (and other) transporter	Probable plastidic glucose transporter 3 OS=Arabidopsis thaliana GN=At1g79820 PE=2 SV=2	R	General function prediction only	PREDICTED: probable plastidic glucose transporter 3 isoform X2 [Malus domestica]
F01.PB42634	--	--	--	--	--	[K]	Transcription	Associated with HOX;; Homeobox KN domain;; Homeobox domain	BEL1-like homeodomain protein 8 OS=Arabidopsis thaliana GN=BLH8 PE=1 SV=1	K	Transcription	PREDICTED: BEL1-like homeodomain protein 9 isoform X2 [Malus domestica]
F01.PB31338	[LKJ]	--	--	--	--	[A]	RNA processing and modification	DEAD/DEAH box helicase;; Helicase conserved C-terminal domain	DEAD-box ATP-dependent RNA helicase 39 OS=Oryza sativa subsp. japonica GN=Os01g0184500 PE=2 SV=1	A	RNA processing and modification	PREDICTED: DEAD-box ATP-dependent RNA helicase 39 [Pyrus x bretschneideri]
F01.PB24407	--	--	--	K03024|9.27381e-76|pxb:103956694|DNA-directed RNA polymerase III subunit RPC7-like; K03024 DNA-directed RNA polymerase III subunit RPC7 (A)	ko00230:Purine metabolism;ko00240:Pyrimidine metabolism;ko03020:RNA polymerase	--	--	DNA-directed RNA polymerase III subunit Rpc31	--	F	Nucleotide transport and metabolism	PREDICTED: DNA-directed RNA polymerase III subunit rpc31-like [Malus domestica]
F01.PB23066	[I]	Lipid transport and metabolism	Molecular Function: phosphogluconate dehydrogenase (decarboxylating) activity (GO:0004616);; Molecular Function: binding (GO:0005488);; Cellular Component: mitochondrion (GO:0005739);; Cellular Component: chloroplast stroma (GO:0009570);; Molecular Function: glyoxylate reductase (NADP) activity (GO:0030267);; Biological Process: cellular metabolic process (GO:0044237);; Biological Process: primar…	K18121|3.28119e-57|ppp:PHYPADRAFT_114497|hypothetical protein; K18121 glyoxylate/succinic semialdehyde reductase [EC:1.1.1.79 1.1.1.-] (A)	ko00650:Butanoate metabolism;ko01200:Carbon metabolism	[R]	General function prediction only	NAD-binding of NADP-dependent 3-hydroxyisobutyrate dehydrogenase;; NAD binding domain of 6-phosphogluconate dehydrogenase	Glyoxylate/succinic semialdehyde reductase 2, chloroplastic OS=Arabidopsis thaliana GN=GLYR2 PE=1 SV=1	R	General function prediction only	predicted protein [Physcomitrella patens]
F01.PB39812	--	--	--	--	--	--	--	N-terminal C2 in EEIG1 and EHBP1 proteins	--	S	Function unknown	PREDICTED: A-kinase anchor protein 9-like [Malus domestica]
F01.PB55409	--	--	--	K10878|2.54675e-70|pxb:103941907|meiotic recombination protein SPO11-1-like; K10878 meiotic recombination protein SPO11 (A)	--	[L]	Replication, recombination and repair	--	Meiotic recombination protein SPO11-1 OS=Arabidopsis thaliana GN=SPO11-1 PE=1 SV=1	L	Replication, recombination and repair	PREDICTED: meiotic recombination protein SPO11-1-like isoform X1 [Pyrus x bretschneideri]
F01.PB54103	[RTKL]	--	Molecular Function: transferase activity, transferring phosphorus-containing groups (GO:0016772);;	K08852|0|mdm:103434660|serine/threonine-protein kinase/endoribonuclease IRE1a-like; K08852 serine/threonine-protein kinase/endoribonuclease IRE1 [EC:2.7.11.1 3.1.26.-] (A)	ko04141:Protein processing in endoplasmic reticulum	[T]	Signal transduction mechanisms	Protein kinase domain;; Ribonuclease 2-5A;; Protein tyrosine kinase	Serine/threonine-protein kinase/endoribonuclease IRE1a OS=Arabidopsis thaliana GN=IRE1A PE=1 SV=1	T	Signal transduction mechanisms	PREDICTED: serine/threonine-protein kinase/endoribonuclease IRE1a-like [Malus domestica]
F01.PB51072	--	--	Molecular Function: 1-phosphatidylinositol 4-kinase activity (GO:0004430);; Biological Process: phosphatidylinositol phosphorylation (GO:0046854);; Biological Process: phosphatidylinositol-mediated signaling (GO:0048015);;	K00888|0|mdm:103424996|phosphatidylinositol 4-kinase alpha 1; K00888 phosphatidylinositol 4-kinase [EC:2.7.1.67] (A)	ko00562:Inositol phosphate metabolism;ko04070:Phosphatidylinositol signaling system	[T]	Signal transduction mechanisms	Phosphatidylinositol 3- and 4-kinase;; Phosphoinositide 3-kinase family, accessory domain (PIK domain)	Phosphatidylinositol 4-kinase alpha 1 OS=Arabidopsis thaliana GN=PI4KA1 PE=1 SV=2	T	Signal transduction mechanisms	PREDICTED: phosphatidylinositol 4-kinase alpha 1 [Malus domestica]
F01.PB3120	[K]	Transcription	Cellular Component: nucleoplasm part (GO:0044451);; Cellular Component: nuclear DNA-directed RNA polymerase complex (GO:0055029);;	K03014|5.30502e-36|pxb:103945450|DNA-directed RNA polymerases II, IV and V subunit 6A-like; K03014 DNA-directed RNA polymerases I, II, and III subunit RPABC2 (A)	ko00230:Purine metabolism;ko00240:Pyrimidine metabolism;ko03020:RNA polymerase	[K]	Transcription	--	DNA-directed RNA polymerases II, IV and V subunit 6A OS=Arabidopsis thaliana GN=NRPB6A PE=1 SV=1	K	Transcription	PREDICTED: DNA-directed RNA polymerases II, IV and V subunit 6A-like [Malus domestica]
F01.PB32586	[R]	General function prediction only	Cellular Component: plasma membrane (GO:0005886);; Biological Process: response to salt stress (GO:0009651);;	--	--	[R]	General function prediction only	Ankyrin repeats (3 copies);; Ankyrin repeats (many copies);; Ankyrin repeat;; Ankyrin repeat;; Ankyrin repeats (many copies);; Domain of unknown function	Ankyrin repeat-containing protein ITN1 OS=Arabidopsis thaliana GN=ITN1 PE=1 SV=1	R	General function prediction only	PREDICTED: ankyrin repeat-containing protein At3g12360 [Malus domestica]
F01.PB33348	--	--	--	--	--	--	--	--	--	R	General function prediction only	hypothetical protein ANO14919_098940 [fungal sp. No.14919]
F01.PB14113	[J]	Translation, ribosomal structure and biogenesis	Molecular Function: structural constituent of ribosome (GO:0003735);; Cellular Component: ribosome (GO:0005840);; Biological Process: translation (GO:0006412);; Cellular Component: chloroplast (GO:0009507);; Molecular Function: rRNA binding (GO:0019843);;	K02994|3.79616e-84|pmum:18668067|rps8, CP95_p031; ribosomal protein S8; K02994 small subunit ribosomal protein S8 (A)	ko03010:Ribosome	[J]	Translation, ribosomal structure and biogenesis	Ribosomal protein S8	30S ribosomal protein S8, chloroplastic OS=Eucalyptus globulus subsp. globulus GN=rps8 PE=3 SV=1	J	Translation, ribosomal structure and biogenesis	ribosomal protein S8 (chloroplast) [Malus prunifolia]
F01.PB29149	--	--	Molecular Function: zinc ion binding (GO:0008270);;	--	--	[O]	Posttranslational modification, protein turnover, chaperones	--	--	O	Posttranslational modification, protein turnover, chaperones	PREDICTED: DSC E3 ubiquitin ligase complex subunit 1-like isoform X2 [Malus domestica]
F01.PB51867	[O]	Posttranslational modification, protein turnover, chaperones	Molecular Function: ubiquitin-protein transferase activity (GO:0004842);; Cellular Component: nucleus (GO:0005634);; Cellular Component: cytoplasm (GO:0005737);; Biological Process: protein ubiquitination involved in ubiquitin-dependent protein catabolic process (GO:0042787);;	K10587|0|cvr:CHLNCDRAFT_34441|hypothetical protein; K10587 ubiquitin-protein ligase E3 A [EC:6.3.2.19] (A)	ko04120:Ubiquitin mediated proteolysis	[O]	Posttranslational modification, protein turnover, chaperones	HECT-domain (ubiquitin-transferase);; Regulator of chromosome condensation (RCC1) repeat;; Regulator of chromosome condensation (RCC1) repeat;; UBA/TS-N domain;; Regulator of chromosome condensation (RCC1) repeat;; Regulator of chromosome condensation (RCC1) repeat;; Regulator of chromosome condensation (RCC1) repeat	E3 ubiquitin-protein ligase UPL1 OS=Arabidopsis thaliana GN=UPL1 PE=1 SV=3	O	Posttranslational modification, protein turnover, chaperones	hypothetical protein CHLNCDRAFT_34441 [Chlorella variabilis]
F01.PB25720	--	--	--	K00726|0|pxb:103932883|alpha-1,3-mannosyl-glycoprotein 2-beta-N-acetylglucosaminyltransferase-like; K00726 alpha-1,3-mannosyl-glycoprotein beta-1,2-N-acetylglucosaminyltransferase [EC:2.4.1.101] (A)	ko00510:N-Glycan biosynthesis	[G]	Carbohydrate transport and metabolism	GNT-I family;; GNT-I family;; Glycosyl transferase family 2	Alpha-1,3-mannosyl-glycoprotein 2-beta-N-acetylglucosaminyltransferase OS=Arabidopsis thaliana GN=GNTI PE=1 SV=1	G	Carbohydrate transport and metabolism	PREDICTED: alpha-1,3-mannosyl-glycoprotein 2-beta-N-acetylglucosaminyltransferase-like [Pyrus x bretschneideri]
F01.PB5853	[G]	Carbohydrate transport and metabolism	Molecular Function: catalytic activity (GO:0003824);;	K01623|5.53265e-127|mdm:103453936|fructose-bisphosphate aldolase cytoplasmic isozyme-like; K01623 fructose-bisphosphate aldolase, class I [EC:4.1.2.13] (A)	ko00010:Glycolysis / Gluconeogenesis;ko00030:Pentose phosphate pathway;ko00051:Fructose and mannose metabolism;ko00710:Carbon fixation in photosynthetic organisms;ko01200:Carbon metabolism;ko01230:Biosynthesis of amino acids	[G]	Carbohydrate transport and metabolism	Fructose-bisphosphate aldolase class-I	Fructose-bisphosphate aldolase 5, cytosolic OS=Arabidopsis thaliana GN=FBA5 PE=1 SV=1	G	Carbohydrate transport and metabolism	fructose-bisphosphate aldolase 1, partial [Linum grandiflorum]
F01.PB23704	[IM]	--	Biological Process: isopentenyl diphosphate biosynthetic process, methylerythritol 4-phosphate pathway (GO:0019288);; Biological Process: oxidation-reduction process (GO:0055114);;	K03527|0|mdm:103420733|4-hydroxy-3-methylbut-2-enyl diphosphate reductase, chloroplastic-like; K03527 4-hydroxy-3-methylbut-2-enyl diphosphate reductase [EC:1.17.1.2] (A)	ko00900:Terpenoid backbone biosynthesis	--	--	LytB protein;; LytB protein	4-hydroxy-3-methylbut-2-enyl diphosphate reductase, chloroplastic OS=Oryza sativa subsp. japonica GN=ISPH PE=2 SV=1	H	Coenzyme transport and metabolism	PREDICTED: 4-hydroxy-3-methylbut-2-enyl diphosphate reductase, chloroplastic-like [Malus domestica]
F01.PB40447	[F]	Nucleotide transport and metabolism	--	K01490|0|mdm:103414308|AMP deaminase-like; K01490 AMP deaminase [EC:3.5.4.6] (A)	ko00230:Purine metabolism	[F]	Nucleotide transport and metabolism	Adenosine/AMP deaminase;; Adenosine/AMP deaminase	AMP deaminase OS=Arabidopsis thaliana GN=AMPD PE=1 SV=2	F	Nucleotide transport and metabolism	PREDICTED: AMP deaminase-like [Malus domestica]
F01.PB34990	[G]	Carbohydrate transport and metabolism	Molecular Function: alpha,alpha-trehalose-phosphate synthase (UDP-forming) activity (GO:0003825);; Molecular Function: trehalose-phosphatase activity (GO:0004805);; Biological Process: trehalose biosynthetic process (GO:0005992);;	K16055|0|mdm:103437743|probable alpha,alpha-trehalose-phosphate synthase [UDP-forming] 10; K16055 trehalose 6-phosphate synthase/phosphatase [EC:2.4.1.15 3.1.3.12] (A)	ko00500:Starch and sucrose metabolism	[G]	Carbohydrate transport and metabolism	Trehalose-phosphatase;; haloacid dehalogenase-like hydrolase;; Glycosyltransferase family 20;; Glycosyltransferase family 20;; Glycosyltransferase family 20	Probable alpha,alpha-trehalose-phosphate synthase [UDP-forming] 10 OS=Arabidopsis thaliana GN=TPS10 PE=2 SV=1	G	Carbohydrate transport and metabolism	PREDICTED: probable alpha,alpha-trehalose-phosphate synthase [UDP-forming] 10 [Malus domestica]
F01.PB46408	--	--	Molecular Function: mannosyl-oligosaccharide 1,2-alpha-mannosidase activity (GO:0004571);; Molecular Function: calcium ion binding (GO:0005509);; Biological Process: metabolic process (GO:0008152);; Cellular Component: membrane (GO:0016020);;	K01230|0|mdm:103443254|mannosyl-oligosaccharide 1,2-alpha-mannosidase MNS1-like; K01230 mannosyl-oligosaccharide alpha-1,2-mannosidase [EC:3.2.1.113] (A)	ko00510:N-Glycan biosynthesis;ko04141:Protein processing in endoplasmic reticulum	[G]	Carbohydrate transport and metabolism	Glycosyl hydrolase family 47	Mannosyl-oligosaccharide 1,2-alpha-mannosidase MNS1 OS=Arabidopsis thaliana GN=MNS1 PE=1 SV=1	G	Carbohydrate transport and metabolism	PREDICTED: mannosyl-oligosaccharide 1,2-alpha-mannosidase MNS1-like [Malus domestica]
F01.PB47007	[G]	Carbohydrate transport and metabolism	Molecular Function: UTP:glucose-1-phosphate uridylyltransferase activity (GO:0003983);; Cellular Component: cytoplasm (GO:0005737);; Biological Process: glycogen biosynthetic process (GO:0005978);; Biological Process: trehalose biosynthetic process (GO:0005992);; Biological Process: UDP-glucose metabolic process (GO:0006011);; Biological Process: (1->6)-beta-D-glucan biosynthetic process (GO:0006…	K00963|1.60693e-172|ccp:CHC_T00009281001|UDPglucose pyrophosphorylase; K00963 UTP--glucose-1-phosphate uridylyltransferase [EC:2.7.7.9] (A)	ko00040:Pentose and glucuronate interconversions;ko00052:Galactose metabolism;ko00500:Starch and sucrose metabolism;ko00520:Amino sugar and nucleotide sugar metabolism	[G]	Carbohydrate transport and metabolism	UTP--glucose-1-phosphate uridylyltransferase	UTP--glucose-1-phosphate uridylyltransferase OS=Musa acuminata GN=UGPA PE=2 SV=1	G	Carbohydrate transport and metabolism	utp-glucose-1-phosphate uridylyltransferase [Umbilicaria pustulata]
F01.PB39055	--	--	--	--	--	[TU]	--	--	--	TU	-	PREDICTED: uncharacterized protein LOC103446594 isoform X2 [Malus domestica]
F01.PB47526	[OU]	--	--	--	--	[O]	Posttranslational modification, protein turnover, chaperones	Zinc knuckle	Cold shock protein 1 OS=Arabidopsis thaliana GN=CSP1 PE=1 SV=1	O	Posttranslational modification, protein turnover, chaperones	PREDICTED: zinc finger CCHC domain-containing protein 7-like isoform X2 [Pyrus x bretschneideri]
F01.PB35169	--	--	Molecular Function: protein serine/threonine kinase activity (GO:0004674);; Molecular Function: ATP binding (GO:0005524);; Biological Process: protein phosphorylation (GO:0006468);; Biological Process: transmembrane receptor protein tyrosine kinase signaling pathway (GO:0007169);; Biological Process: anthocyanin-containing compound biosynthetic process (GO:0009718);; Biological Process: response …	--	--	--	--	Protein tyrosine kinase;; Protein kinase domain;; Leucine Rich repeats (2 copies);; Leucine rich repeat;; Leucine Rich Repeat;; Leucine Rich repeat	Probable inactive leucine-rich repeat receptor-like protein kinase At3g03770 OS=Arabidopsis thaliana GN=At3g03770 PE=2 SV=1	T	Signal transduction mechanisms	PREDICTED: probable inactive leucine-rich repeat receptor-like protein kinase At3g03770 [Pyrus x bretschneideri]
F01.PB13461	--	--	Molecular Function: aspartic-type endopeptidase activity (GO:0004190);; Biological Process: proteolysis (GO:0006508);;	K08245|7.64083e-81|mpp:MICPUCDRAFT_51434|hypothetical protein; K08245 phytepsin [EC:3.4.23.40] (A)	--	[O]	Posttranslational modification, protein turnover, chaperones	Eukaryotic aspartyl protease;; Xylanase inhibitor N-terminal;; Aspartyl protease;; Xylanase inhibitor C-terminal	Aspartic proteinase A1 OS=Arabidopsis thaliana GN=APA1 PE=1 SV=1	O	Posttranslational modification, protein turnover, chaperones	vacuolar protease A precursor [Alternaria alternata]
F01.PB7097	[R]	General function prediction only	--	--	--	[R]	General function prediction only	ABC transporter;; ABC transporter;; AAA domain	ABC transporter F family member 5 OS=Arabidopsis thaliana GN=ABCF5 PE=2 SV=1	R	General function prediction only	PREDICTED: ABC transporter F family member 5 [Pyrus x bretschneideri]
F01.PB40732	--	--	--	K14839|1.80255e-123|pxb:103934155|nucleolar protein 16-like; K14839 nucleolar protein 16 (A)	--	[J]	Translation, ribosomal structure and biogenesis	Ribosome biogenesis protein Nop16	--	J	Translation, ribosomal structure and biogenesis	PREDICTED: nucleolar protein 16-like [Pyrus x bretschneideri]
F01.PB49686	[J]	Translation, ribosomal structure and biogenesis	Molecular Function: UTP:glucose-1-phosphate uridylyltransferase activity (GO:0003983);; Cellular Component: cytoplasm (GO:0005737);; Biological Process: metabolic process (GO:0008152);;	K00963|5.04261e-71|mdm:103444244|UTP--glucose-1-phosphate uridylyltransferase; K00963 UTP--glucose-1-phosphate uridylyltransferase [EC:2.7.7.9] (A)	ko00040:Pentose and glucuronate interconversions;ko00052:Galactose metabolism;ko00500:Starch and sucrose metabolism;ko00520:Amino sugar and nucleotide sugar metabolism	[G]	Carbohydrate transport and metabolism	UTP--glucose-1-phosphate uridylyltransferase	UTP--glucose-1-phosphate uridylyltransferase OS=Pyrus pyrifolia PE=2 SV=1	G	Carbohydrate transport and metabolism	PREDICTED: UTP--glucose-1-phosphate uridylyltransferase [Malus domestica]
F01.PB48909	--	--	--	--	--	--	--	Vacuolar segregation subunit 7	--	S	Function unknown	hypothetical protein PV06_05483 [Exophiala oligosperma]
F01.PB8834	[O]	Posttranslational modification, protein turnover, chaperones	--	K09529|6.39993e-179|mdm:103454292|chaperone protein dnaJ 6-like; K09529 DnaJ homolog subfamily C member 9 (A)	--	[O]	Posttranslational modification, protein turnover, chaperones	DnaJ domain	Chaperone protein dnaJ 6 OS=Arabidopsis thaliana GN=ATJ6 PE=2 SV=1	O	Posttranslational modification, protein turnover, chaperones	PREDICTED: chaperone protein dnaJ 6 [Malus domestica]
F01.PB13681	--	--	--	--	--	[S]	Function unknown	PAP2 superfamily C-terminal;; PAP2 superfamily	Phosphatidylinositol:ceramide inositolphosphotransferase 2 OS=Arabidopsis thaliana GN=IPCS2 PE=2 SV=1	S	Function unknown	PREDICTED: phosphatidylinositol:ceramide inositolphosphotransferase 2 [Pyrus x bretschneideri]
F01.PB5657	[T]	Signal transduction mechanisms	Molecular Function: phosphorelay sensor kinase activity (GO:0000155);; Biological Process: phosphorelay signal transduction system (GO:0000160);; Molecular Function: ATP binding (GO:0005524);; Cellular Component: membrane (GO:0016020);; Biological Process: signal transduction by phosphorylation (GO:0023014);;	K14509|0|mdm:103408133|ethylene response sensor 1-like; K14509 ethylene receptor [EC:2.7.13.-] (A)	ko04075:Plant hormone signal transduction	[T]	Signal transduction mechanisms	His Kinase A (phospho-acceptor) domain;; GAF domain;; GAF domain;; Histidine kinase-, DNA gyrase B-, and HSP90-like ATPase	Probable ethylene response sensor 1 OS=Oryza sativa subsp. japonica GN=ERS1 PE=2 SV=1	T	Signal transduction mechanisms	probable ethylene response sensor 1 [Malus domestica]
F01.PB41768	--	--	--	--	--	--	--	--	--	S	Function unknown	hypothetical protein AOQ84DRAFT_268068, partial [Glonium stellatum]
F01.PB47644	[RTKL]	--	--	--	--	[R]	General function prediction only	Protein kinase domain;; Protein tyrosine kinase	Serine/threonine-protein kinase AFC1 OS=Arabidopsis thaliana GN=AFC1 PE=2 SV=2	T	Signal transduction mechanisms	PREDICTED: dual specificity tyrosine-phosphorylation-regulated kinase mbk-2-like isoform X2 [Malus domestica]
F01.PB33317	--	--	--	--	--	--	--	--	--	S	Function unknown	PREDICTED: uncharacterized protein LOC103948376 [Pyrus x bretschneideri]
F01.PB31672	[O]	Posttranslational modification, protein turnover, chaperones	--	K08675|0|fve:101313904|lon protease homolog, mitochondrial-like; K08675 Lon-like ATP-dependent protease [EC:3.4.21.-] (A)	--	[O]	Posttranslational modification, protein turnover, chaperones	Lon protease (S16) C-terminal proteolytic domain;; Lon protease (S16) C-terminal proteolytic domain;; Subunit ChlI of Mg-chelatase;; ATP-dependent protease La (LON) domain	Lon protease homolog 1, mitochondrial OS=Arabidopsis thaliana GN=LON1 PE=1 SV=2	L	Replication, recombination and repair	PREDICTED: lon protease homolog 1, mitochondrial-like [Ziziphus jujuba]
F01.PB15505	[RTKL]	--	--	--	--	[T]	Signal transduction mechanisms	Protein tyrosine kinase;; Protein kinase domain	Serine/threonine-protein kinase EDR1 OS=Arabidopsis thaliana GN=EDR1 PE=1 SV=1	T	Signal transduction mechanisms	PREDICTED: uncharacterized protein LOC103435299 [Malus domestica]
F01.PB45670	--	--	Cellular Component: integral component of membrane (GO:0016021);;	K17086|0|csl:COCSUDRAFT_52126|EMP/nonaspanin domain family protein; K17086 transmembrane 9 superfamily member 2/4 (A)	--	[U]	Intracellular trafficking, secretion, and vesicular transport	Endomembrane protein 70	Transmembrane 9 superfamily member 11 OS=Arabidopsis thaliana GN=TMN11 PE=2 SV=1	U	Intracellular trafficking, secretion, and vesicular transport	EMP/nonaspanin domain family protein [Coccomyxa subellipsoidea C-169]
F01.PB56509	--	--	--	--	--	[R]	General function prediction only	Zinc finger C-x8-C-x5-C-x3-H type (and similar)	Zinc finger CCCH domain-containing protein 32 OS=Arabidopsis thaliana GN=At2g47850 PE=2 SV=2	R	General function prediction only	PREDICTED: zinc finger CCCH domain-containing protein 32-like isoform X2 [Malus domestica]
F01.PB44726	[QR]	--	--	--	--	[A]	RNA processing and modification	Putative methyltransferase	--	A	RNA processing and modification	hypothetical protein ANO11243_053330 [fungal sp. No.11243]
F01.PB28874	[U]	Intracellular trafficking, secretion, and vesicular transport	--	--	--	[S]	Function unknown	Armadillo/beta-catenin-like repeat;; BTB/POZ domain;; HEAT repeats;; HEAT repeat;; V-ATPase subunit H;; HEAT-like repeat	ARM REPEAT PROTEIN INTERACTING WITH ABF2 OS=Arabidopsis thaliana GN=ARIA PE=1 SV=2	R	General function prediction only	PREDICTED: ARM REPEAT PROTEIN INTERACTING WITH ABF2-like isoform X1 [Malus domestica]
F01.PB26875	[G]	Carbohydrate transport and metabolism	Molecular Function: ribulose-phosphate 3-epimerase activity (GO:0004750);; Biological Process: pentose-phosphate shunt (GO:0006098);; Cellular Component: chloroplast thylakoid membrane (GO:0009535);; Biological Process: reductive pentose-phosphate cycle (GO:0019253);;	K01783|6.55515e-146|mdm:103437847|ribulose-phosphate 3-epimerase, chloroplastic-like; K01783 ribulose-phosphate 3-epimerase [EC:5.1.3.1] (A)	ko00030:Pentose phosphate pathway;ko00040:Pentose and glucuronate interconversions;ko00710:Carbon fixation in photosynthetic organisms;ko01200:Carbon metabolism;ko01230:Biosynthesis of amino acids	[G]	Carbohydrate transport and metabolism	Ribulose-phosphate 3 epimerase family;; Ribulose-phosphate 3 epimerase family;; Ribulose-phosphate 3 epimerase family	Ribulose-phosphate 3-epimerase, chloroplastic OS=Spinacia oleracea GN=RPE PE=1 SV=1	G	Carbohydrate transport and metabolism	PREDICTED: ribulose-phosphate 3-epimerase, chloroplastic-like [Malus domestica]
F01.PB9638	[E]	Amino acid transport and metabolism	--	K13832|1.74414e-135|mdm:103434002|bifunctional 3-dehydroquinate dehydratase/shikimate dehydrogenase, chloroplastic-like; K13832 3-dehydroquinate dehydratase / shikimate dehydrogenase [EC:4.2.1.10 1.1.1.25] (A)	ko00400:Phenylalanine, tyrosine and tryptophan biosynthesis;ko01230:Biosynthesis of amino acids	[E]	Amino acid transport and metabolism	Shikimate / quinate 5-dehydrogenase;; NADP oxidoreductase coenzyme F420-dependent;; Shikimate dehydrogenase substrate binding domain	Bifunctional 3-dehydroquinate dehydratase/shikimate dehydrogenase, chloroplastic OS=Arabidopsis thaliana GN=EMB3004 PE=1 SV=1	E	Amino acid transport and metabolism	PREDICTED: bifunctional 3-dehydroquinate dehydratase/shikimate dehydrogenase, chloroplastic-like [Malus domestica]
F01.PB7575	--	--	--	--	--	[R]	General function prediction only	DnaJ domain	Auxilin-like protein 1 OS=Arabidopsis thaliana GN=AUL1 PE=2 SV=2	O	Posttranslational modification, protein turnover, chaperones	PREDICTED: LOW QUALITY PROTEIN: auxilin-like protein 1 [Malus domestica]
F01.PB6276	--	--	Molecular Function: DNA binding (GO:0003677);;	--	--	--	--	Domain of unknown function (DUF296)	AT-hook motif nuclear-localized protein 10 OS=Arabidopsis thaliana GN=AHL10 PE=1 SV=2	S	Function unknown	PREDICTED: AT-hook motif nuclear-localized protein 10-like [Malus domestica]
F01.PB1636	--	--	Cellular Component: protein phosphatase type 2A complex (GO:0000159);; Biological Process: signal transduction (GO:0007165);; Molecular Function: protein phosphatase type 2A regulator activity (GO:0008601);;	K11584|1.33328e-105|pxb:103962991|serine/threonine protein phosphatase 2A 57 kDa regulatory subunit B' iota isoform-like; K11584 serine/threonine-protein phosphatase 2A regulatory subunit B' (A)	ko03015:mRNA surveillance pathway	[T]	Signal transduction mechanisms	Protein phosphatase 2A regulatory B subunit (B56 family)	Serine/threonine protein phosphatase 2A 57 kDa regulatory subunit B&apos; kappa isoform OS=Arabidopsis thaliana GN=B&apos;KAPPA PE=2 SV=1	T	Signal transduction mechanisms	PREDICTED: serine/threonine protein phosphatase 2A 57 kDa regulatory subunit B&apos; iota isoform-like [Pyrus x bretschneideri]
F01.PB2259	--	--	Cellular Component: plasma membrane (GO:0005886);; Molecular Function: methylthioadenosine nucleosidase activity (GO:0008930);; Biological Process: ethylene biosynthetic process (GO:0009693);; Biological Process: L-methionine biosynthetic process from S-adenosylmethionine (GO:0019284);; Biological Process: L-methionine biosynthetic process from methylthioadenosine (GO:0019509);; Biological Proces…	K01244|1.04574e-168|pxb:103958479|5'-methylthioadenosine/S-adenosylhomocysteine nucleosidase 2-like; K01244 5'-methylthioadenosine nucleosidase [EC:3.2.2.16] (A)	ko00270:Cysteine and methionine metabolism	--	--	Phosphorylase superfamily	5&apos;-methylthioadenosine/S-adenosylhomocysteine nucleosidase 1 OS=Arabidopsis thaliana GN=MTN1 PE=1 SV=1	E	Amino acid transport and metabolism	PREDICTED: 5&apos;-methylthioadenosine/S-adenosylhomocysteine nucleosidase 2-like [Pyrus x bretschneideri]
F01.PB17503	--	--	--	K14977|2.42734e-154|pmum:103342603|ureidoglycine aminohydrolase; K14977 (S)-ureidoglycine aminohydrolase [EC:3.5.3.26] (A)	ko00230:Purine metabolism	--	--	Cupin domain;; Cupin domain;; AraC-like ligand binding domain	(S)-ureidoglycine aminohydrolase OS=Arabidopsis thaliana GN=UGLYAH PE=1 SV=1	R	General function prediction only	PREDICTED: (S)-ureidoglycine aminohydrolase [Prunus mume]
F01.PB13498	[U]	Intracellular trafficking, secretion, and vesicular transport	Biological Process: intracellular transport (GO:0046907);;	K15306|1.75029e-47|vcn:VOLCADRAFT_76590|hypothetical protein; K15306 Ran-binding protein 1 (A)	--	[U]	Intracellular trafficking, secretion, and vesicular transport	RanBP1 domain;; RanBP1 domain	Ran-binding protein 1 homolog a OS=Arabidopsis thaliana GN=RANBP1A PE=1 SV=1	U	Intracellular trafficking, secretion, and vesicular transport	hypothetical protein GPECTOR_18g169 [Gonium pectorale]
F01.PB6089	[L]	Replication, recombination and repair	--	K02335|0|mdm:103430112|uncharacterized LOC103430112; K02335 DNA polymerase I [EC:2.7.7.7] (A)	ko00230:Purine metabolism;ko00240:Pyrimidine metabolism;ko03030:DNA replication;ko03410:Base excision repair;ko03420:Nucleotide excision repair;ko03440:Homologous recombination	[R]	General function prediction only	DNA polymerase family A	DNA polymerase I B, chloroplastic/mitochondrial OS=Arabidopsis thaliana GN=POLIB PE=2 SV=1	L	Replication, recombination and repair	PREDICTED: DNA polymerase I B, chloroplastic/mitochondrial-like [Malus domestica]
F01.PB55886	--	--	--	K11699|0|mdm:103452960|probable RNA-dependent RNA polymerase 3; K11699 RNA-dependent RNA polymerase [EC:2.7.7.48] (A)	--	[A]	RNA processing and modification	RNA dependent RNA polymerase	Probable RNA-dependent RNA polymerase 3 OS=Arabidopsis thaliana GN=RDR3 PE=3 SV=2	A	RNA processing and modification	PREDICTED: probable RNA-dependent RNA polymerase 3 [Malus domestica]
F01.PB54573	[P]	Inorganic ion transport and metabolism	Molecular Function: ATP binding (GO:0005524);; Molecular Function: magnesium-importing ATPase activity (GO:0015444);; Biological Process: magnesium ion transport (GO:0015693);; Cellular Component: integral component of membrane (GO:0016021);; Molecular Function: metal ion binding (GO:0046872);;	--	--	[P]	Inorganic ion transport and metabolism	E1-E2 ATPase;; Cation transporter/ATPase, N-terminus;; Putative hydrolase of sodium-potassium ATPase alpha subunit;; haloacid dehalogenase-like hydrolase;; Cation transporting ATPase, C-terminus;; haloacid dehalogenase-like hydrolase	Calcium-transporting ATPase 3, endoplasmic reticulum-type OS=Arabidopsis thaliana GN=ECA3 PE=2 SV=3	P	Inorganic ion transport and metabolism	PREDICTED: magnesium-transporting ATPase, P-type 1-like [Malus domestica]
F01.PB6243	--	--	Molecular Function: oxidoreductase activity, acting on paired donors, with incorporation or reduction of molecular oxygen, 2-oxoglutarate as one donor, and incorporation of one atom each of oxygen into both donors (GO:0016706);;	--	--	[QR]	--	--	2-oxoglutarate-dependent dioxygenase DAO OS=Oryza sativa subsp. japonica GN=DAO PE=2 SV=2	Q	Secondary metabolites biosynthesis, transport and catabolism	PREDICTED: 2-oxoglutarate-dependent dioxygenase DAO-like [Malus domestica]
F01.PB13551	--	--	--	--	--	[R]	General function prediction only	--	--	R	General function prediction only	kanadaptin [Prunus persica]
F01.PB1808	--	--	--	--	--	[R]	General function prediction only	Zinc knuckle;; Zinc knuckle	--	A	RNA processing and modification	PREDICTED: squamous cell carcinoma antigen recognized by T-cells 3 [Malus domestica]
F01.PB24367	--	--	--	K17613|0|pxb:103959518|uncharacterized LOC103959518; K17613 calcineurin-binding protein cabin-1 (A)	--	--	--	--	--	S	Function unknown	PREDICTED: uncharacterized protein LOC103959518 [Pyrus x bretschneideri]
F01.PB22431	--	--	Molecular Function: calcium ion binding (GO:0005509);; Molecular Function: calcium-dependent phospholipid binding (GO:0005544);;	K17099|0|mdm:103428407|annexin-like protein RJ4; K17099 annexin A13 (A)	--	[U]	Intracellular trafficking, secretion, and vesicular transport	Annexin	Annexin-like protein RJ4 OS=Fragaria ananassa PE=2 SV=2	U	Intracellular trafficking, secretion, and vesicular transport	PREDICTED: LOW QUALITY PROTEIN: annexin-like protein RJ4 [Malus domestica]
F01.PB54361	--	--	--	--	--	[TU]	--	--	--	TU	-	PREDICTED: uncharacterized protein LOC103958022 [Pyrus x bretschneideri]
F01.PB41864	--	--	--	--	--	--	--	SnoaL-like domain	--	--	--	hypothetical protein ASPCAL07495 [Aspergillus calidoustus]
F01.PB27867	[R]	General function prediction only	--	--	--	[R]	General function prediction only	Ankyrin repeats (3 copies);; Ankyrin repeat;; Ankyrin repeats (many copies);; Ankyrin repeats (many copies);; Domain of unknown function;; Ankyrin repeat	Ankyrin repeat-containing protein BDA1 OS=Arabidopsis thaliana GN=BAD1 PE=1 SV=1	R	General function prediction only	PREDICTED: ankyrin repeat-containing protein At5g02620-like [Malus domestica]
F01.PB17955	--	--	--	--	--	[R]	General function prediction only	F-box-like	F-box/LRR-repeat protein At3g48880 OS=Arabidopsis thaliana GN=At3g48880 PE=2 SV=1	R	General function prediction only	PREDICTED: LOW QUALITY PROTEIN: F-box/LRR-repeat protein At3g48880-like [Pyrus x bretschneideri]
F01.PB14997	--	--	--	--	--	--	--	Frigida-like protein	FRIGIDA-like protein 4b OS=Arabidopsis thaliana GN=FRL4B PE=1 SV=1	S	Function unknown	PREDICTED: FRIGIDA-like protein 4a [Malus domestica]
F01.PB45169	--	--	Biological Process: regulation of transcription, DNA-templated (GO:0006355);;	--	--	--	--	GRAS domain family;; GRAS domain family	Scarecrow-like protein 33 OS=Arabidopsis thaliana GN=SCL33 PE=1 SV=1	R	General function prediction only	PREDICTED: scarecrow-like protein 30 [Malus domestica]
F01.PB7174	--	--	--	--	--	--	--	--	--	S	Function unknown	PREDICTED: uncharacterized protein LOC103941610 isoform X2 [Pyrus x bretschneideri]
F01.PB49019	--	--	--	--	--	--	--	GRIP domain	Protein GRIP OS=Arabidopsis thaliana GN=GRIP PE=1 SV=2	U	Intracellular trafficking, secretion, and vesicular transport	PREDICTED: protein GRIP [Malus domestica]
F01.PB12952	--	--	Biological Process: mitotic G2 phase (GO:0000085);; Biological Process: pyrimidine ribonucleotide biosynthetic process (GO:0009220);; Biological Process: photomorphogenesis (GO:0009640);; Biological Process: regulation of flower development (GO:0009909);; Biological Process: cullin deneddylation (GO:0010388);; Biological Process: histone lysine methylation (GO:0034968);;	--	--	[R]	General function prediction only	Pentatricopeptide repeat domain;; PPR repeat family;; PPR repeat	Pentatricopeptide repeat-containing protein At4g35850, mitochondrial OS=Arabidopsis thaliana GN=At4g35850 PE=1 SV=1	R	General function prediction only	PREDICTED: pentatricopeptide repeat-containing protein At4g35850, mitochondrial-like [Malus domestica]
F01.PB23340	--	--	--	--	--	[K]	Transcription	Homeobox KN domain;; Homeobox domain	Homeobox protein BEL1 homolog OS=Arabidopsis thaliana GN=BEL1 PE=1 SV=2	K	Transcription	PREDICTED: homeobox protein BEL1 homolog [Malus domestica]
F01.PB21310	[RTKL]	--	--	K13412|0|mdm:103444856|calcium-dependent protein kinase 11; K13412 calcium-dependent protein kinase [EC:2.7.11.1] (A)	ko04626:Plant-pathogen interaction	[T]	Signal transduction mechanisms	Protein kinase domain;; Protein tyrosine kinase;; EF hand;; EF-hand domain pair;; EF-hand domain;; EF hand;; EF-hand domain pair;; Cytoskeletal-regulatory complex EF hand;; Protein kinase domain;; Protein tyrosine kinase	Calcium-dependent protein kinase 11 OS=Arabidopsis thaliana GN=CPK11 PE=1 SV=2	T	Signal transduction mechanisms	PREDICTED: calcium-dependent protein kinase 11 [Malus domestica]
F01.PB39271	--	--	--	--	--	--	--	--	--	S	Function unknown	hypothetical protein ANO11243_044730 [fungal sp. No.11243]
F01.PB13915	--	--	--	--	--	[U]	Intracellular trafficking, secretion, and vesicular transport	PRA1 family protein	PRA1 family protein F2 OS=Arabidopsis thaliana GN=PRA1F2 PE=1 SV=1	U	Intracellular trafficking, secretion, and vesicular transport	PREDICTED: PRA1 family protein F3-like [Pyrus x bretschneideri]
F01.PB30759	--	--	--	--	--	--	--	Glycosyl transferase family 90	--	R	General function prediction only	SH3 domain [Umbilicaria pustulata]
F01.PB53806	[L]	Replication, recombination and repair	Molecular Function: ATP binding (GO:0005524);; Biological Process: mismatch repair (GO:0006298);; Molecular Function: mismatched DNA binding (GO:0030983);;	K08736|0|mdm:103439741|DNA mismatch repair protein MSH3; K08736 DNA mismatch repair protein MSH3 (A)	ko03430:Mismatch repair	[L]	Replication, recombination and repair	MutS domain V;; MutS domain III;; MutS domain I;; MutS domain II;; MutS family domain IV	DNA mismatch repair protein MSH3 OS=Arabidopsis thaliana GN=MSH3 PE=1 SV=2	L	Replication, recombination and repair	PREDICTED: DNA mismatch repair protein MSH3 isoform X2 [Malus domestica]
F01.PB39218	--	--	Cellular Component: plasma membrane (GO:0005886);; Cellular Component: integral component of membrane (GO:0016021);;	--	--	--	--	Tetraspanin family	Tetraspanin-3 OS=Arabidopsis thaliana GN=TET3 PE=1 SV=1	S	Function unknown	PREDICTED: tetraspanin-3-like [Malus domestica]
F01.PB12612	--	--	Molecular Function: sequence-specific DNA binding transcription factor activity (GO:0003700);; Cellular Component: nucleus (GO:0005634);; Biological Process: regulation of transcription, DNA-templated (GO:0006355);; Molecular Function: sequence-specific DNA binding (GO:0043565);;	K09060|0|mdm:103426809|G-box-binding factor 1-like; K09060 plant G-box-binding factor (A)	--	--	--	G-box binding protein MFMR;; bZIP transcription factor;; Basic region leucine zipper	G-box-binding factor 1 OS=Arabidopsis thaliana GN=GBF1 PE=1 SV=2	K	Transcription	G-box-binding factor 1-like [Malus domestica]
F01.PB28238	--	--	--	--	--	[O]	Posttranslational modification, protein turnover, chaperones	Ring finger domain;; RING-H2 zinc finger;; Zinc finger, C3HC4 type (RING finger);; Zinc finger, C3HC4 type (RING finger);; Zinc finger, C3HC4 type (RING finger)	E3 ubiquitin-protein ligase MBR2 OS=Arabidopsis thaliana GN=MBR2 PE=1 SV=1	O	Posttranslational modification, protein turnover, chaperones	PREDICTED: uncharacterized protein LOC103448732 [Malus domestica]
F01.PB11133	--	--	--	--	--	--	--	--	--	S	Function unknown	PREDICTED: uncharacterized protein LOC103400142 [Malus domestica]
F01.PB52154	--	--	Biological Process: defense response (GO:0006952);; Biological Process: signal transduction (GO:0007165);; Biological Process: regulation of cellular metabolic process (GO:0031323);; Biological Process: cellular protein metabolic process (GO:0044267);;	--	--	[O]	Posttranslational modification, protein turnover, chaperones	Ring finger domain;; RING-H2 zinc finger;; Anaphase-promoting complex subunit 11 RING-H2 finger;; Zinc finger, C3HC4 type (RING finger)	E3 ubiquitin-protein ligase RHF1A OS=Arabidopsis thaliana GN=RHF1A PE=1 SV=1	O	Posttranslational modification, protein turnover, chaperones	PREDICTED: E3 ubiquitin-protein ligase RHF1A-like [Pyrus x bretschneideri]
F01.PB8604	[T]	Signal transduction mechanisms	--	K00898|0|mdm:103452620|[Pyruvate dehydrogenase (acetyl-transferring)] kinase, mitochondrial-like; K00898 pyruvate dehydrogenase kinase 2/3/4 [EC:2.7.11.2] (A)	--	[T]	Signal transduction mechanisms	Mitochondrial branched-chain alpha-ketoacid dehydrogenase kinase;; Histidine kinase-, DNA gyrase B-, and HSP90-like ATPase;; Histidine kinase-, DNA gyrase B-, and HSP90-like ATPase	[Pyruvate dehydrogenase (acetyl-transferring)] kinase, mitochondrial OS=Arabidopsis thaliana GN=PDK PE=1 SV=1	T	Signal transduction mechanisms	PREDICTED: pyruvate dehydrogenase (acetyl-transferring) kinase, mitochondrial-like [Malus domestica]
F01.PB56533	--	--	--	--	--	--	--	--	--	S	Function unknown	PREDICTED: uncharacterized protein LOC103436761 [Malus domestica]
F01.PB25694	--	--	--	--	--	[S]	Function unknown	Lung seven transmembrane receptor	--	S	Function unknown	PREDICTED: transmembrane protein 87B-like [Malus domestica]
F01.PB45621	--	--	--	--	--	[R]	General function prediction only	PPR repeat;; PPR repeat family;; PPR repeat;; Pentatricopeptide repeat domain;; Sensor_kinase_SpoOB-type, alpha-helical domain	Pentatricopeptide repeat-containing protein At2g06000 OS=Arabidopsis thaliana GN=At2g06000 PE=2 SV=1	R	General function prediction only	PREDICTED: pentatricopeptide repeat-containing protein At2g06000-like [Malus domestica]
F01.PB50293	--	--	--	--	--	--	--	--	--	S	Function unknown	hypothetical protein PV09_04742 [Verruconis gallopava]
F01.PB46744	--	--	Biological Process: microtubule cytoskeleton organization (GO:0000226);; Biological Process: cytokinesis (GO:0000910);; Molecular Function: microtubule binding (GO:0008017);;	K16732|0|mdm:103439586|65-kDa microtubule-associated protein 3-like; K16732 protein regulator of cytokinesis 1 (A)	--	[DZ]	--	Microtubule associated protein (MAP65/ASE1 family)	65-kDa microtubule-associated protein 3 OS=Arabidopsis thaliana GN=MAP65-3 PE=1 SV=1	Z	Cytoskeleton	PREDICTED: 65-kDa microtubule-associated protein 3-like [Malus domestica]
F01.PB50014	--	--	--	--	--	[R]	General function prediction only	3'-5' exonuclease	Werner Syndrome-like exonuclease OS=Arabidopsis thaliana GN=WEX PE=1 SV=1	L	Replication, recombination and repair	PREDICTED: Werner Syndrome-like exonuclease isoform X2 [Malus domestica]
F01.PB34802	--	--	--	--	--	[R]	General function prediction only	YT521-B-like domain	30-kDa cleavage and polyadenylation specificity factor 30 OS=Arabidopsis thaliana GN=CPSF30 PE=1 SV=1	R	General function prediction only	PREDICTED: uncharacterized protein LOC103429778 isoform X1 [Malus domestica]
F01.PB5504	--	--	Molecular Function: oxidoreductase activity, acting on single donors with incorporation of molecular oxygen, incorporation of two atoms of oxygen (GO:0016702);; Molecular Function: oxidoreductase activity, acting on paired donors, with incorporation or reduction of molecular oxygen, 2-oxoglutarate as one donor, and incorporation of one atom each of oxygen into both donors (GO:0016706);; Biologica…	--	--	[QR]	--	2OG-Fe(II) oxygenase superfamily	2-oxoglutarate-dependent dioxygenase DAO OS=Oryza sativa subsp. japonica GN=DAO PE=2 SV=2	Q	Secondary metabolites biosynthesis, transport and catabolism	adventitious rooting related oxygenase [Malus domestica]
F01.PB28832	[RTKL]	--	Molecular Function: protein kinase activity (GO:0004672);; Molecular Function: ATP binding (GO:0005524);; Biological Process: protein phosphorylation (GO:0006468);; Cellular Component: integral component of membrane (GO:0016021);;	--	--	[T]	Signal transduction mechanisms	Protein tyrosine kinase;; Protein kinase domain;; Leucine rich repeat N-terminal domain	Inactive receptor-like serine/threonine-protein kinase At2g40270 OS=Arabidopsis thaliana GN=At2g40270 PE=2 SV=2	T	Signal transduction mechanisms	PREDICTED: inactive receptor-like serine/threonine-protein kinase At2g40270 [Malus domestica]
F01.PB13204	[T]	Signal transduction mechanisms	Molecular Function: protein domain specific binding (GO:0019904);;	K06630|0|mdm:103426670|14-3-3-like protein D; K06630 14-3-3 protein epsilon (A)	--	[O]	Posttranslational modification, protein turnover, chaperones	14-3-3 protein	14-3-3-like protein D OS=Glycine max GN=GF14D PE=2 SV=1	O	Posttranslational modification, protein turnover, chaperones	PREDICTED: 14-3-3-like protein D [Malus domestica]
F01.PB50517	[J]	Translation, ribosomal structure and biogenesis	--	--	--	[J]	Translation, ribosomal structure and biogenesis	--	110 kDa U5 small nuclear ribonucleoprotein component CLO OS=Arabidopsis thaliana GN=CLO PE=1 SV=1	J	Translation, ribosomal structure and biogenesis	PREDICTED: uncharacterized protein LOC103455284 [Malus domestica]
F01.PB709	[O]	Posttranslational modification, protein turnover, chaperones	Biological Process: nuclear membrane fusion (GO:0000740);; Molecular Function: ATP binding (GO:0005524);; Biological Process: response to heat (GO:0009408);; Biological Process: embryo sac cellularization (GO:0009558);; Biological Process: embryo sac egg cell differentiation (GO:0009560);; Biological Process: polar nucleus fusion (GO:0010197);; Biological Process: synergid death (GO:0010198);; Mo…	K03686|2.10237e-113|mdm:103413404|chaperone protein dnaJ 1, mitochondrial; K03686 molecular chaperone DnaJ (A)	--	[O]	Posttranslational modification, protein turnover, chaperones	DnaJ C terminal domain	Chaperone protein dnaJ GFA2, mitochondrial OS=Arabidopsis thaliana GN=GFA2 PE=2 SV=1	O	Posttranslational modification, protein turnover, chaperones	PREDICTED: chaperone protein dnaJ GFA2, mitochondrial [Malus domestica]
F01.PB48134	--	--	Molecular Function: metal ion binding (GO:0046872);;	K15691|0|mdm:103450024|E3 ubiquitin-protein ligase RFWD3-like; K15691 E3 ubiquitin-protein ligase RFWD3 [EC:6.3.2.19] (A)	--	[O]	Posttranslational modification, protein turnover, chaperones	Ring finger domain;; Zinc finger, C3HC4 type (RING finger);; Zinc finger, C3HC4 type (RING finger)	--	O	Posttranslational modification, protein turnover, chaperones	PREDICTED: E3 ubiquitin-protein ligase RFWD3-like [Malus domestica]
F01.PB23655	--	--	Molecular Function: DNA binding (GO:0003677);;	K09419|0|mdm:103443410|heat stress transcription factor A-5-like; K09419 heat shock transcription factor, other eukaryote (A)	--	[K]	Transcription	--	Heat stress transcription factor A-5 OS=Arabidopsis thaliana GN=HSFA5 PE=2 SV=1	K	Transcription	PREDICTED: heat stress transcription factor A-5-like [Malus domestica]
F01.PB14029	--	--	--	--	--	[R]	General function prediction only	Alpha/beta hydrolase family;; alpha/beta hydrolase fold	--	R	General function prediction only	PREDICTED: monoacylglycerol lipase ABHD6-like [Malus domestica]
F01.PB46406	--	--	--	K01187|2.33826e-75|pxb:103942752|neutral alpha-glucosidase C-like; K01187 alpha-glucosidase [EC:3.2.1.20] (A)	ko00052:Galactose metabolism;ko00500:Starch and sucrose metabolism	[GMO]	--	--	--	GMO	-	PREDICTED: uncharacterized protein LOC103942752, partial [Pyrus x bretschneideri]
F01.PB40288	--	--	--	--	--	--	--	Di-glucose binding within endoplasmic reticulum;; Leucine Rich repeats (2 copies);; Leucine rich repeat;; Leucine Rich Repeat;; Leucine Rich Repeat	Probable LRR receptor-like serine/threonine-protein kinase At1g53440 OS=Arabidopsis thaliana GN=At1g53440 PE=2 SV=2	T	Signal transduction mechanisms	PREDICTED: probable LRR receptor-like serine/threonine-protein kinase At1g53440 [Malus domestica]
F01.PB42903	[R]	General function prediction only	--	--	--	[QR]	--	non-haem dioxygenase in morphine synthesis N-terminal;; 2OG-Fe(II) oxygenase superfamily	Protein DMR6-LIKE OXYGENASE 2 OS=Arabidopsis thaliana GN=DLO2 PE=2 SV=1	Q	Secondary metabolites biosynthesis, transport and catabolism	PREDICTED: protein DMR6-LIKE OXYGENASE 2-like [Malus domestica]
F01.PB33002	[BK]	--	--	K11723|0|mdm:103436735|uncharacterized LOC103436735; K11723 bromodomain-containing protein 7/9 (A)	--	[R]	General function prediction only	Bromodomain	Transcription factor GTE11 OS=Arabidopsis thaliana GN=GTE11 PE=1 SV=1	R	General function prediction only	PREDICTED: uncharacterized protein LOC103436735 isoform X3 [Malus domestica]
F01.PB5522	[Q]	Secondary metabolites biosynthesis, transport and catabolism	--	K00517|0|mdm:103432708|isoflavone 2'-hydroxylase-like; K00517 [EC:1.14.-.-] (A)	ko00903:Limonene and pinene degradation;ko00945:Stilbenoid, diarylheptanoid and gingerol biosynthesis	[Q]	Secondary metabolites biosynthesis, transport and catabolism	Cytochrome P450	Cytochrome P450 81E8 OS=Medicago truncatula GN=CYP81E8 PE=2 SV=1	Q	Secondary metabolites biosynthesis, transport and catabolism	PREDICTED: LOW QUALITY PROTEIN: cytochrome P450 81E8-like [Malus domestica]
F01.PB38659	--	--	Molecular Function: inositol hexakisphosphate binding (GO:0000822);; Biological Process: auxin-activated signaling pathway (GO:0009734);;	--	--	[R]	General function prediction only	--	Transport inhibitor response 1-like protein OS=Arabidopsis thaliana GN=At5g49980 PE=2 SV=1	R	General function prediction only	PREDICTED: transport inhibitor response 1-like protein [Malus domestica]
F01.PB55351	[T]	Signal transduction mechanisms	--	K04460|0|pxb:103947307|serine/threonine-protein phosphatase 7 long form homolog; K04460 serine/threonine-protein phosphatase 5 [EC:3.1.3.16] (A)	--	[R]	General function prediction only	Plant mobile domain;; Calcineurin-like phosphoesterase	Serine/threonine-protein phosphatase 7 OS=Arabidopsis thaliana GN=PP7 PE=1 SV=1	R	General function prediction only	PREDICTED: serine/threonine-protein phosphatase 7 long form homolog isoform X2 [Pyrus x bretschneideri]
F01.PB37462	--	--	--	--	--	[S]	Function unknown	Armadillo/beta-catenin-like repeat;; U-box domain;; HEAT repeats;; Armadillo-like	U-box domain-containing protein 4 OS=Arabidopsis thaliana GN=PUB4 PE=1 SV=3	S	Function unknown	PREDICTED: U-box domain-containing protein 4-like [Pyrus x bretschneideri]
F01.PB21083	--	--	--	--	--	--	--	Late embryogenesis abundant protein	--	S	Function unknown	PREDICTED: uncharacterized protein LOC103944863 [Pyrus x bretschneideri]
F01.PB3962	[R]	General function prediction only	--	K14004|0|mdm:103411180|protein SEC13 homolog; K14004 protein transport protein SEC13 (A)	ko03013:RNA transport;ko04141:Protein processing in endoplasmic reticulum	[U]	Intracellular trafficking, secretion, and vesicular transport	WD domain, G-beta repeat	Protein transport protein SEC13 homolog B OS=Arabidopsis thaliana GN=SEC13B PE=1 SV=1	U	Intracellular trafficking, secretion, and vesicular transport	PREDICTED: protein transport protein SEC13 homolog B-like [Malus domestica]
F01.PB38625	[RTKL]	--	Molecular Function: transmembrane receptor protein serine/threonine kinase activity (GO:0004675);; Molecular Function: ATP binding (GO:0005524);; Cellular Component: plasma membrane (GO:0005886);; Biological Process: protein phosphorylation (GO:0006468);; Biological Process: transmembrane receptor protein serine/threonine kinase signaling pathway (GO:0007178);; Cellular Component: integral compon…	--	--	--	--	Leucine Rich repeats (2 copies);; Leucine rich repeat;; Leucine Rich Repeat;; Leucine rich repeat;; Protein tyrosine kinase;; Protein kinase domain;; Leucine Rich repeats (2 copies);; Leucine Rich Repeat;; Leucine Rich repeat;; Protein kinase domain;; Protein tyrosine kinase	Receptor-like kinase TMK3 OS=Arabidopsis thaliana GN=TMK3 PE=2 SV=1	T	Signal transduction mechanisms	PREDICTED: receptor protein kinase TMK1-like [Malus domestica]
F01.PB26893	[KT]	--	--	K03969|0|pxb:103930506|membrane-associated 30 kDa protein, chloroplastic; K03969 phage shock protein A (A)	--	--	--	PspA/IM30 family	Membrane-associated 30 kDa protein, chloroplastic OS=Pisum sativum GN=IM30 PE=2 SV=1	S	Function unknown	PREDICTED: membrane-associated 30 kDa protein, chloroplastic [Pyrus x bretschneideri]
F01.PB11357	[R]	General function prediction only	Molecular Function: organic cyclic compound binding (GO:0097159);; Molecular Function: heterocyclic compound binding (GO:1901363);;	K11294|1.12272e-175|mdm:103403401|nucleolin 1-like; K11294 nucleolin (A)	--	[K]	Transcription	RNA recognition motif. (a.k.a. RRM, RBD, or RNP domain);; RNA recognition motif (a.k.a. RRM, RBD, or RNP domain);; Nup53/35/40-type RNA recognition motif;; RNA recognition motif. (a.k.a. RRM, RBD, or RNP domain)	Nucleolin 2 OS=Oryza sativa subsp. japonica GN=Os04g0620700 PE=2 SV=2	A	RNA processing and modification	PREDICTED: nucleolin 1-like [Malus domestica]
F01.PB11451	--	--	Molecular Function: binding (GO:0005488);; Molecular Function: oxidoreductase activity (GO:0016491);;	K05280|1.31915e-96|mdm:103455413|flavonoid 3'-monooxygenase-like; K05280 flavonoid 3'-monooxygenase [EC:1.14.13.21] (A)	ko00941:Flavonoid biosynthesis;ko00944:Flavone and flavonol biosynthesis	[Q]	Secondary metabolites biosynthesis, transport and catabolism	Cytochrome P450;; Cytochrome P450;; Cytochrome P450	Flavonoid 3&apos;-monooxygenase OS=Petunia hybrida GN=CYP75B2 PE=2 SV=1	Q	Secondary metabolites biosynthesis, transport and catabolism	flavonoid 3&apos; hydroxylase [Malus domestica]
F01.PB24487	[R]	General function prediction only	Biological Process: metabolic process (GO:0008152);; Molecular Function: hydrolase activity (GO:0016787);;	K07025|0|pxb:103964682|uncharacterized LOC103964682; K07025 putative hydrolase of the HAD superfamily (A)	--	[R]	General function prediction only	Haloacid dehalogenase-like hydrolase;; HAD-hyrolase-like	--	R	General function prediction only	PREDICTED: uncharacterized protein LOC103964682 [Pyrus x bretschneideri]
F01.PB40719	[FJ]	--	Biological Process: metabolic process (GO:0008152);; Molecular Function: zinc ion binding (GO:0008270);; Molecular Function: hydrolase activity (GO:0016787);;	--	--	[F]	Nucleotide transport and metabolism	Cytidine and deoxycytidylate deaminase zinc-binding region	tRNA(adenine(34)) deaminase, chloroplastic OS=Arabidopsis thaliana GN=TADA PE=1 SV=1	F	Nucleotide transport and metabolism	PREDICTED: guanine deaminase [Malus domestica]
F01.PB15485	[GOU]	--	--	K15356|0|mdm:103437231|GDP-mannose transporter GONST1; K15356 GDP-mannose transporter (A)	--	[GOU]	--	--	GDP-mannose transporter GONST1 OS=Arabidopsis thaliana GN=GONST1 PE=1 SV=2	P	Inorganic ion transport and metabolism	PREDICTED: GDP-mannose transporter GONST1 [Malus domestica]
F01.PB45334	--	--	Cellular Component: endosome (GO:0005768);; Biological Process: lipid metabolic process (GO:0006629);; Cellular Component: organelle membrane (GO:0031090);; Cellular Component: intracellular organelle part (GO:0044446);; Molecular Function: carboxylic ester hydrolase activity (GO:0052689);;	--	--	[UI]	--	Lipase (class 3)	--	I	Lipid transport and metabolism	hypothetical protein ANO11243_060590 [fungal sp. No.11243]
F01.PB14676	[E]	Amino acid transport and metabolism	--	K01738|3.05055e-41|aly:ARALYDRAFT_892598|pyridoxal-5'-phosphate-dependent enzyme, beta family protein; K01738 cysteine synthase A [EC:2.5.1.47] (A)	ko00270:Cysteine and methionine metabolism;ko00920:Sulfur metabolism;ko01200:Carbon metabolism;ko01230:Biosynthesis of amino acids	[E]	Amino acid transport and metabolism	--	--	E	Amino acid transport and metabolism	Tryptophan synthase beta subunit-like PLP-dependent enzymes superfamily [Corchorus capsularis]
F01.PB11561	[H]	Coenzyme transport and metabolism	Molecular Function: nicotinate-nucleotide diphosphorylase (carboxylating) activity (GO:0004514);; Molecular Function: nicotinate phosphoribosyltransferase activity (GO:0004516);; Biological Process: NAD biosynthetic process (GO:0009435);; Biological Process: nicotinate nucleotide salvage (GO:0019358);;	K00763|0|pxb:103935248|nicotinate phosphoribosyltransferase-like; K00763 nicotinate phosphoribosyltransferase [EC:6.3.4.21] (A)	ko00760:Nicotinate and nicotinamide metabolism	[H]	Coenzyme transport and metabolism	Nicotinate phosphoribosyltransferase (NAPRTase) family	Nicotinate phosphoribosyltransferase 2 OS=Arabidopsis thaliana GN=NAPRT2 PE=2 SV=1	H	Coenzyme transport and metabolism	PREDICTED: nicotinate phosphoribosyltransferase 2-like [Pyrus x bretschneideri]
F01.PB42086	[FE]	--	Molecular Function: magnesium ion binding (GO:0000287);; Molecular Function: ribose phosphate diphosphokinase activity (GO:0004749);; Biological Process: ribonucleoside monophosphate biosynthetic process (GO:0009156);; Biological Process: nucleotide biosynthetic process (GO:0009165);; Molecular Function: kinase activity (GO:0016301);; Biological Process: phosphorylation (GO:0016310);;	K00948|1.27374e-41|zma:100272744|EC synthetase; K00948 ribose-phosphate pyrophosphokinase [EC:2.7.6.1] (A)	ko00030:Pentose phosphate pathway;ko00230:Purine metabolism;ko01200:Carbon metabolism;ko01230:Biosynthesis of amino acids	[FE]	--	N-terminal domain of ribose phosphate pyrophosphokinase;; Phosphoribosyl synthetase-associated domain	Ribose-phosphate pyrophosphokinase 1, chloroplastic OS=Arabidopsis thaliana GN=PRS1 PE=2 SV=2	F	Nucleotide transport and metabolism	ribose-phosphate pyrophosphokinase 4 [Clohesyomyces aquaticus]
F01.PB2003	--	--	Cellular Component: integral component of membrane (GO:0016021);;	--	--	[U]	Intracellular trafficking, secretion, and vesicular transport	Rer1 family	Protein RER1B OS=Arabidopsis thaliana GN=RER1B PE=1 SV=2	U	Intracellular trafficking, secretion, and vesicular transport	PREDICTED: protein RER1B-like [Malus domestica]
F01.PB48898	[U]	Intracellular trafficking, secretion, and vesicular transport	Cellular Component: plasma membrane (GO:0005886);; Biological Process: proteolysis (GO:0006508);; Molecular Function: serine-type peptidase activity (GO:0008236);;	--	--	[OU]	--	--	--	OU	-	PREDICTED: mitochondrial inner membrane protease subunit 2-like [Malus domestica]
F01.PB32959	[T]	Signal transduction mechanisms	--	K01102|4.60413e-65|pxb:103942602|protein phosphatase 2C homolog C10F6.17c-like; K01102 pyruvate dehydrogenase phosphatase [EC:3.1.3.43] (A)	--	[T]	Signal transduction mechanisms	Protein phosphatase 2C	Probable protein phosphatase 2C 40 OS=Arabidopsis thaliana GN=At3g16560 PE=2 SV=1	T	Signal transduction mechanisms	hypothetical protein V490_02172 [Pseudogymnoascus sp. VKM F-3557]
F01.PB56897	[RTKL]	--	--	--	--	--	--	--	Receptor-like protein kinase HAIKU2 OS=Arabidopsis thaliana GN=IKU2 PE=1 SV=1	T	Signal transduction mechanisms	PREDICTED: receptor-like protein kinase HAIKU2 [Malus domestica]
F01.PB31084	[G]	Carbohydrate transport and metabolism	Molecular Function: structural constituent of ribosome (GO:0003735);; Molecular Function: UTP:glucose-1-phosphate uridylyltransferase activity (GO:0003983);; Cellular Component: ribosome (GO:0005840);; Biological Process: translation (GO:0006412);;	K00963|0|mdm:103407923|UTP--glucose-1-phosphate uridylyltransferase-like; K00963 UTP--glucose-1-phosphate uridylyltransferase [EC:2.7.7.9] (A)	ko00040:Pentose and glucuronate interconversions;ko00052:Galactose metabolism;ko00500:Starch and sucrose metabolism;ko00520:Amino sugar and nucleotide sugar metabolism	[G]	Carbohydrate transport and metabolism	UTP--glucose-1-phosphate uridylyltransferase;; Ribosomal protein S2;; UTP--glucose-1-phosphate uridylyltransferase	UTP--glucose-1-phosphate uridylyltransferase OS=Musa acuminata GN=UGPA PE=2 SV=1	GJ	-	PREDICTED: ribosomal protein S2, mitochondrial-like isoform X2 [Malus domestica]
F01.PB39056	--	--	Biological Process: protein glycosylation (GO:0006486);; Biological Process: cellulose biosynthetic process (GO:0030244);; Biological Process: Golgi vesicle transport (GO:0048193);;	--	--	[S]	Function unknown	Gryzun, putative trafficking through Golgi;; Foie gras liver health family 1	--	S	Function unknown	PREDICTED: trafficking protein particle complex subunit 11 [Pyrus x bretschneideri]
F01.PB41120	[RTKL]	--	Molecular Function: protein serine/threonine kinase activity (GO:0004674);; Molecular Function: ATP binding (GO:0005524);; Biological Process: protein phosphorylation (GO:0006468);;	K02206|0|mdm:103408505|cell division control protein 2 homolog; K02206 cyclin-dependent kinase 2 [EC:2.7.11.22] (A)	--	[R]	General function prediction only	Protein kinase domain;; Protein tyrosine kinase;; Kinase-like	Cell division control protein 2 homolog A OS=Antirrhinum majus GN=CDC2A PE=2 SV=2	D	Cell cycle control, cell division, chromosome partitioning	PREDICTED: cell division control protein 2 homolog [Malus domestica]
F01.PB36775	--	--	--	--	--	[S]	Function unknown	N-terminal region of Chorein, a TM vesicle-mediated sorter	--	S	Function unknown	PREDICTED: uncharacterized protein LOC103946583 isoform X2 [Pyrus x bretschneideri]
F01.PB40027	[V]	Defense mechanisms	--	--	--	[Q]	Secondary metabolites biosynthesis, transport and catabolism	ABC-2 type transporter;; Plant PDR ABC transporter associated;; ABC transporter;; AAA domain	Pleiotropic drug resistance protein 2 OS=Nicotiana plumbaginifolia GN=PDR2 PE=2 SV=1	Q	Secondary metabolites biosynthesis, transport and catabolism	PREDICTED: pleiotropic drug resistance protein 2 [Malus domestica]
F01.PB37628	--	--	Molecular Function: sequence-specific DNA binding transcription factor activity (GO:0003700);; Cellular Component: nucleus (GO:0005634);; Biological Process: regulation of transcription, DNA-templated (GO:0006355);; Molecular Function: sequence-specific DNA binding (GO:0043565);;	K09338|0|mdm:103441156|homeobox-leucine zipper protein ATHB-8; K09338 homeobox-leucine zipper protein (A)	--	--	--	START domain;; Homeobox domain;; MEKHLA domain	Homeobox-leucine zipper protein ATHB-8 OS=Arabidopsis thaliana GN=ATHB-8 PE=1 SV=1	K	Transcription	homeobox-leucine zipper protein ATHB-8 [Malus domestica]
F01.PB27153	[E]	Amino acid transport and metabolism	Biological Process: ubiquinone biosynthetic process (GO:0006744);; Molecular Function: diaminopimelate epimerase activity (GO:0008837);; Biological Process: lysine biosynthetic process via diaminopimelate (GO:0009089);; Cellular Component: chloroplast stroma (GO:0009570);;	K01778|1.00763e-166|mdm:103428458|diaminopimelate epimerase, chloroplastic-like; K01778 diaminopimelate epimerase [EC:5.1.1.7] (A)	ko00300:Lysine biosynthesis;ko01230:Biosynthesis of amino acids	--	--	Diaminopimelate epimerase;; Diaminopimelate epimerase	Diaminopimelate epimerase, chloroplastic OS=Arabidopsis thaliana GN=DAPF PE=1 SV=1	E	Amino acid transport and metabolism	PREDICTED: LOW QUALITY PROTEIN: diaminopimelate epimerase, chloroplastic-like [Malus domestica]
F01.PB36242	--	--	--	--	--	[R]	General function prediction only	--	--	R	General function prediction only	PREDICTED: uncharacterized protein LOC103433867 [Malus domestica]
F01.PB32121	--	--	--	--	--	[S]	Function unknown	Armadillo/beta-catenin-like repeat	Protein CELLULOSE SYNTHASE INTERACTIVE 1 OS=Arabidopsis thaliana GN=CSI1 PE=1 SV=1	R	General function prediction only	PREDICTED: uncharacterized protein LOC103437618 [Malus domestica]
F01.PB40015	[C]	Energy production and conversion	Cellular Component: cytoplasm (GO:0005737);; Biological Process: glyoxylate cycle (GO:0006097);; Molecular Function: metal ion binding (GO:0046872);; Molecular Function: 4 iron, 4 sulfur cluster binding (GO:0051539);; Molecular Function: citrate dehydratase activity (GO:0052632);; Molecular Function: isocitrate hydro-lyase (cis-aconitate-forming) activity (GO:0052633);;	K01681|0|mdm:103442605|aconitate hydratase, cytoplasmic; K01681 aconitate hydratase [EC:4.2.1.3] (A)	ko00020:Citrate cycle (TCA cycle);ko00630:Glyoxylate and dicarboxylate metabolism;ko01200:Carbon metabolism;ko01210:2-Oxocarboxylic acid metabolism;ko01230:Biosynthesis of amino acids	[AJ]	--	Aconitase family (aconitate hydratase);; Aconitase family (aconitate hydratase);; Aconitase family (aconitate hydratase);; Aconitase C-terminal domain	Aconitate hydratase, cytoplasmic OS=Cucurbita maxima PE=2 SV=1	C	Energy production and conversion	PREDICTED: aconitate hydratase, cytoplasmic [Malus domestica]
F01.PB15257	--	--	Molecular Function: serine-type carboxypeptidase activity (GO:0004185);; Biological Process: proteolysis (GO:0006508);;	K16297|0|mdm:103421418|serine carboxypeptidase-like 45; K16297 serine carboxypeptidase-like clade II [EC:3.4.16.-] (A)	--	[OE]	--	Serine carboxypeptidase;; Serine carboxypeptidase	Serine carboxypeptidase-like 45 OS=Arabidopsis thaliana GN=SCPL45 PE=2 SV=1	O	Posttranslational modification, protein turnover, chaperones	PREDICTED: serine carboxypeptidase-like 45 [Malus domestica]
F01.PB44429	--	--	--	--	--	--	--	FBD;; F-box domain	F-box/FBD/LRR-repeat protein At5g56420 OS=Arabidopsis thaliana GN=At5g56420 PE=2 SV=1	R	General function prediction only	PREDICTED: uncharacterized protein LOC103407069 [Malus domestica]
F01.PB21250	[R]	General function prediction only	Molecular Function: catalytic activity (GO:0003824);; Biological Process: metabolic process (GO:0008152);;	--	--	[I]	Lipid transport and metabolism	Alpha/beta hydrolase family;; Putative lysophospholipase	--	I	Lipid transport and metabolism	PREDICTED: bifunctional epoxide hydrolase 2-like [Malus domestica]
F01.PB2825	[OD]	--	Molecular Function: zinc ion binding (GO:0008270);;	K03868|5.27449e-48|pxb:103964642|RING-box protein 1a; K03868 RING-box protein 1 (A)	ko03420:Nucleotide excision repair;ko04120:Ubiquitin mediated proteolysis;ko04141:Protein processing in endoplasmic reticulum	[O]	Posttranslational modification, protein turnover, chaperones	RING-H2 zinc finger;; Anaphase-promoting complex subunit 11 RING-H2 finger	RING-box protein 1a OS=Arabidopsis thaliana GN=RBX1A PE=1 SV=1	O	Posttranslational modification, protein turnover, chaperones	PREDICTED: RING-box protein 1a [Malus domestica]
F01.PB44040	--	--	Molecular Function: nucleotide binding (GO:0000166);; Molecular Function: protein kinase activity (GO:0004672);; Biological Process: phosphorylation (GO:0016310);;	--	--	--	--	--	L-type lectin-domain containing receptor kinase V.9 OS=Arabidopsis thaliana GN=LECRK59 PE=2 SV=1	T	Signal transduction mechanisms	PREDICTED: probable L-type lectin-domain containing receptor kinase S.5 [Malus domestica]
F01.PB24311	--	--	Molecular Function: protein serine/threonine kinase activity (GO:0004674);; Molecular Function: ATP binding (GO:0005524);; Biological Process: protein phosphorylation (GO:0006468);;	--	--	--	--	--	--	--	--	Protein kinase superfamily protein [Klebsormidium nitens]
F01.PB20765	[E]	Amino acid transport and metabolism	--	K13832|9.7693e-146|mdm:103434002|bifunctional 3-dehydroquinate dehydratase/shikimate dehydrogenase, chloroplastic-like; K13832 3-dehydroquinate dehydratase / shikimate dehydrogenase [EC:4.2.1.10 1.1.1.25] (A)	ko00400:Phenylalanine, tyrosine and tryptophan biosynthesis;ko01230:Biosynthesis of amino acids	[E]	Amino acid transport and metabolism	Shikimate / quinate 5-dehydrogenase;; Shikimate dehydrogenase substrate binding domain;; NADP oxidoreductase coenzyme F420-dependent	Bifunctional 3-dehydroquinate dehydratase/shikimate dehydrogenase, chloroplastic OS=Arabidopsis thaliana GN=EMB3004 PE=1 SV=1	E	Amino acid transport and metabolism	PREDICTED: bifunctional 3-dehydroquinate dehydratase/shikimate dehydrogenase, chloroplastic-like [Malus domestica]
F01.PB13601	--	--	--	--	--	--	--	Pollen proteins Ole e I like	--	R	General function prediction only	PREDICTED: WAS/WASL-interacting protein family member 3-like [Malus domestica]
F01.PB41598	--	--	Molecular Function: beta-galactosidase activity (GO:0004565);; Biological Process: carbohydrate metabolic process (GO:0005975);; Molecular Function: carbohydrate binding (GO:0030246);;	--	--	[G]	Carbohydrate transport and metabolism	Galactose binding lectin domain;; Beta-galactosidase jelly roll domain	Beta-galactosidase 3 OS=Oryza sativa subsp. japonica GN=Os01g0875500 PE=3 SV=1	G	Carbohydrate transport and metabolism	PREDICTED: beta-galactosidase 10 [Malus domestica]
F01.PB45177	[G]	Carbohydrate transport and metabolism	Molecular Function: catalytic activity (GO:0003824);; Biological Process: trehalose biosynthetic process (GO:0005992);;	K16055|0|mdm:103402996|probable alpha,alpha-trehalose-phosphate synthase [UDP-forming] 9; K16055 trehalose 6-phosphate synthase/phosphatase [EC:2.4.1.15 3.1.3.12] (A)	ko00500:Starch and sucrose metabolism	[G]	Carbohydrate transport and metabolism	Glycosyltransferase family 20;; Trehalose-phosphatase;; haloacid dehalogenase-like hydrolase	Probable alpha,alpha-trehalose-phosphate synthase [UDP-forming] 9 OS=Arabidopsis thaliana GN=TPS9 PE=2 SV=1	G	Carbohydrate transport and metabolism	PREDICTED: probable alpha,alpha-trehalose-phosphate synthase [UDP-forming] 9 [Malus domestica]
F01.PB18156	--	--	Biological Process: metabolic process (GO:0008152);; Molecular Function: hydrolase activity (GO:0016787);;	--	--	[G]	Carbohydrate transport and metabolism	LysM domain;; LysM domain	--	G	Carbohydrate transport and metabolism	hypothetical protein ACRE_030670 [Acremonium chrysogenum ATCC 11550]
F01.PB48843	--	--	--	--	--	[P]	Inorganic ion transport and metabolism	Tesmin/TSO1-like CXC domain, cysteine-rich domain	Protein tesmin/TSO1-like CXC 5 OS=Arabidopsis thaliana GN=TCX5 PE=1 SV=1	P	Inorganic ion transport and metabolism	PREDICTED: protein tesmin/TSO1-like CXC 5 isoform X3 [Malus domestica]
F01.PB31937	[G]	Carbohydrate transport and metabolism	--	K00873|0|pxb:103962473|pyruvate kinase isozyme G, chloroplastic; K00873 pyruvate kinase [EC:2.7.1.40] (A)	ko00010:Glycolysis / Gluconeogenesis;ko00230:Purine metabolism;ko00620:Pyruvate metabolism;ko01200:Carbon metabolism;ko01230:Biosynthesis of amino acids	[G]	Carbohydrate transport and metabolism	Pyruvate kinase, barrel domain;; Pyruvate kinase, barrel domain;; Pyruvate kinase, barrel domain	Pyruvate kinase isozyme G, chloroplastic OS=Nicotiana tabacum PE=2 SV=1	G	Carbohydrate transport and metabolism	PREDICTED: pyruvate kinase isozyme G, chloroplastic [Pyrus x bretschneideri]
F01.PB29280	[KL]	--	--	K11643|2.23573e-81|smo:SELMODRAFT_177985|hypothetical protein; K11643 chromodomain-helicase-DNA-binding protein 4 [EC:3.6.4.12] (A)	--	[R]	General function prediction only	Helicase conserved C-terminal domain;; SNF2 family N-terminal domain	CHD3-type chromatin-remodeling factor PICKLE OS=Arabidopsis thaliana GN=PKL PE=1 SV=1	R	General function prediction only	SNF2_N-domain-containing protein [Sphaerulina musiva SO2202]
F01.PB15263	--	--	Molecular Function: metal ion binding (GO:0046872);;	--	--	[R]	General function prediction only	--	Zinc finger CCCH domain-containing protein 11 OS=Oryza sativa subsp. japonica GN=Os01g0834700 PE=2 SV=2	R	General function prediction only	PREDICTED: zinc finger CCCH domain-containing protein 11-like [Malus domestica]
F01.PB27312	[K]	Transcription	Biological Process: RNA splicing, via endonucleolytic cleavage and ligation (GO:0000394);; Molecular Function: ATP binding (GO:0005524);; Cellular Component: transcription factor TFIIF complex (GO:0005674);; Cellular Component: mitochondrion (GO:0005739);; Biological Process: transcription initiation from RNA polymerase II promoter (GO:0006367);; Molecular Function: ATP-dependent helicase activit…	K03139|0|mdm:103450428|transcription initiation factor IIF subunit beta; K03139 transcription initiation factor TFIIF subunit beta [EC:3.6.4.12] (A)	ko03022:Basal transcription factors	[K]	Transcription	Transcription initiation factor IIF, beta subunit	--	K	Transcription	PREDICTED: transcription initiation factor IIF subunit beta [Malus domestica]
F01.PB39664	[RTKL]	--	--	--	--	--	--	Protein tyrosine kinase;; Protein kinase domain;; Di-glucose binding within endoplasmic reticulum;; Carbohydrate-binding protein of the ER;; Leucine Rich repeats (2 copies);; Leucine rich repeat;; Leucine Rich Repeat;; Leucine Rich Repeat;; Leucine rich repeat;; Leucine Rich repeats (2 copies)	Probable LRR receptor-like serine/threonine-protein kinase RFK1 OS=Arabidopsis thaliana GN=RKF1 PE=1 SV=1	T	Signal transduction mechanisms	PREDICTED: probable LRR receptor-like serine/threonine-protein kinase RFK1 [Pyrus x bretschneideri]
F01.PB44993	--	--	--	--	--	--	--	TIR domain;; TIR domain	TMV resistance protein N OS=Nicotiana glutinosa GN=N PE=1 SV=1	T	Signal transduction mechanisms	PREDICTED: TMV resistance protein N-like [Malus domestica]
F01.PB42130	--	--	--	--	--	[Z]	Cytoskeleton	Autophagy protein Atg8 ubiquitin like	Autophagy-related protein 8a OS=Arabidopsis thaliana GN=ATG8A PE=1 SV=2	Z	Cytoskeleton	PREDICTED: uncharacterized protein LOC103446863 [Malus domestica]
F01.PB31279	--	--	--	--	--	--	--	--	--	--	--	hypothetical protein COCSUDRAFT_41613 [Coccomyxa subellipsoidea C-169]
F01.PB4502	--	--	--	K13447|0|mdm:103433139|respiratory burst oxidase homolog protein D-like; K13447 respiratory burst oxidase [EC:1.6.3.- 1.11.1.-] (A)	ko04626:Plant-pathogen interaction	[PQ]	--	Ferric reductase NAD binding domain;; FAD-binding domain;; Ferric reductase like transmembrane component	Respiratory burst oxidase homolog protein C OS=Solanum tuberosum GN=RBOHC PE=1 SV=2	PQ	-	PREDICTED: respiratory burst oxidase homolog protein D-like [Malus domestica]
F01.PB26912	[R]	General function prediction only	--	K07025|2.17313e-102|mdm:103420671|uncharacterized protein C24B11.05; K07025 putative hydrolase of the HAD superfamily (A)	--	[R]	General function prediction only	--	--	R	General function prediction only	PREDICTED: uncharacterized protein LOC103420671 [Malus domestica]
F01.PB33383	--	--	Molecular Function: DNA binding (GO:0003677);; Molecular Function: RNA binding (GO:0003723);; Biological Process: RNA metabolic process (GO:0016070);;	K03260|0|mdm:103440710|eukaryotic translation initiation factor isoform 4G-1-like; K03260 translation initiation factor 4G (A)	ko03013:RNA transport	[J]	Translation, ribosomal structure and biogenesis	MIF4G domain;; MA3 domain	Eukaryotic translation initiation factor isoform 4G-1 OS=Oryza sativa subsp. japonica GN=Os04g0499300 PE=2 SV=2	J	Translation, ribosomal structure and biogenesis	PREDICTED: eukaryotic translation initiation factor-like [Malus domestica]
F01.PB30732	--	--	--	--	--	[T]	Signal transduction mechanisms	Leucine rich repeat;; Leucine rich repeat;; Leucine Rich repeats (2 copies)	Putative disease resistance protein At3g14460 OS=Arabidopsis thaliana GN=At3g14460 PE=3 SV=1	T	Signal transduction mechanisms	PREDICTED: putative disease resistance RPP13-like protein 1 [Malus domestica]
F01.PB16763	--	--	--	--	--	[O]	Posttranslational modification, protein turnover, chaperones	Xylanase inhibitor N-terminal;; Xylanase inhibitor C-terminal;; Eukaryotic aspartyl protease	Aspartyl protease family protein At5g10770 OS=Arabidopsis thaliana GN=At5g10770 PE=2 SV=1	O	Posttranslational modification, protein turnover, chaperones	PREDICTED: aspartyl protease family protein At5g10770-like [Malus domestica]
F01.PB17264	[O]	Posttranslational modification, protein turnover, chaperones	--	--	--	[O]	Posttranslational modification, protein turnover, chaperones	X-domain of DnaJ-containing	Chaperone protein dnaJ 10 OS=Arabidopsis thaliana GN=ATJ10 PE=2 SV=2	O	Posttranslational modification, protein turnover, chaperones	PREDICTED: chaperone protein dnaJ 10-like [Malus domestica]
F01.PB45799	--	--	--	K06980|4.0408e-23|mdm:103408293|putative transferase CAF17 homolog, mitochondrial; K06980 (A)	--	--	--	--	Putative transferase At4g12130, mitochondrial OS=Arabidopsis thaliana GN=At4g12130 PE=1 SV=1	K	Transcription	PREDICTED: putative transferase At4g12130, mitochondrial isoform X1 [Malus domestica]
F01.PB34187	[RTKL]	--	--	--	--	[T]	Signal transduction mechanisms	Protein tyrosine kinase;; Protein kinase domain;; Wall-associated receptor kinase C-terminal;; Wall-associated receptor kinase galacturonan-binding	LEAF RUST 10 DISEASE-RESISTANCE LOCUS RECEPTOR-LIKE PROTEIN KINASE-like 1.2 OS=Arabidopsis thaliana GN=LRK10L-1.2 PE=2 SV=3	T	Signal transduction mechanisms	PREDICTED: LEAF RUST 10 DISEASE-RESISTANCE LOCUS RECEPTOR-LIKE PROTEIN KINASE-like 1.2 isoform X1 [Malus domestica]
F01.PB6602	--	--	--	--	--	[U]	Intracellular trafficking, secretion, and vesicular transport	Endomembrane protein 70;; Leucine rich repeat;; Leucine Rich Repeat	Transmembrane 9 superfamily member 3 OS=Arabidopsis thaliana GN=TMN3 PE=2 SV=1	U	Intracellular trafficking, secretion, and vesicular transport	PREDICTED: transmembrane 9 superfamily member 3-like [Malus domestica]
F01.PB52431	--	--	Cellular Component: plasma membrane (GO:0005886);; Cellular Component: chloroplast envelope (GO:0009941);; Molecular Function: transmembrane transporter activity (GO:0022857);; Biological Process: transmembrane transport (GO:0055085);;	--	--	[R]	General function prediction only	--	Protein DETOXIFICATION 46, chloroplastic OS=Arabidopsis thaliana GN=DTX46 PE=2 SV=1	R	General function prediction only	PREDICTED: protein DETOXIFICATION 46, chloroplastic-like [Pyrus x bretschneideri]
F01.PB13335	--	--	Molecular Function: DNA binding (GO:0003677);; Biological Process: regulation of transcription, DNA-templated (GO:0006355);; Biological Process: xylem development (GO:0010089);;	--	--	--	--	No apical meristem (NAM) protein	NAC domain-containing protein 83 OS=Arabidopsis thaliana GN=NAC083 PE=1 SV=1	K	Transcription	PREDICTED: NAC domain-containing protein 83-like [Malus domestica]
F01.PB16088	[E]	Amino acid transport and metabolism	--	K01267|0|mdm:103431106|probable aspartyl aminopeptidase; K01267 aspartyl aminopeptidase [EC:3.4.11.21] (A)	--	[E]	Amino acid transport and metabolism	Aminopeptidase I zinc metalloprotease (M18);; M42 glutamyl aminopeptidase	Probable aspartyl aminopeptidase OS=Ricinus communis GN=RCOM_1506700 PE=2 SV=2	E	Amino acid transport and metabolism	PREDICTED: probable aspartyl aminopeptidase [Malus domestica]
F01.PB4006	--	--	--	K15014|0|pxb:103962918|equilibrative nucleotide transporter 3-like; K15014 solute carrier family 29 (equilibrative nucleoside transporter), member 1/2/3 (A)	--	[F]	Nucleotide transport and metabolism	Nucleoside transporter	Equilibrative nucleotide transporter 3 OS=Arabidopsis thaliana GN=ENT3 PE=1 SV=1	P	Inorganic ion transport and metabolism	PREDICTED: equilibrative nucleotide transporter 3-like [Pyrus x bretschneideri]
F01.PB29876	[RTKL]	--	Biological Process: activation of MAPKK activity (GO:0000186);; Molecular Function: MAP kinase kinase kinase activity (GO:0004709);; Molecular Function: protein tyrosine kinase activity (GO:0004713);; Molecular Function: ATP binding (GO:0005524);;	--	--	[T]	Signal transduction mechanisms	Protein tyrosine kinase;; Protein kinase domain	Serine/threonine-protein kinase HT1 OS=Arabidopsis thaliana GN=HT1 PE=1 SV=1	T	Signal transduction mechanisms	PREDICTED: serine/threonine-protein kinase HT1-like [Malus domestica]
F01.PB50951	--	--	--	--	--	[S]	Function unknown	Uncharacterized conserved protein (DUF2054)	--	S	Function unknown	PREDICTED: uncharacterized protein LOC103432722 [Malus domestica]
F01.PB36732	--	--	--	--	--	--	--	RNA recognition motif. (a.k.a. RRM, RBD, or RNP domain);; Filamin/ABP280 repeat;; RNA recognition motif (a.k.a. RRM, RBD, or RNP domain);; RNA recognition motif. (a.k.a. RRM, RBD, or RNP domain)	Polyadenylate-binding protein-interacting protein 11 OS=Arabidopsis thaliana GN=CID11 PE=2 SV=1	R	General function prediction only	PREDICTED: uncharacterized protein LOC103443422 isoform X1 [Malus domestica]
F01.PB36377	--	--	--	--	--	--	--	SWIM zinc finger;; MuDR family transposase	Protein CHROMATIN REMODELING 4 OS=Arabidopsis thaliana GN=CHR4 PE=2 SV=1	S	Function unknown	PREDICTED: uncharacterized protein LOC103412000 [Malus domestica]
F01.PB18157	[L]	Replication, recombination and repair	--	K10739|2.50198e-133|pxb:103953568|replication protein A 32 kDa subunit A-like; K10739 replication factor A2 (A)	ko03030:DNA replication;ko03420:Nucleotide excision repair;ko03430:Mismatch repair;ko03440:Homologous recombination	[L]	Replication, recombination and repair	OB-fold nucleic acid binding domain	Replication protein A 32 kDa subunit A OS=Arabidopsis thaliana GN=RPA2A PE=1 SV=2	L	Replication, recombination and repair	PREDICTED: replication protein A 32 kDa subunit A-like [Pyrus x bretschneideri]
F01.PB14379	[T]	Signal transduction mechanisms	--	K06269|2.76228e-176|mdm:103450891|serine/threonine-protein phosphatase PP1; K06269 serine/threonine-protein phosphatase PP1 catalytic subunit [EC:3.1.3.16] (A)	ko03015:mRNA surveillance pathway	[TR]	--	Calcineurin-like phosphoesterase	Serine/threonine-protein phosphatase PP1 OS=Phaseolus vulgaris PE=2 SV=1	T	Signal transduction mechanisms	PREDICTED: serine/threonine-protein phosphatase PP1 isoform X3 [Malus domestica]
F01.PB30914	[S]	Function unknown	Biological Process: cellular process (GO:0009987);;	--	--	--	--	Tripartite tricarboxylate transporter family receptor;; Acyl-CoA dehydrogenase, N-terminal domain	--	I	Lipid transport and metabolism	PREDICTED: protein BugT-like [Ziziphus jujuba]
F01.PB28882	--	--	--	--	--	--	--	PWWP domain	Uncharacterized protein At1g51745 OS=Arabidopsis thaliana GN=At1g51745 PE=2 SV=2	S	Function unknown	PREDICTED: uncharacterized protein At1g51745 [Pyrus x bretschneideri]
F01.PB16751	--	--	Molecular Function: binding (GO:0005488);;	--	--	[R]	General function prediction only	Zinc finger, C2H2 type;; C2H2-type zinc finger;; Zinc-finger double-stranded RNA-binding	Zinc finger protein STOP1 homolog OS=Oryza sativa subsp. japonica GN=Os01g0871200 PE=2 SV=1	R	General function prediction only	PREDICTED: zinc finger protein STOP1 homolog [Malus domestica]
F01.PB14904	[J]	Translation, ribosomal structure and biogenesis	Biological Process: pseudouridine synthesis (GO:0001522);; Molecular Function: RNA binding (GO:0003723);; Molecular Function: lysozyme activity (GO:0003796);; Molecular Function: pseudouridine synthase activity (GO:0009982);;	--	--	[A]	RNA processing and modification	RNA pseudouridylate synthase	RNA pseudouridine synthase 7 OS=Oryza sativa subsp. japonica GN=Os02g0512300 PE=2 SV=2	A	RNA processing and modification	PREDICTED: RNA pseudouridine synthase 7-like [Malus domestica]
F01.PB49049	[O]	Posttranslational modification, protein turnover, chaperones	--	K08770|0|vvi:100259635|polyubiquitin-C-like; K08770 ubiquitin C (A)	--	[OR]	--	Ubiquitin family;; Ubiquitin-2 like Rad60 SUMO-like;; Ubiquitin-like domain;; Telomere stability and silencing;; DUF2407 ubiquitin-like domain;; Ubiquitin-2 like Rad60 SUMO-like;; Protein of unknown function (DUF2870);; FlgD Ig-like domain;; GLUT4 regulating protein TUG	Polyubiquitin OS=Petroselinum crispum GN=PCUBI4-2 PE=3 SV=1	O	Posttranslational modification, protein turnover, chaperones	Polyubiquitin-A [Triticum urartu]
F01.PB6573	[R]	General function prediction only	--	--	--	[U]	Intracellular trafficking, secretion, and vesicular transport	--	--	U	Intracellular trafficking, secretion, and vesicular transport	PREDICTED: GTPase-activating protein GYP1-like [Pyrus x bretschneideri]
F01.PB48317	--	--	--	--	--	[O]	Posttranslational modification, protein turnover, chaperones	Ubiquitin carboxyl-terminal hydrolase;; Ubiquitin carboxyl-terminal hydrolase	--	O	Posttranslational modification, protein turnover, chaperones	ubiquitin C-terminal hydrolase [Blastomyces gilchristii SLH14081]
F01.PB45908	--	--	--	--	--	[R]	General function prediction only	PPR repeat family;; PPR repeat;; PPR repeat;; Pentatricopeptide repeat domain;; Coatomer epsilon subunit	Pentatricopeptide repeat-containing protein At5g46580, chloroplastic OS=Arabidopsis thaliana GN=At5g46580 PE=2 SV=1	R	General function prediction only	PREDICTED: pentatricopeptide repeat-containing protein At5g46580, chloroplastic-like [Malus domestica]
F01.PB13996	--	--	--	--	--	[V]	Defense mechanisms	--	Putative BPI/LBP family protein At1g04970 OS=Arabidopsis thaliana GN=At1g04970 PE=2 SV=1	V	Defense mechanisms	PREDICTED: putative BPI/LBP family protein At1g04970 [Malus domestica]
F01.PB54439	[R]	General function prediction only	--	K05288|0|mdm:103423912|GPI ethanolamine phosphate transferase 3-like; K05288 phosphatidylinositol glycan, class O (A)	ko00563:Glycosylphosphatidylinositol(GPI)-anchor biosynthesis	[T]	Signal transduction mechanisms	Type I phosphodiesterase / nucleotide pyrophosphatase	--	T	Signal transduction mechanisms	PREDICTED: GPI ethanolamine phosphate transferase 3-like [Malus domestica]
F01.PB9970	--	--	--	--	--	--	--	--	Polygalacturonase OS=Prunus persica PE=2 SV=1	--	--	PREDICTED: uncharacterized protein LOC103959388 [Pyrus x bretschneideri]
F01.PB4750	--	--	Biological Process: response to reactive oxygen species (GO:0000302);; Cellular Component: chloroplast outer membrane (GO:0009707);; Biological Process: chloroplast fission (GO:0010020);; Biological Process: protein-phycocyanobilin linkage (GO:0017009);; Biological Process: regulation of cell division (GO:0051302);;	--	--	--	--	CpeT/CpcT family (DUF1001)	Chromophore lyase CRL, chloroplastic OS=Arabidopsis thaliana GN=CRL PE=1 SV=1	S	Function unknown	PREDICTED: chromophore lyase CRL, chloroplastic-like [Malus domestica]
F01.PB34382	--	--	--	--	--	[F]	Nucleotide transport and metabolism	Deoxynucleoside kinase;; Deoxynucleoside kinase	--	F	Nucleotide transport and metabolism	PREDICTED: uncharacterized protein LOC103401315 isoform X1 [Malus domestica]
F01.PB14178	[R]	General function prediction only	Biological Process: metabolic process (GO:0008152);; Molecular Function: hydrolase activity (GO:0016787);;	--	--	[I]	Lipid transport and metabolism	Alpha/beta hydrolase family;; Alpha/beta hydrolase family;; alpha/beta hydrolase fold;; Putative lysophospholipase	--	I	Lipid transport and metabolism	bifunctional epoxide hydrolase 2 isoform X1 [Prunus persica]
F01.PB739	--	--	--	--	--	--	--	--	--	L	Replication, recombination and repair	chitinase-related protein [Chlamydomonas reinhardtii]
F01.PB6717	--	--	Cellular Component: plasma membrane (GO:0005886);;	--	--	--	--	Late embryogenesis abundant protein	--	S	Function unknown	PREDICTED: uncharacterized protein LOC103410720 isoform X2 [Malus domestica]
F01.PB54568	--	--	Cellular Component: cytosol (GO:0005829);; Cellular Component: plasmodesma (GO:0009506);;	K17973|0|mdm:103412777|N-alpha-acetyltransferase 25, NatB auxiliary subunit-like; K17973 N-terminal acetyltransferase B complex non-catalytic subunit (A)	--	[Z]	Cytoskeleton	N-acetyltransferase B complex (NatB) non catalytic subunit;; TPR repeat;; Tetratricopeptide repeat;; Tetratricopeptide repeat;; Tetratricopeptide repeat;; Tetratricopeptide repeat	N-terminal acetyltransferase B complex auxiliary subunit NAA25 OS=Arabidopsis thaliana GN=NAA25 PE=2 SV=1	Z	Cytoskeleton	PREDICTED: phagocyte signaling-impaired protein-like [Malus domestica]
F01.PB1416	--	--	--	--	--	--	--	hAT family C-terminal dimerisation region	--	S	Function unknown	PREDICTED: uncharacterized protein LOC103413170 [Malus domestica]
F01.PB12406	[T]	Signal transduction mechanisms	--	K00898|0|pxb:103950319|[Pyruvate dehydrogenase (acetyl-transferring)] kinase, mitochondrial-like; K00898 pyruvate dehydrogenase kinase 2/3/4 [EC:2.7.11.2] (A)	--	[T]	Signal transduction mechanisms	Histidine kinase-, DNA gyrase B-, and HSP90-like ATPase;; Histidine kinase-, DNA gyrase B-, and HSP90-like ATPase;; Mitochondrial branched-chain alpha-ketoacid dehydrogenase kinase	[Pyruvate dehydrogenase (acetyl-transferring)] kinase, mitochondrial OS=Arabidopsis thaliana GN=PDK PE=1 SV=1	T	Signal transduction mechanisms	PREDICTED: pyruvate dehydrogenase (acetyl-transferring) kinase, mitochondrial-like isoform X2 [Malus domestica]
F01.PB11580	--	--	--	--	--	[R]	General function prediction only	--	Chitinase-like protein 1 OS=Arabidopsis thaliana GN=CTL1 PE=1 SV=1	R	General function prediction only	PREDICTED: chitinase-like protein 2 [Vigna radiata var. radiata]
F01.PB35833	[I]	Lipid transport and metabolism	Molecular Function: catalytic activity (GO:0003824);; Cellular Component: plasma membrane (GO:0005886);; Biological Process: metabolic process (GO:0008152);;	K01897|0|pxb:103949222|long chain acyl-CoA synthetase 4; K01897 long-chain acyl-CoA synthetase [EC:6.2.1.3] (A)	ko00061:Fatty acid biosynthesis;ko00071:Fatty acid degradation;ko01212:Fatty acid metabolism;ko04146:Peroxisome	[I]	Lipid transport and metabolism	AMP-binding enzyme;; AMP-binding enzyme	Long chain acyl-CoA synthetase 4 OS=Arabidopsis thaliana GN=LACS4 PE=2 SV=1	I	Lipid transport and metabolism	PREDICTED: long chain acyl-CoA synthetase 4 [Pyrus x bretschneideri]
F01.PB18846	--	--	--	--	--	[P]	Inorganic ion transport and metabolism	Heavy-metal-associated domain	Heavy metal-associated isoprenylated plant protein 7 OS=Arabidopsis thaliana GN=HIPP07 PE=1 SV=1	P	Inorganic ion transport and metabolism	PREDICTED: heavy metal-associated isoprenylated plant protein 3-like isoform X1 [Pyrus x bretschneideri]
F01.PB26802	[J]	Translation, ribosomal structure and biogenesis	--	K14565|0|pxb:103934040|probable nucleolar protein 5-2; K14565 nucleolar protein 58 (A)	ko03008:Ribosome biogenesis in eukaryotes	[AJ]	--	Putative snoRNA binding domain;; NOSIC (NUC001) domain;; NOP5NT (NUC127) domain	Probable nucleolar protein 5-2 OS=Arabidopsis thaliana GN=NOP5-2 PE=1 SV=1	AJ	-	PREDICTED: probable nucleolar protein 5-2 [Pyrus x bretschneideri]
F01.PB8497	[T]	Signal transduction mechanisms	Molecular Function: protein serine/threonine phosphatase activity (GO:0004722);; Biological Process: metabolic process (GO:0008152);;	K17500|4.93965e-161|mdm:103438039|probable protein phosphatase 2C 8; K17500 integrin-linked kinase-associated serine/threonine phosphatase 2C [EC:3.1.3.16] (A)	--	[T]	Signal transduction mechanisms	Protein phosphatase 2C	Probable protein phosphatase 2C 8 OS=Arabidopsis thaliana GN=At1g18030 PE=2 SV=2	T	Signal transduction mechanisms	PREDICTED: probable protein phosphatase 2C 8 [Malus domestica]
F01.PB52755	--	--	--	K02331|0|mdm:103429529|DNA polymerase V-like; K02331 DNA polymerase phi [EC:2.7.7.7] (A)	--	[K]	Transcription	DNA polymerase phi;; DNA polymerase phi	--	K	Transcription	PREDICTED: DNA polymerase V-like [Malus domestica]
F01.PB24963	--	--	--	K17408|0|mdm:103418320|uncharacterized LOC103418320; K17408 small subunit ribosomal protein S29 (A)	--	[J]	Translation, ribosomal structure and biogenesis	Mitochondrial ribosomal death-associated protein 3	--	J	Translation, ribosomal structure and biogenesis	PREDICTED: 28S ribosomal protein S29, mitochondrial-like [Malus domestica]
F01.PB4882	[C]	Energy production and conversion	--	--	--	[R]	General function prediction only	Glycerophosphoryl diester phosphodiesterase family	Glycerophosphodiester phosphodiesterase GDPD1, chloroplastic OS=Arabidopsis thaliana GN=GDPD1 PE=1 SV=1	R	General function prediction only	PREDICTED: glycerophosphodiester phosphodiesterase GDPD1, chloroplastic-like [Pyrus x bretschneideri]
F01.PB9401	--	--	--	--	--	[P]	Inorganic ion transport and metabolism	Heavy-metal-associated domain	Heavy metal-associated isoprenylated plant protein 6 OS=Arabidopsis thaliana GN=HIPP06 PE=1 SV=1	P	Inorganic ion transport and metabolism	PREDICTED: heavy metal-associated isoprenylated plant protein 3-like [Malus domestica]
F01.PB19958	--	--	--	--	--	--	--	--	--	--	--	PREDICTED: uncharacterized protein LOC103934905 [Pyrus x bretschneideri]
F01.PB19639	--	--	Cellular Component: nucleus (GO:0005634);; Biological Process: regulation of transcription, DNA-templated (GO:0006355);; Biological Process: auxin-activated signaling pathway (GO:0009734);; Biological Process: flower development (GO:0009908);; Molecular Function: protein dimerization activity (GO:0046983);;	K14484|0|mdm:103449497|IAA12; auxin-responsive protein IAA27; K14484 auxin-responsive protein IAA (A)	ko04075:Plant hormone signal transduction	--	--	AUX/IAA family	Auxin-responsive protein IAA27 OS=Arabidopsis thaliana GN=IAA27 PE=1 SV=1	S	Function unknown	auxin-responsive protein IAA27 [Malus domestica]
F01.PB6061	--	--	Biological Process: pentose-phosphate shunt (GO:0006098);; Biological Process: rRNA processing (GO:0006364);; Biological Process: unsaturated fatty acid biosynthetic process (GO:0006636);; Biological Process: response to cold (GO:0009409);; Cellular Component: chloroplast thylakoid membrane (GO:0009535);; Cellular Component: chloroplast thylakoid lumen (GO:0009543);; Cellular Component: chloropla…	--	--	--	--	--	Thylakoid lumenal 16.5 kDa protein, chloroplastic OS=Arabidopsis thaliana GN=At4g02530 PE=1 SV=3	S	Function unknown	PREDICTED: thylakoid lumenal 16.5 kDa protein, chloroplastic-like [Malus domestica]
F01.PB41577	[GEPR]	--	Molecular Function: transporter activity (GO:0005215);; Biological Process: transport (GO:0006810);; Cellular Component: membrane (GO:0016020);;	K08150|4.44413e-11|fve:101294438|inositol transporter 4-like; K08150 MFS transporter, SP family, solute carrier family 2 (myo-inositol transporter), member 13 (A)	--	[R]	General function prediction only	Sugar (and other) transporter	Probable inositol transporter 2 OS=Arabidopsis thaliana GN=INT2 PE=1 SV=1	R	General function prediction only	alpha-glucosides permease MPH2/3 [Sphaerulina musiva SO2202]
F01.PB4147	[O]	Posttranslational modification, protein turnover, chaperones	--	--	--	[OR]	--	Ubiquitin family;; Ubiquitin-2 like Rad60 SUMO-like;; Ubiquitin-like domain;; Telomere stability and silencing;; Ubiquitin-2 like Rad60 SUMO-like;; DUF2407 ubiquitin-like domain;; Protein of unknown function (DUF2870);; RNA methyltransferase;; FlgD Ig-like domain;; GLUT4 regulating protein TUG	Polyubiquitin 14 OS=Arabidopsis thaliana GN=UBQ14 PE=2 SV=2	O	Posttranslational modification, protein turnover, chaperones	polyubiquitin (ubq10) [Arabidopsis thaliana]
F01.PB5288	[I]	Lipid transport and metabolism	Molecular Function: hydroxymethylglutaryl-CoA reductase (NADPH) activity (GO:0004420);; Biological Process: isoprenoid biosynthetic process (GO:0008299);; Biological Process: coenzyme A metabolic process (GO:0015936);; Cellular Component: integral component of membrane (GO:0016021);; Molecular Function: NADP binding (GO:0050661);; Biological Process: oxidation-reduction process (GO:0055114);;	K00021|4.83742e-173|mdm:103421562|3-hydroxy-3-methylglutaryl-coenzyme A reductase 1-like; K00021 hydroxymethylglutaryl-CoA reductase (NADPH) [EC:1.1.1.34] (A)	ko00900:Terpenoid backbone biosynthesis	[I]	Lipid transport and metabolism	Hydroxymethylglutaryl-coenzyme A reductase	3-hydroxy-3-methylglutaryl-coenzyme A reductase 1 OS=Solanum tuberosum GN=HMG1 PE=2 SV=1	I	Lipid transport and metabolism	3-hydroxy-3-methylglutaryl-coenzyme A reductase 1-like [Malus domestica]
F01.PB12634	--	--	Molecular Function: sequence-specific DNA binding transcription factor activity (GO:0003700);; Biological Process: regulation of transcription, DNA-templated (GO:0006355);; Cellular Component: CCAAT-binding factor complex (GO:0016602);; Molecular Function: sequence-specific DNA binding (GO:0043565);; Molecular Function: protein heterodimerization activity (GO:0046982);;	K08066|1.31756e-120|mdm:103450955|nuclear transcription factor Y subunit C-3-like; K08066 nuclear transcription factor Y, gamma (A)	--	[K]	Transcription	Histone-like transcription factor (CBF/NF-Y) and archaeal histone;; Core histone H2A/H2B/H3/H4	Nuclear transcription factor Y subunit C-9 OS=Arabidopsis thaliana GN=NFYC9 PE=1 SV=1	K	Transcription	PREDICTED: nuclear transcription factor Y subunit C-3-like [Malus domestica]
F01.PB36519	[S]	Function unknown	Biological Process: defense response (GO:0006952);; Biological Process: signal transduction (GO:0007165);; Molecular Function: ADP binding (GO:0043531);;	--	--	--	--	Leucine Rich repeats (2 copies);; Leucine rich repeat;; Leucine Rich Repeat;; NB-ARC domain;; TIR domain;; TIR domain;; NACHT domain	TMV resistance protein N OS=Nicotiana glutinosa GN=N PE=1 SV=1	T	Signal transduction mechanisms	PREDICTED: TMV resistance protein N-like [Malus domestica]
F01.PB48021	[O]	Posttranslational modification, protein turnover, chaperones	--	K09489|1.38601e-113|ppp:PHYPADRAFT_180192|hypothetical protein; K09489 heat shock 70kDa protein 4 (A)	--	[O]	Posttranslational modification, protein turnover, chaperones	Hsp70 protein;; Hsp70 protein;; Hsp70 protein	Heat shock 70 kDa protein 14 OS=Arabidopsis thaliana GN=HSP70-14 PE=1 SV=1	O	Posttranslational modification, protein turnover, chaperones	hsp88-like protein [Diplodia corticola]
F01.PB37443	[R]	General function prediction only	--	K08869|0|pxb:103957500|uncharacterized LOC103957500; K08869 aarF domain-containing kinase (A)	--	[R]	General function prediction only	Beta-lactamase;; ABC1 family	Putative ABC1 protein At2g40090 OS=Arabidopsis thaliana GN=At2g40090 PE=2 SV=2	R	General function prediction only	PREDICTED: uncharacterized protein LOC103957500 [Pyrus x bretschneideri]
F01.PB17011	--	--	Molecular Function: DNA binding (GO:0003677);; Molecular Function: sequence-specific DNA binding transcription factor activity (GO:0003700);; Cellular Component: nucleus (GO:0005634);; Biological Process: regulation of transcription, DNA-templated (GO:0006355);; Molecular Function: protein dimerization activity (GO:0046983);;	--	--	[K]	Transcription	SRF-type transcription factor (DNA-binding and dimerisation domain);; K-box region	MADS-box protein AGL42 OS=Arabidopsis thaliana GN=AGL42 PE=2 SV=1	K	Transcription	MADS-box protein SOC1-like [Malus domestica]
F01.PB23579	--	--	--	--	--	--	--	--	--	S	Function unknown	PREDICTED: uncharacterized protein LOC103419419 [Malus domestica]
F01.PB35890	[RTKL]	--	Molecular Function: protein serine/threonine kinase activity (GO:0004674);; Molecular Function: transmembrane receptor protein tyrosine kinase activity (GO:0004714);; Molecular Function: ATP binding (GO:0005524);; Biological Process: protein phosphorylation (GO:0006468);; Cellular Component: integral component of membrane (GO:0016021);; Molecular Function: 2-alkenal reductase [NAD(P)] activity (G…	--	--	--	--	Protein kinase domain;; Protein tyrosine kinase;; Leucine Rich repeats (2 copies);; Leucine rich repeat;; Leucine Rich Repeat;; Leucine rich repeat N-terminal domain;; Leucine Rich repeat	Receptor-like protein kinase HAIKU2 OS=Arabidopsis thaliana GN=IKU2 PE=1 SV=1	T	Signal transduction mechanisms	PREDICTED: receptor-like protein kinase HAIKU2 [Malus domestica]
F01.PB20758	[C]	Energy production and conversion	Molecular Function: electron carrier activity (GO:0009055);; Cellular Component: membrane (GO:0016020);; Molecular Function: oxidoreductase activity, acting on NAD(P)H (GO:0016651);; Molecular Function: 4 iron, 4 sulfur cluster binding (GO:0051539);; Biological Process: oxidation-reduction process (GO:0055114);;	K03941|1.08947e-138|mdm:103414581|NADH dehydrogenase [ubiquinone] iron-sulfur protein 8-A, mitochondrial; K03941 NADH dehydrogenase (ubiquinone) Fe-S protein 8 [EC:1.6.5.3 1.6.99.3] (A)	ko00190:Oxidative phosphorylation	[C]	Energy production and conversion	4Fe-4S binding domain;; 4Fe-4S dicluster domain;; 4Fe-4S double cluster binding domain;; 4Fe-4S dicluster domain;; 4Fe-4S dicluster domain;; 4Fe-4S binding domain;; 4Fe-4S dicluster domain;; 4Fe-4S binding domain;; 4Fe-4S binding domain;; 4Fe-4S dicluster domain;; 4Fe-4S dicluster domain	NADH dehydrogenase [ubiquinone] iron-sulfur protein 8, mitochondrial OS=Solanum tuberosum PE=1 SV=2	C	Energy production and conversion	PREDICTED: NADH dehydrogenase [ubiquinone] iron-sulfur protein 8-A, mitochondrial [Malus domestica]
F01.PB6794	--	--	Cellular Component: intracellular (GO:0005622);; Molecular Function: zinc ion binding (GO:0008270);;	--	--	[K]	Transcription	CCT motif;; B-box zinc finger	Zinc finger protein CONSTANS-LIKE 2 OS=Arabidopsis thaliana GN=COL2 PE=1 SV=1	K	Transcription	PREDICTED: zinc finger protein CONSTANS-LIKE 2 [Malus domestica]
F01.PB18053	--	--	--	K08245|1.05714e-156|pper:PRUPE_ppa004349mg|hypothetical protein; K08245 phytepsin [EC:3.4.23.40] (A)	--	[O]	Posttranslational modification, protein turnover, chaperones	Eukaryotic aspartyl protease;; Eukaryotic aspartyl protease;; Saposin-like type B, region 1	Aspartic proteinase A2 OS=Arabidopsis thaliana GN=APA2 PE=2 SV=1	O	Posttranslational modification, protein turnover, chaperones	aspartic proteinase A1 [Prunus persica]
F01.PB16659	[E]	Amino acid transport and metabolism	Molecular Function: DNA binding (GO:0003677);; Molecular Function: catalytic activity (GO:0003824);; Biological Process: DNA-dependent DNA replication (GO:0006261);; Molecular Function: zinc ion binding (GO:0008270);;	K08073|0|mdm:103423049|polynucleotide 3'-phosphatase ZDP-like; K08073 bifunctional polynucleotide phosphatase/kinase [EC:3.1.3.32 2.7.1.78] (A)	--	[L]	Replication, recombination and repair	Polynucleotide kinase 3 phosphatase;; Poly(ADP-ribose) polymerase and DNA-Ligase Zn-finger region	Polynucleotide 3&apos;-phosphatase ZDP OS=Arabidopsis thaliana GN=ZDP PE=1 SV=1	KLO	-	PREDICTED: polynucleotide 3&apos;-phosphatase ZDP-like [Malus domestica]
F01.PB19147	[R]	General function prediction only	--	K13201|0|mdm:103441225|oligouridylate-binding protein 1B-like; K13201 nucleolysin TIA-1/TIAR (A)	--	[R]	General function prediction only	RNA recognition motif. (a.k.a. RRM, RBD, or RNP domain);; RNA recognition motif (a.k.a. RRM, RBD, or RNP domain);; RNA recognition motif. (a.k.a. RRM, RBD, or RNP domain)	Oligouridylate-binding protein 1B OS=Arabidopsis thaliana GN=UBP1B PE=1 SV=1	R	General function prediction only	PREDICTED: oligouridylate-binding protein 1B-like [Malus domestica]
F01.PB3223	[S]	Function unknown	--	--	--	--	--	ATP-dependent Clp protease adaptor protein ClpS	ATP-dependent Clp protease adapter protein CLPS1, chloroplastic OS=Arabidopsis thaliana GN=CPLS1 PE=1 SV=1	R	General function prediction only	PREDICTED: ATP-dependent Clp protease adapter protein CLPS1, chloroplastic-like isoform X1 [Malus domestica]
F01.PB7502	--	--	--	--	--	--	--	VQ motif	VQ motif-containing protein 9 OS=Arabidopsis thaliana GN=VQ9 PE=1 SV=1	S	Function unknown	PREDICTED: VQ motif-containing protein 9 [Malus domestica]
F01.PB30385	--	--	Molecular Function: binding (GO:0005488);;	K13128|0|pxb:103947788|uncharacterized LOC103947788; K13128 zinc finger CCHC domain-containing protein 8 (A)	--	[S]	Function unknown	--	--	S	Function unknown	PREDICTED: uncharacterized protein LOC103947788 isoform X2 [Pyrus x bretschneideri]
F01.PB30646	[A]	RNA processing and modification	--	--	--	[K]	Transcription	Endonuclease/Exonuclease/phosphatase family	Carbon catabolite repressor protein 4 homolog 1 OS=Arabidopsis thaliana GN=CCR4-1 PE=2 SV=1	K	Transcription	PREDICTED: carbon catabolite repressor protein 4 homolog 1, partial [Ziziphus jujuba]
F01.PB27232	--	--	Molecular Function: zinc ion transmembrane transporter activity (GO:0005385);; Cellular Component: integral component of membrane (GO:0016021);; Biological Process: zinc ion transmembrane transport (GO:0071577);;	--	--	[P]	Inorganic ion transport and metabolism	ZIP Zinc transporter	Zinc transporter 6, chloroplastic OS=Arabidopsis thaliana GN=ZIP6 PE=3 SV=1	P	Inorganic ion transport and metabolism	PREDICTED: zinc transporter 6, chloroplastic-like [Malus domestica]
F01.PB31083	--	--	--	--	--	--	--	bHLH-MYC and R2R3-MYB transcription factors N-terminal;; bHLH-MYC and R2R3-MYB transcription factors N-terminal	Transcription factor EMB1444 OS=Arabidopsis thaliana GN=EMB1444 PE=2 SV=1	K	Transcription	PREDICTED: transcription factor bHLH155-like [Pyrus x bretschneideri]
F01.PB40807	--	--	--	--	--	--	--	--	--	S	Function unknown	PREDICTED: uncharacterized protein LOC103410321 [Malus domestica]
F01.PB31118	--	--	--	--	--	--	--	--	DUF724 domain-containing protein 3 OS=Arabidopsis thaliana GN=DUF3 PE=1 SV=1	R	General function prediction only	PREDICTED: uncharacterized protein LOC103425428 isoform X1 [Malus domestica]
F01.PB37241	--	--	--	--	--	[S]	Function unknown	Armadillo/beta-catenin-like repeat;; HEAT repeats;; HEAT repeat	U-box domain-containing protein 13 OS=Arabidopsis thaliana GN=PUB13 PE=1 SV=1	S	Function unknown	PREDICTED: uncharacterized protein LOC103943044 isoform X2 [Pyrus x bretschneideri]
F01.PB9111	[ER]	--	Molecular Function: L-iditol 2-dehydrogenase activity (GO:0003939);; Molecular Function: zinc ion binding (GO:0008270);; Biological Process: oxidation-reduction process (GO:0055114);;	K00008|0|mdm:103440064|sorbitol dehydrogenase-like; K00008 L-iditol 2-dehydrogenase [EC:1.1.1.14] (A)	ko00040:Pentose and glucuronate interconversions;ko00051:Fructose and mannose metabolism	[Q]	Secondary metabolites biosynthesis, transport and catabolism	Alcohol dehydrogenase GroES-like domain;; Zinc-binding dehydrogenase;; Zinc-binding dehydrogenase	Sorbitol dehydrogenase OS=Arabidopsis thaliana GN=SDH PE=1 SV=1	Q	Secondary metabolites biosynthesis, transport and catabolism	sorbitol dehydrogenase-like [Malus domestica]
F01.PB33952	--	--	--	K10635|0|mdm:103431298|E3 ubiquitin-protein ligase arkadia-like; K10635 E3 ubiquitin-protein ligase Arkadia [EC:6.3.2.19] (A)	--	[O]	Posttranslational modification, protein turnover, chaperones	Ring finger domain;; RING-H2 zinc finger;; Zinc finger, C3HC4 type (RING finger);; Zinc finger, C3HC4 type (RING finger);; Zinc finger, C3HC4 type (RING finger)	Probable E3 ubiquitin-protein ligase RHG1A OS=Arabidopsis thaliana GN=RHG1A PE=2 SV=1	O	Posttranslational modification, protein turnover, chaperones	PREDICTED: probable E3 ubiquitin-protein ligase RHG1A isoform X2 [Malus domestica]
F01.PB15964	[R]	General function prediction only	Molecular Function: GTPase activity (GO:0003924);; Molecular Function: GTP binding (GO:0005525);; Cellular Component: nucleolus (GO:0005730);; Biological Process: GTP catabolic process (GO:0006184);; Biological Process: ribosome biogenesis (GO:0042254);;	K14537|0|mdm:103448663|nucleolar GTP-binding protein 2; K14537 nuclear GTP-binding protein (A)	ko03008:Ribosome biogenesis in eukaryotes	[R]	General function prediction only	50S ribosome-binding GTPase;; Ferrous iron transport protein B	Nuclear/nucleolar GTPase 2 OS=Arabidopsis thaliana GN=NUG2 PE=1 SV=1	R	General function prediction only	PREDICTED: nuclear/nucleolar GTPase 2 [Malus domestica]
F01.PB46244	[C]	Energy production and conversion	Molecular Function: hydrogen ion transmembrane transporter activity (GO:0015078);; Biological Process: ATP hydrolysis coupled proton transport (GO:0015991);; Cellular Component: integral component of membrane (GO:0016021);; Cellular Component: proton-transporting V-type ATPase, V0 domain (GO:0033179);;	K02155|1.43678e-30|cre:CHLREDRAFT_134189|ATPvL1; vacuolar H(+)-ATPase V0 sector, c/c' subunits; K02155 V-type H+-transporting ATPase 16kDa proteolipid subunit (A)	ko00190:Oxidative phosphorylation;ko04145:Phagosome	[C]	Energy production and conversion	ATP synthase subunit C	V-type proton ATPase 16 kDa proteolipid subunit (Fragment) OS=Zea mays PE=2 SV=2	C	Energy production and conversion	unknown [Lotus japonicus]
F01.PB3908	[C]	Energy production and conversion	Molecular Function: ATP binding (GO:0005524);;	K01648|0|mdm:103403033|ATP-citrate synthase alpha chain protein 1; K01648 ATP citrate (pro-S)-lyase [EC:2.3.3.8] (A)	ko00020:Citrate cycle (TCA cycle)	[C]	Energy production and conversion	ATP-grasp domain	ATP-citrate synthase alpha chain protein 2 OS=Arabidopsis thaliana GN=ACLA-2 PE=2 SV=1	C	Energy production and conversion	PREDICTED: ATP-citrate synthase alpha chain protein 1 [Malus domestica]
F01.PB50389	--	--	Cellular Component: cytosol (GO:0005829);; Biological Process: cellulose biosynthetic process (GO:0030244);; Biological Process: D-xylose metabolic process (GO:0042732);; Biological Process: Golgi vesicle transport (GO:0048193);;	--	--	[S]	Function unknown	Exocyst complex component Sec5;; Vps51/Vps67;; COG (conserved oligomeric Golgi) complex component, COG2;; Dor1-like family;; Golgi transport complex subunit 5	--	S	Function unknown	PREDICTED: vacuolar protein sorting-associated protein 51 homolog [Malus domestica]
F01.PB9029	--	--	--	--	--	[E]	Amino acid transport and metabolism	Transmembrane amino acid transporter protein	Lysine histidine transporter-like 8 OS=Arabidopsis thaliana GN=AATL1 PE=1 SV=1	E	Amino acid transport and metabolism	PREDICTED: lysine histidine transporter-like 8 [Malus domestica]
F01.PB15931	--	--	Molecular Function: structural constituent of cell wall (GO:0005199);;	--	--	--	--	--	Non-classical arabinogalactan protein 31 OS=Arabidopsis thaliana GN=AGP31 PE=1 SV=1	R	General function prediction only	PREDICTED: non-classical arabinogalactan protein 31 [Malus domestica]
F01.PB7324	--	--	--	--	--	--	--	Polyketide cyclase / dehydrase and lipid transport;; Polyketide cyclase / dehydrase and lipid transport	--	S	Function unknown	PREDICTED: uncharacterized protein LOC103444488 isoform X1 [Malus domestica]
F01.PB5610	[RTKL]	--	--	--	--	[T]	Signal transduction mechanisms	Protein tyrosine kinase;; Protein kinase domain	Serine/threonine-protein kinase HT1 OS=Arabidopsis thaliana GN=HT1 PE=1 SV=1	T	Signal transduction mechanisms	PREDICTED: serine/threonine-protein kinase HT1-like [Pyrus x bretschneideri]
F01.PB27664	[G]	Carbohydrate transport and metabolism	Molecular Function: phosphoglycerate mutase activity (GO:0004619);; Cellular Component: cytoplasm (GO:0005737);; Biological Process: glycolytic process (GO:0006096);; Biological Process: response to stress (GO:0006950);; Molecular Function: manganese ion binding (GO:0030145);;	K15633|0|mdm:103433797|2,3-bisphosphoglycerate-independent phosphoglycerate mutase-like; K15633 2,3-bisphosphoglycerate-independent phosphoglycerate mutase [EC:5.4.2.12] (A)	ko00010:Glycolysis / Gluconeogenesis;ko00260:Glycine, serine and threonine metabolism;ko01200:Carbon metabolism;ko01230:Biosynthesis of amino acids	[G]	Carbohydrate transport and metabolism	Metalloenzyme superfamily;; BPG-independent PGAM N-terminus (iPGM_N)	2,3-bisphosphoglycerate-independent phosphoglycerate mutase OS=Mesembryanthemum crystallinum GN=PGM1 PE=2 SV=1	G	Carbohydrate transport and metabolism	2,3-bisphosphoglycerate-independent phosphoglycerate mutase-like [Malus domestica]
F01.PB19672	--	--	--	--	--	--	--	--	--	R	General function prediction only	PREDICTED: uncharacterized protein LOC103446502 [Malus domestica]
F01.PB15907	--	--	Molecular Function: zinc ion transmembrane transporter activity (GO:0005385);; Cellular Component: integral component of membrane (GO:0016021);; Biological Process: zinc ion transmembrane transport (GO:0071577);;	K14709|0|mdm:103441430|zinc transporter 8-like; K14709 solute carrier family 39 (zinc transporter), member 1/2/3 (A)	--	[P]	Inorganic ion transport and metabolism	ZIP Zinc transporter	Zinc transporter 5 OS=Arabidopsis thaliana GN=ZIP5 PE=2 SV=1	P	Inorganic ion transport and metabolism	PREDICTED: zinc transporter 8-like [Malus domestica]
F01.PB13761	--	--	--	K15014|0|mdm:103404758|equilibrative nucleotide transporter 3-like; K15014 solute carrier family 29 (equilibrative nucleoside transporter), member 1/2/3 (A)	--	[F]	Nucleotide transport and metabolism	Nucleoside transporter	Equilibrative nucleotide transporter 3 OS=Arabidopsis thaliana GN=ENT3 PE=1 SV=1	P	Inorganic ion transport and metabolism	PREDICTED: equilibrative nucleotide transporter 3-like [Malus domestica]
F01.PB34614	--	--	Molecular Function: peptide-N4-(N-acetyl-beta-glucosaminyl)asparagine amidase activity (GO:0000224);;	--	--	--	--	Peptide N-acetyl-beta-D-glucosaminyl asparaginase amidase A;; Peptide N-acetyl-beta-D-glucosaminyl asparaginase amidase A	Peptide-N4-(N-acetyl-beta-glucosaminyl)asparagine amidase A OS=Prunus dulcis PE=1 SV=2	H	Coenzyme transport and metabolism	PREDICTED: peptide-N4-(N-acetyl-beta-glucosaminyl)asparagine amidase A-like [Malus domestica]
F01.PB18213	[T]	Signal transduction mechanisms	Biological Process: DNA damage checkpoint (GO:0000077);; Biological Process: signal transduction involved in filamentous growth (GO:0001402);; Molecular Function: DNA replication origin binding (GO:0003688);; Cellular Component: nucleus (GO:0005634);; Biological Process: glycogen metabolic process (GO:0005977);; Biological Process: pre-replicative complex assembly involved in nuclear cell cycle D…	--	--	[O]	Posttranslational modification, protein turnover, chaperones	14-3-3 protein	14-3-3-like protein C OS=Nicotiana tabacum PE=1 SV=1	O	Posttranslational modification, protein turnover, chaperones	14-3-3 protein [Alternaria alternata]
F01.PB39086	--	--	Molecular Function: organic cyclic compound binding (GO:0097159);; Molecular Function: heterocyclic compound binding (GO:1901363);;	--	--	[U]	Intracellular trafficking, secretion, and vesicular transport	--	HVA22-like protein k OS=Arabidopsis thaliana GN=HVA22K PE=2 SV=1	R	General function prediction only	T4.15 [Malus x robusta]
F01.PB41424	--	--	--	--	--	--	--	Aluminium induced protein	Stem-specific protein TSJT1 OS=Nicotiana tabacum GN=TSJT1 PE=2 SV=1	S	Function unknown	PREDICTED: stem-specific protein TSJT1-like [Malus domestica]
F01.PB36985	[A]	RNA processing and modification	--	K12821|0|pmum:103335046|pre-mRNA-processing protein 40A-like; K12821 pre-mRNA-processing factor 40 (A)	ko03040:Spliceosome	[A]	RNA processing and modification	FF domain;; WW domain	Pre-mRNA-processing protein 40B OS=Arabidopsis thaliana GN=PRP40B PE=1 SV=1	K	Transcription	pre-mRNA-processing protein 40A isoform X4 [Prunus persica]
F01.PB42729	--	--	--	K07199|0|pxb:103962232|SNF1-related protein kinase regulatory subunit beta-2; K07199 5'-AMP-activated protein kinase, regulatory beta subunit (A)	--	[G]	Carbohydrate transport and metabolism	5'-AMP-activated protein kinase beta subunit, interation domain	SNF1-related protein kinase regulatory subunit beta-2 OS=Arabidopsis thaliana GN=KINB2 PE=1 SV=1	G	Carbohydrate transport and metabolism	PREDICTED: SNF1-related protein kinase regulatory subunit beta-2 [Pyrus x bretschneideri]
F01.PB6176	--	--	--	--	--	--	--	--	--	S	Function unknown	PREDICTED: uncharacterized protein LOC103438860 [Malus domestica]
F01.PB25247	--	--	--	--	--	[T]	Signal transduction mechanisms	Cactus-binding C-terminus of cactin protein;; Conserved mid region of cactin	Cactin OS=Arabidopsis thaliana GN=CTN PE=1 SV=1	T	Signal transduction mechanisms	PREDICTED: cactin-like isoform X1 [Pyrus x bretschneideri]
F01.PB33177	--	--	Molecular Function: DNA binding (GO:0003677);; Molecular Function: sequence-specific DNA binding transcription factor activity (GO:0003700);; Cellular Component: nucleolus (GO:0005730);; Biological Process: regulation of transcription, DNA-templated (GO:0006355);; Biological Process: response to ethylene (GO:0009723);; Molecular Function: protein homodimerization activity (GO:0042803);;	--	--	--	--	GAGA binding protein-like family;; GAGA binding protein-like family	Protein BASIC PENTACYSTEINE6 OS=Arabidopsis thaliana GN=BPC6 PE=1 SV=1	K	Transcription	PREDICTED: protein BASIC PENTACYSTEINE6-like [Malus domestica]
F01.PB14256	--	--	--	--	--	--	--	--	--	S	Function unknown	PREDICTED: uncharacterized protein LOC103433551 [Malus domestica]
F01.PB18951	--	--	Molecular Function: aspartic-type endopeptidase activity (GO:0004190);; Biological Process: proteolysis (GO:0006508);;	--	--	[O]	Posttranslational modification, protein turnover, chaperones	Xylanase inhibitor N-terminal;; Xylanase inhibitor C-terminal;; Eukaryotic aspartyl protease	Aspartyl protease AED3 OS=Arabidopsis thaliana GN=AED3 PE=1 SV=1	O	Posttranslational modification, protein turnover, chaperones	PREDICTED: aspartyl protease AED3-like [Malus domestica]
F01.PB48771	[RTKL]	--	Molecular Function: protein serine/threonine kinase activity (GO:0004674);; Molecular Function: ATP binding (GO:0005524);; Biological Process: protein phosphorylation (GO:0006468);; Cellular Component: integral component of membrane (GO:0016021);;	--	--	--	--	Protein kinase domain;; Protein tyrosine kinase;; Leucine Rich repeats (2 copies);; Leucine rich repeat N-terminal domain;; Leucine rich repeat;; Leucine Rich Repeat;; Leucine Rich repeat	Protein NSP-INTERACTING KINASE 1 OS=Arabidopsis thaliana GN=NIK1 PE=1 SV=1	T	Signal transduction mechanisms	PREDICTED: LOW QUALITY PROTEIN: protein NSP-INTERACTING KINASE 2-like [Malus domestica]
F01.PB55156	--	--	--	K17964|0|mdm:103422509|pentatricopeptide repeat-containing protein At5g55840-like; K17964 leucine-rich PPR motif-containing protein, mitochondrial (A)	--	[R]	General function prediction only	PPR repeat family;; PPR repeat;; PPR repeat;; Pentatricopeptide repeat domain;; Mitochondrial ATPase expression	Pentatricopeptide repeat-containing protein At5g55840 OS=Arabidopsis thaliana GN=At5g55840 PE=3 SV=2	R	General function prediction only	PREDICTED: pentatricopeptide repeat-containing protein At5g55840-like [Malus domestica]
F01.PB53850	[R]	General function prediction only	--	--	--	[R]	General function prediction only	C2 domain	Synaptotagmin-2 OS=Arabidopsis thaliana GN=SYT2 PE=2 SV=1	R	General function prediction only	C2 domain [Umbilicaria pustulata]
F01.PB9550	[R]	General function prediction only	--	--	--	--	--	CBS domain;; CBS domain	CBS domain-containing protein CBSX1, chloroplastic OS=Arabidopsis thaliana GN=CBSX1 PE=1 SV=2	S	Function unknown	PREDICTED: CBS domain-containing protein CBSX1, chloroplastic-like [Malus domestica]
F01.PB46508	--	--	--	--	--	--	--	--	--	S	Function unknown	PREDICTED: myosin-9-like [Malus domestica]
F01.PB10031	[R]	General function prediction only	--	K07152|0|pxb:103931926|protein SCO1 homolog 2, mitochondrial-like; K07152 protein SCO1/2 (A)	--	[C]	Energy production and conversion	SCO1/SenC	Protein SCO1 homolog 2, mitochondrial OS=Arabidopsis thaliana GN=HCC2 PE=2 SV=1	C	Energy production and conversion	PREDICTED: protein SCO1 homolog 2, mitochondrial-like [Pyrus x bretschneideri]
F01.PB40040	[R]	General function prediction only	--	K14573|0|mdm:103445113|RNA-binding protein 28; K14573 nucleolar protein 4 (A)	ko03008:Ribosome biogenesis in eukaryotes	[A]	RNA processing and modification	RNA recognition motif. (a.k.a. RRM, RBD, or RNP domain);; RNA recognition motif (a.k.a. RRM, RBD, or RNP domain);; RNA recognition motif. (a.k.a. RRM, RBD, or RNP domain);; RNA recognition motif. (a.k.a. RRM, RBD, or RNP domain);; RNA recognition motif. (a.k.a. RRM, RBD, or RNP domain);; RNA recognition motif (a.k.a. RRM, RBD, or RNP domain);; RNA recognition motif. (a.k.a. RRM, RBD, or RNP domai…	Serine/arginine-rich SC35-like splicing factor SCL28 OS=Arabidopsis thaliana GN=SCL28 PE=1 SV=1	A	RNA processing and modification	PREDICTED: RNA-binding protein 28 isoform X1 [Malus domestica]
F01.PB6647	--	--	--	K08272|0|mdm:103419592|putative MO25-like protein At5g47540; K08272 calcium binding protein 39 (A)	--	[S]	Function unknown	Mo25-like	Putative MO25-like protein At5g47540 OS=Arabidopsis thaliana GN=At5g47540 PE=2 SV=1	S	Function unknown	PREDICTED: putative MO25-like protein At5g47540 [Malus domestica]
F01.PB23683	[O]	Posttranslational modification, protein turnover, chaperones	Molecular Function: ATP binding (GO:0005524);; Cellular Component: cytoplasm (GO:0005737);; Biological Process: protein folding (GO:0006457);; Molecular Function: unfolded protein binding (GO:0051082);;	K09500|0|mdm:103444063|TCP10; t-complex 10; K09500 T-complex protein 1 subunit theta (A)	--	[O]	Posttranslational modification, protein turnover, chaperones	TCP-1/cpn60 chaperonin family	T-complex protein 1 subunit theta OS=Arabidopsis thaliana GN=CCT8 PE=1 SV=1	O	Posttranslational modification, protein turnover, chaperones	T-complex protein 10A homolog [Malus domestica]
F01.PB43132	--	--	--	K14800|2.3104e-124|mdm:103427738|pre-rRNA-processing protein TSR2 homolog; K14800 pre-rRNA-processing protein TSR2 (A)	--	[S]	Function unknown	Pre-rRNA-processing protein TSR2	--	S	Function unknown	PREDICTED: pre-rRNA-processing protein TSR2 homolog [Malus domestica]
F01.PB33903	--	--	--	--	--	--	--	Transmembrane amino acid transporter protein	--	E	Amino acid transport and metabolism	hypothetical protein M436DRAFT_49109 [Aureobasidium namibiae CBS 147.97]
F01.PB44150	--	--	--	--	--	--	--	--	--	--	--	hypothetical protein H072_10964 [Dactylellina haptotyla CBS 200.50]
F01.PB2913	[O]	Posttranslational modification, protein turnover, chaperones	Molecular Function: glutathione transferase activity (GO:0004364);;	K00799|6.61743e-153|pxb:103965744|glutathione S-transferase F9-like; K00799 glutathione S-transferase [EC:2.5.1.18] (A)	ko00480:Glutathione metabolism	[O]	Posttranslational modification, protein turnover, chaperones	Glutathione S-transferase, C-terminal domain;; Glutathione S-transferase, N-terminal domain;; Glutathione S-transferase, N-terminal domain;; Glutathione S-transferase, N-terminal domain;; Glutathione S-transferase, C-terminal domain	Glutathione S-transferase F9 OS=Arabidopsis thaliana GN=GSTF9 PE=1 SV=1	O	Posttranslational modification, protein turnover, chaperones	PREDICTED: glutathione S-transferase F9-like [Pyrus x bretschneideri]
F01.PB41168	--	--	--	--	--	[L]	Replication, recombination and repair	TLD	--	L	Replication, recombination and repair	PREDICTED: oxidation resistance protein 1-like [Malus domestica]
F01.PB3827	--	--	--	--	--	--	--	Protein of unknown function (DUF1664)	--	S	Function unknown	PREDICTED: uncharacterized protein LOC103416587 [Malus domestica]
F01.PB47457	[C]	Energy production and conversion	Biological Process: malate metabolic process (GO:0006108);; Molecular Function: malate dehydrogenase (decarboxylating) (NAD+) activity (GO:0016619);; Molecular Function: metal ion binding (GO:0046872);; Molecular Function: NAD binding (GO:0051287);; Biological Process: oxidation-reduction process (GO:0055114);;	K00029|0|pxb:103957074|NADP-dependent malic enzyme; K00029 malate dehydrogenase (oxaloacetate-decarboxylating)(NADP+) [EC:1.1.1.40] (A)	ko00620:Pyruvate metabolism;ko00710:Carbon fixation in photosynthetic organisms;ko01200:Carbon metabolism	[C]	Energy production and conversion	Malic enzyme, NAD binding domain;; Malic enzyme, N-terminal domain	NADP-dependent malic enzyme OS=Phaseolus vulgaris GN=ME1 PE=2 SV=1	C	Energy production and conversion	PREDICTED: NADP-dependent malic enzyme isoform X2 [Pyrus x bretschneideri]
F01.PB48697	[KAD]	--	--	--	--	[K]	Transcription	Myb-like DNA-binding domain;; Myb-like DNA-binding domain	Transcription factor MYB3R-4 OS=Arabidopsis thaliana GN=MYB3R4 PE=1 SV=1	K	Transcription	PREDICTED: myb-related protein 3R-1-like isoform X1 [Malus domestica]
F01.PB31517	--	--	--	--	--	[R]	General function prediction only	Domain of unknown function;; Ankyrin repeats (3 copies);; Ankyrin repeats (many copies);; Ankyrin repeats (many copies);; Ankyrin repeat;; Ankyrin repeat;; Ankyrin repeats (many copies);; Ankyrin repeat;; Ankyrin repeats (3 copies);; Ankyrin repeat;; Ankyrin repeats (many copies)	Ankyrin repeat-containing protein At5g02620 OS=Arabidopsis thaliana GN=At5g02620 PE=1 SV=1	R	General function prediction only	PREDICTED: ankyrin repeat-containing protein At5g02620-like [Malus domestica]
F01.PB50539	[T]	Signal transduction mechanisms	Molecular Function: phosphorelay sensor kinase activity (GO:0000155);; Molecular Function: phosphorelay response regulator activity (GO:0000156);; Molecular Function: ATP binding (GO:0005524);; Cellular Component: endoplasmic reticulum membrane (GO:0005789);; Biological Process: regulation of transcription, DNA-templated (GO:0006355);; Biological Process: ethylene-activated signaling pathway (GO:…	K14509|0|mdm:103420011|ethylene receptor 2-like; K14509 ethylene receptor [EC:2.7.13.-] (A)	ko04075:Plant hormone signal transduction	[T]	Signal transduction mechanisms	GAF domain;; His Kinase A (phospho-acceptor) domain;; Response regulator receiver domain	Ethylene receptor 2 OS=Arabidopsis thaliana GN=ETR2 PE=1 SV=2	T	Signal transduction mechanisms	PREDICTED: ethylene receptor 2-like [Malus domestica]
F01.PB1384	[J]	Translation, ribosomal structure and biogenesis	Cellular Component: intracellular (GO:0005622);;	K02938|5.31462e-105|tcc:TCM_000226|Ribosomal protein L2 family; K02938 large subunit ribosomal protein L8e (A)	ko03010:Ribosome	[J]	Translation, ribosomal structure and biogenesis	Ribosomal Proteins L2, C-terminal domain;; Ribosomal Proteins L2, RNA binding domain	60S ribosomal protein L8 OS=Solanum lycopersicum GN=RPL8 PE=2 SV=1	J	Translation, ribosomal structure and biogenesis	60S ribosomal protein L2/L8 [Gloeophyllum trabeum ATCC 11539]
F01.PB45935	--	--	--	--	--	--	--	Exonuclease	Protein NEN1 OS=Arabidopsis thaliana GN=NEN1 PE=2 SV=1	L	Replication, recombination and repair	PREDICTED: protein NEN1-like [Malus domestica]
F01.PB16084	--	--	--	--	--	--	--	Protein of unknown function, DUF573	STOREKEEPER protein OS=Solanum tuberosum GN=STK PE=2 SV=1	S	Function unknown	PREDICTED: mediator-associated protein 1-like [Malus domestica]
F01.PB15788	[J]	Translation, ribosomal structure and biogenesis	Cellular Component: mitochondrion (GO:0005739);; Cellular Component: ribosome (GO:0005840);; Biological Process: translation (GO:0006412);;	K02897|4.71537e-166|mdm:103403492|uncharacterized LOC103403492; K02897 large subunit ribosomal protein L25 (A)	ko03010:Ribosome	--	--	Ribosomal protein TL5, C-terminal domain	--	J	Translation, ribosomal structure and biogenesis	PREDICTED: 50S ribosomal protein L25-like, partial [Malus domestica]
F01.PB21016	[RTKL]	--	Molecular Function: protein serine/threonine kinase activity (GO:0004674);; Molecular Function: ATP binding (GO:0005524);; Biological Process: protein phosphorylation (GO:0006468);;	--	--	--	--	Protein tyrosine kinase;; Protein kinase domain	Probable LRR receptor-like serine/threonine-protein kinase At1g07650 OS=Arabidopsis thaliana GN=At1g07650 PE=1 SV=1	T	Signal transduction mechanisms	PREDICTED: cysteine-rich receptor-like protein kinase 2 [Malus domestica]
F01.PB14041	--	--	Biological Process: response to stress (GO:0006950);; Cellular Component: cell part (GO:0044464);;	K00430|3.38426e-96|mdm:103415572|peroxidase A2-like; K00430 peroxidase [EC:1.11.1.7] (A)	ko00360:Phenylalanine metabolism;ko00940:Phenylpropanoid biosynthesis	--	--	Peroxidase	Peroxidase 53 OS=Arabidopsis thaliana GN=PER53 PE=1 SV=1	G	Carbohydrate transport and metabolism	PREDICTED: peroxidase A2-like [Malus domestica]
F01.PB17250	--	--	Molecular Function: binding (GO:0005488);; Cellular Component: cytoplasmic part (GO:0044444);;	K17087|1.00444e-75|mdm:103428568|putative phagocytic receptor 1b; K17087 transmembrane 9 superfamily member 3 (A)	--	[U]	Intracellular trafficking, secretion, and vesicular transport	Endomembrane protein 70	Transmembrane 9 superfamily member 5 OS=Arabidopsis thaliana GN=TMN5 PE=2 SV=1	U	Intracellular trafficking, secretion, and vesicular transport	PREDICTED: transmembrane 9 superfamily member 5-like [Pyrus x bretschneideri]
F01.PB26464	[J]	Translation, ribosomal structure and biogenesis	--	K02937|4.52594e-142|pxb:103926816|60S ribosomal protein L7-2; K02937 large subunit ribosomal protein L7e (A)	ko03010:Ribosome	[J]	Translation, ribosomal structure and biogenesis	Ribosomal L30 N-terminal domain;; Ribosomal protein L30p/L7e	60S ribosomal protein L7-2 OS=Arabidopsis thaliana GN=RPL7B PE=1 SV=1	J	Translation, ribosomal structure and biogenesis	PREDICTED: 60S ribosomal protein L7-2 [Pyrus x bretschneideri]
F01.PB21201	--	--	Biological Process: response to high light intensity (GO:0009644);; Biological Process: response to hydrogen peroxide (GO:0042542);;	--	--	--	--	--	--	S	Function unknown	PREDICTED: uncharacterized protein LOC103422975 [Malus domestica]
F01.PB7078	[K]	Transcription	--	--	--	[A]	RNA processing and modification	Double-stranded RNA binding motif;; Ribonuclease III domain;; Ribonuclease-III-like;; double strand RNA binding domain from DEAD END PROTEIN 1	Ribonuclease 3-like protein 2 OS=Arabidopsis thaliana GN=RTL2 PE=1 SV=1	A	RNA processing and modification	PREDICTED: ribonuclease 3-like protein 2 [Pyrus x bretschneideri]
F01.PB12664	--	--	--	--	--	--	--	Phloem protein 2	F-box protein PP2-A12 OS=Arabidopsis thaliana GN=P2A12 PE=2 SV=1	R	General function prediction only	PREDICTED: F-box protein PP2-A12-like [Malus domestica]
F01.PB16600	--	--	--	--	--	--	--	PLATZ transcription factor	--	S	Function unknown	PREDICTED: uncharacterized protein LOC103427655 [Malus domestica]
F01.PB31249	--	--	Molecular Function: kinase activity (GO:0016301);; Biological Process: phosphorylation (GO:0016310);; Molecular Function: phosphotransferase activity, alcohol group as acceptor (GO:0016773);;	--	--	[T]	Signal transduction mechanisms	Phosphatidylinositol 3- and 4-kinase	Phosphatidylinositol 4-kinase gamma 7 OS=Arabidopsis thaliana GN=PI4KG7 PE=1 SV=2	T	Signal transduction mechanisms	PREDICTED: phosphatidylinositol 4-kinase gamma 7-like [Malus domestica]
F01.PB13035	--	--	Molecular Function: 2,3,4,5-tetrahydropyridine-2,6-dicarboxylate N-succinyltransferase activity (GO:0008666);; Molecular Function: biphenyl synthase activity (GO:0033815);; Molecular Function: identical protein binding (GO:0042802);; Biological Process: phytoalexin biosynthetic process (GO:0052315);; Biological Process: 4-hydroxycoumarin biosynthetic process (GO:1901884);; Biological Process: 2-h…	K00660|0|mdm:103455021|4-hydroxycoumarin synthase 1; K00660 chalcone synthase [EC:2.3.1.74] (A)	ko00941:Flavonoid biosynthesis;ko04712:Circadian rhythm - plant	--	--	Chalcone and stilbene synthases, N-terminal domain;; Chalcone and stilbene synthases, C-terminal domain;; 3-Oxoacyl-[acyl-carrier-protein (ACP)] synthase III;; 3-Oxoacyl-[acyl-carrier-protein (ACP)] synthase III C terminal;; FAE1/Type III polyketide synthase-like protein	3,5-dihydroxybiphenyl synthase OS=Sorbus aucuparia GN=BIS1 PE=1 SV=1	H	Coenzyme transport and metabolism	4-hydroxycoumarin synthase 1 [Malus domestica]
F01.PB50708	--	--	--	--	--	[O]	Posttranslational modification, protein turnover, chaperones	--	--	O	Posttranslational modification, protein turnover, chaperones	--
F01.PB21467	--	--	--	--	--	--	--	--	--	S	Function unknown	PREDICTED: helicase protein MOM1-like isoform X1 [Malus domestica]
F01.PB2975	[T]	Signal transduction mechanisms	Biological Process: response to stress (GO:0006950);;	--	--	--	--	Universal stress protein family	Universal stress protein A-like protein OS=Arabidopsis thaliana GN=At3g01520 PE=1 SV=2	S	Function unknown	PREDICTED: universal stress protein A-like protein [Malus domestica]
F01.PB56092	--	--	--	--	--	--	--	Hint-domain;; VWA / Hh protein intein-like;; von Willebrand factor type A domain;; von Willebrand factor type A domain;; von Willebrand factor type A domain	--	R	General function prediction only	U-box domain containing protein [Cladophialophora carrionii]
F01.PB54597	--	--	--	--	--	--	--	Zein-binding	Myosin-binding protein 2 OS=Arabidopsis thaliana GN=MYOB2 PE=1 SV=1	S	Function unknown	PREDICTED: myosin-binding protein 2-like [Malus domestica]
F01.PB50111	--	--	--	--	--	--	--	ARID/BRIGHT DNA binding domain	AT-rich interactive domain-containing protein 4 OS=Arabidopsis thaliana GN=ARID4 PE=2 SV=1	R	General function prediction only	PREDICTED: AT-rich interactive domain-containing protein 4-like [Malus domestica]
F01.PB11305	--	--	Molecular Function: diacylglycerol O-acyltransferase activity (GO:0004144);; Cellular Component: cytosol (GO:0005829);; Biological Process: triglyceride biosynthetic process (GO:0019432);;	--	--	--	--	--	Diacylglycerol O-acyltransferase 3, cytosolic OS=Arabidopsis thaliana GN=DGAT3 PE=1 SV=1	S	Function unknown	diacylglycerol O-acyltransferase 3, cytosolic [Prunus persica]
F01.PB35181	--	--	--	--	--	--	--	--	--	S	Function unknown	PREDICTED: uncharacterized protein LOC103402268 [Malus domestica]
F01.PB21669	--	--	Biological Process: lipid transport (GO:0006869);;	--	--	[R]	General function prediction only	Domain of unknown function (DUF4110);; Kelch motif;; Galactose oxidase, central domain;; Kelch motif;; Galactose oxidase, central domain;; Kelch motif;; Kelch motif	Dynein alpha chain, flagellar outer arm OS=Chlamydomonas reinhardtii GN=ODA11 PE=3 SV=2	R	General function prediction only	PREDICTED: kelch domain-containing protein 4-like isoform X1 [Malus domestica]
F01.PB50106	[J]	Translation, ribosomal structure and biogenesis	--	K01873|0|mdm:103402408|valine--tRNA ligase-like; K01873 valyl-tRNA synthetase [EC:6.1.1.9] (A)	ko00970:Aminoacyl-tRNA biosynthesis	[J]	Translation, ribosomal structure and biogenesis	tRNA synthetases class I (I, L, M and V);; Anticodon-binding domain of tRNA;; tRNA synthetases class I (M);; Leucyl-tRNA synthetase, Domain 2;; tRNA synthetases class I (C) catalytic domain	Valine--tRNA ligase, mitochondrial 1 OS=Arabidopsis thaliana GN=TWN2 PE=2 SV=2	J	Translation, ribosomal structure and biogenesis	PREDICTED: valine--tRNA ligase, mitochondrial 1-like [Malus domestica]
F01.PB44049	--	--	--	--	--	--	--	GRAM domain	GLABRA2 expression modulator OS=Arabidopsis thaliana GN=GEM PE=1 SV=1	S	Function unknown	PREDICTED: GEM-like protein 1 [Malus domestica]
F01.PB17626	--	--	--	--	--	--	--	Protein of unknown function (DUF3429);; Protein of unknown function (DUF3429)	--	S	Function unknown	hypothetical protein W97_06205 [Coniosporium apollinis CBS 100218]
F01.PB44483	--	--	--	--	--	[Z]	Cytoskeleton	Interferon-related developmental regulator (IFRD)	--	Z	Cytoskeleton	PREDICTED: interferon-related developmental regulator 1-like [Malus domestica]
F01.PB2237	[RTKL]	--	Molecular Function: protein serine/threonine kinase activity (GO:0004674);; Molecular Function: ATP binding (GO:0005524);; Biological Process: protein phosphorylation (GO:0006468);;	K04515|1.0553e-126|mdm:103432003|phosphoenolpyruvate carboxylase kinase 1-like; K04515 calcium/calmodulin-dependent protein kinase (CaM kinase) II [EC:2.7.11.17] (A)	--	[T]	Signal transduction mechanisms	Protein kinase domain;; Protein tyrosine kinase;; Lipopolysaccharide kinase (Kdo/WaaP) family;; Protein kinase domain	Phosphoenolpyruvate carboxylase kinase 1 OS=Arabidopsis thaliana GN=PPCK1 PE=1 SV=1	T	Signal transduction mechanisms	PREDICTED: phosphoenolpyruvate carboxylase kinase 1-like [Malus domestica]
F01.PB25909	--	--	--	--	--	[JD]	--	--	--	J	Translation, ribosomal structure and biogenesis	PREDICTED: uncharacterized protein LOC103426964 isoform X1 [Malus domestica]
F01.PB24169	--	--	--	--	--	--	--	--	--	R	General function prediction only	serine-threonine rich protein, putative [Talaromyces stipitatus ATCC 10500]
F01.PB17699	--	--	--	K06700|1.78189e-109|mdm:103423462|probable proteasome inhibitor; K06700 proteasome inhibitor subunit 1 (PI31) (A)	ko03050:Proteasome	[O]	Posttranslational modification, protein turnover, chaperones	PI31 proteasome regulator;; PI31 proteasome regulator N-terminal	Probable proteasome inhibitor OS=Arabidopsis thaliana GN=At3g53970 PE=1 SV=1	O	Posttranslational modification, protein turnover, chaperones	PREDICTED: probable proteasome inhibitor [Malus domestica]
F01.PB744	--	--	--	K13993|3.73972e-77|mdm:103428235|26.5 kDa heat shock protein, mitochondrial-like; K13993 HSP20 family protein (A)	ko04141:Protein processing in endoplasmic reticulum	[O]	Posttranslational modification, protein turnover, chaperones	--	26.5 kDa heat shock protein, mitochondrial OS=Arabidopsis thaliana GN=HSP26.5 PE=2 SV=1	O	Posttranslational modification, protein turnover, chaperones	PREDICTED: 26.5 kDa heat shock protein, mitochondrial-like [Malus domestica]
F01.PB19500	--	--	Molecular Function: catechol oxidase activity (GO:0004097);; Cellular Component: chloroplast thylakoid lumen (GO:0009543);; Biological Process: pigment biosynthetic process (GO:0046148);; Molecular Function: metal ion binding (GO:0046872);; Biological Process: oxidation-reduction process (GO:0055114);;	--	--	--	--	Protein of unknown function (DUF_B2219);; Common central domain of tyrosinase;; Polyphenol oxidase middle domain	Polyphenol oxidase, chloroplastic OS=Malus domestica PE=2 SV=1	S	Function unknown	PREDICTED: polyphenol oxidase, chloroplastic-like [Malus domestica]
F01.PB22659	--	--	--	--	--	--	--	--	--	--	--	PREDICTED: uncharacterized protein LOC103440983 [Malus domestica]
F01.PB624	[O]	Posttranslational modification, protein turnover, chaperones	Molecular Function: acid-amino acid ligase activity (GO:0016881);;	K06689|8.42323e-104|pxb:103946119|ubiquitin-conjugating enzyme E2-17 kDa-like; K06689 ubiquitin-conjugating enzyme E2 D/E [EC:6.3.2.19] (A)	ko04120:Ubiquitin mediated proteolysis;ko04141:Protein processing in endoplasmic reticulum	[O]	Posttranslational modification, protein turnover, chaperones	Ubiquitin-conjugating enzyme	Ubiquitin-conjugating enzyme E2 8 OS=Arabidopsis thaliana GN=UBC8 PE=1 SV=1	O	Posttranslational modification, protein turnover, chaperones	PREDICTED: ubiquitin-conjugating enzyme E2 28-like isoform X1 [Nicotiana tabacum]
F01.PB55527	--	--	Biological Process: cellulose microfibril organization (GO:0010215);; Biological Process: cell growth (GO:0016049);; Cellular Component: anchored component of membrane (GO:0031225);;	--	--	--	--	--	--	--	--	T4.14 [Malus x robusta]
F01.PB34813	[TK]	--	Molecular Function: catalytic activity (GO:0003824);; Biological Process: guanosine tetraphosphate metabolic process (GO:0015969);;	--	--	[T]	Signal transduction mechanisms	HD domain;; Region found in RelA / SpoT proteins;; HD domain	Probable GTP diphosphokinase RSH3, chloroplastic OS=Arabidopsis thaliana GN=RSH3 PE=2 SV=1	T	Signal transduction mechanisms	PREDICTED: probable GTP diphosphokinase RSH2, chloroplastic [Malus domestica]
F01.PB1343	[O]	Posttranslational modification, protein turnover, chaperones	--	K10609|1.5333e-104|mdm:103435151|cullin-4; K10609 cullin 4 (A)	ko03420:Nucleotide excision repair;ko04120:Ubiquitin mediated proteolysis	[D]	Cell cycle control, cell division, chromosome partitioning	Cullin family	Cullin-4 OS=Arabidopsis thaliana GN=CUL4 PE=1 SV=1	O	Posttranslational modification, protein turnover, chaperones	PREDICTED: cullin-4 [Malus domestica]
F01.PB48210	--	--	--	K00914|0|mdm:103451982|phosphatidylinositol 3-kinase, root isoform; K00914 phosphatidylinositol 3-kinase [EC:2.7.1.137] (A)	ko00562:Inositol phosphate metabolism;ko04070:Phosphatidylinositol signaling system;ko04140:Regulation of autophagy;ko04145:Phagosome	[TU]	--	Phosphoinositide 3-kinase family, accessory domain (PIK domain);; Phosphoinositide 3-kinase C2;; Phosphatidylinositol 3- and 4-kinase	Phosphatidylinositol 3-kinase, nodule isoform OS=Glycine max PE=2 SV=1	T	Signal transduction mechanisms	PREDICTED: phosphatidylinositol 3-kinase, root isoform [Malus domestica]
F01.PB33067	[V]	Defense mechanisms	--	--	--	[Q]	Secondary metabolites biosynthesis, transport and catabolism	ABC transporter;; AAA domain;; ABC-2 type transporter	ABC transporter G family member 11 OS=Arabidopsis thaliana GN=ABCG11 PE=1 SV=1	Q	Secondary metabolites biosynthesis, transport and catabolism	PREDICTED: ABC transporter G family member 11-like [Malus domestica]
F01.PB56440	--	--	Biological Process: dephosphorylation (GO:0016311);; Molecular Function: phosphocholine phosphatase activity (GO:0052731);; Molecular Function: phosphoethanolamine phosphatase activity (GO:0052732);;	K13248|2.32282e-134|mdm:103400787|inorganic pyrophosphatase 3; K13248 pyridoxal phosphate phosphatase PHOSPHO2 [EC:3.1.3.74] (A)	ko00750:Vitamin B6 metabolism	[R]	General function prediction only	Putative Phosphatase;; Putative Phosphatase	Thiamine phosphate phosphatase-like protein OS=Arabidopsis thaliana GN=At4g29530 PE=1 SV=1	R	General function prediction only	PREDICTED: inorganic pyrophosphatase 3 [Malus domestica]
F01.PB3935	--	--	Cellular Component: extracellular region (GO:0005576);; Biological Process: plant-type cell wall organization (GO:0009664);; Cellular Component: membrane (GO:0016020);;	--	--	--	--	Rare lipoprotein A (RlpA)-like double-psi beta-barrel;; Pollen allergen	Expansin-A4 OS=Arabidopsis thaliana GN=EXPA4 PE=1 SV=1	R	General function prediction only	PREDICTED: expansin-A4-like [Malus domestica]
F01.PB20385	[RTKL]	--	Biological Process: polysaccharide biosynthetic process (GO:0000271);; Biological Process: response to molecule of bacterial origin (GO:0002237);; Molecular Function: protein serine/threonine kinase activity (GO:0004674);; Molecular Function: steroid binding (GO:0005496);; Molecular Function: ATP binding (GO:0005524);; Cellular Component: endosome (GO:0005768);; Biological Process: protein phosph…	K13415|0|mdm:103454204|systemin receptor SR160; K13415 protein brassinosteroid insensitive 1 [EC:2.7.10.1 2.7.11.1] (A)	ko04075:Plant hormone signal transduction	--	--	Protein kinase domain;; Protein tyrosine kinase	Systemin receptor SR160 OS=Solanum peruvianum PE=1 SV=1	T	Signal transduction mechanisms	PREDICTED: LOW QUALITY PROTEIN: systemin receptor SR160 [Malus domestica]
F01.PB18049	[C]	Energy production and conversion	--	K17872|0|mdm:103433086|alternative NAD(P)H-ubiquinone oxidoreductase C1, chloroplastic/mitochondrial; K17872 NADH:ubiquinone reductase (non-electrogenic) [EC:1.6.5.9] (A)	--	[C]	Energy production and conversion	--	Alternative NAD(P)H-ubiquinone oxidoreductase C1, chloroplastic/mitochondrial OS=Arabidopsis thaliana GN=NDC1 PE=1 SV=2	C	Energy production and conversion	PREDICTED: alternative NAD(P)H-ubiquinone oxidoreductase C1, chloroplastic/mitochondrial [Malus domestica]
F01.PB550	[R]	General function prediction only	Molecular Function: nucleotide binding (GO:0000166);; Molecular Function: nucleic acid binding (GO:0003676);; Molecular Function: zinc ion binding (GO:0008270);;	K12885|7.5535e-65|mdm:103408555|glycine-rich RNA-binding protein blt801-like; K12885 heterogeneous nuclear ribonucleoprotein G (A)	ko03040:Spliceosome	[R]	General function prediction only	RNA recognition motif. (a.k.a. RRM, RBD, or RNP domain);; RNA recognition motif (a.k.a. RRM, RBD, or RNP domain);; RNA recognition motif. (a.k.a. RRM, RBD, or RNP domain);; Zinc knuckle	Glycine-rich RNA-binding protein RZ1A OS=Arabidopsis thaliana GN=RZ1A PE=1 SV=1	A	RNA processing and modification	PREDICTED: glycine-rich RNA-binding protein RZ1A-like [Malus domestica]
F01.PB15326	--	--	Cellular Component: membrane (GO:0016020);;	--	--	--	--	EamA-like transporter family	Protein WALLS ARE THIN 1 OS=Arabidopsis thaliana GN=WAT1 PE=1 SV=1	S	Function unknown	PREDICTED: protein WALLS ARE THIN 1 [Malus domestica]
F01.PB14875	[O]	Posttranslational modification, protein turnover, chaperones	Molecular Function: electron carrier activity (GO:0009055);; Cellular Component: chloroplast thylakoid membrane (GO:0009535);; Cellular Component: chloroplast envelope (GO:0009941);; Molecular Function: protein disulfide oxidoreductase activity (GO:0015035);; Biological Process: photosynthesis, light reaction (GO:0019684);; Biological Process: regulation of protein dephosphorylation (GO:0035304);…	--	--	--	--	Glutathione S-transferase, N-terminal domain;; Glutathione S-transferase, N-terminal domain	--	S	Function unknown	PREDICTED: uncharacterized protein LOC103929468 [Pyrus x bretschneideri]
F01.PB46169	--	--	--	--	--	--	--	--	--	S	Function unknown	hypothetical protein CLCR_00110 [Cladophialophora carrionii]
F01.PB48088	--	--	--	--	--	[C]	Energy production and conversion	Mitochondrial carrier protein	Mitochondrial adenine nucleotide transporter ADNT1 OS=Arabidopsis thaliana GN=ADNT1 PE=1 SV=1	C	Energy production and conversion	PREDICTED: mitochondrial substrate carrier family protein B-like isoform X3 [Malus domestica]
F01.PB39514	[T]	Signal transduction mechanisms	--	K18643|0|mdm:103403376|katanin p80 WD40 repeat-containing subunit B1 homolog; K18643 katanin p80 WD40 repeat-containing subunit B1 (A)	--	[D]	Cell cycle control, cell division, chromosome partitioning	WD domain, G-beta repeat;; con80 domain of Katanin;; WD domain, G-beta repeat	Katanin p80 WD40 repeat-containing subunit B1 homolog OS=Arabidopsis thaliana GN=At5g23430 PE=2 SV=3	D	Cell cycle control, cell division, chromosome partitioning	PREDICTED: katanin p80 WD40 repeat-containing subunit B1 homolog isoform X2 [Malus domestica]
F01.PB53558	[J]	Translation, ribosomal structure and biogenesis	--	K17943|0|mdm:103432197|pumilio homolog 5-like; K17943 pumilio RNA-binding family (A)	--	[J]	Translation, ribosomal structure and biogenesis	Pumilio-family RNA binding repeat;; Nucleic acid binding protein NABP	Pumilio homolog 5 OS=Arabidopsis thaliana GN=APUM5 PE=1 SV=2	J	Translation, ribosomal structure and biogenesis	PREDICTED: pumilio homolog 5-like isoform X2 [Malus domestica]
F01.PB41462	[I]	Lipid transport and metabolism	Biological Process: metabolic process (GO:0008152);; Biological Process: response to abscisic acid (GO:0009737);; Cellular Component: membrane (GO:0016020);; Molecular Function: hydrolase activity (GO:0016787);;	--	--	[I]	Lipid transport and metabolism	PAP2 superfamily	Lipid phosphate phosphatase delta OS=Arabidopsis thaliana GN=LPPD PE=2 SV=1	I	Lipid transport and metabolism	PREDICTED: lipid phosphate phosphatase delta-like [Malus domestica]
F01.PB53284	--	--	Biological Process: mitotic cell cycle (GO:0000278);; Cellular Component: cell wall (GO:0005618);; Cellular Component: cytosol (GO:0005829);; Cellular Component: plasma membrane (GO:0005886);; Biological Process: cell adhesion (GO:0007155);; Biological Process: photomorphogenesis (GO:0009640);; Biological Process: response to auxin (GO:0009733);; Biological Process: embryo development ending in s…	K17263|0|mdm:103444556|cullin-associated NEDD8-dissociated protein 1; K17263 cullin-associated NEDD8-dissociated protein 1 (A)	--	[R]	General function prediction only	TATA-binding protein interacting (TIP20);; HEAT repeats;; HEAT repeat;; HEAT-like repeat;; non-SMC mitotic condensation complex subunit 1;; Domain of unknown function (DUF1981)	Cullin-associated NEDD8-dissociated protein 1 OS=Arabidopsis thaliana GN=CAND1 PE=1 SV=1	R	General function prediction only	PREDICTED: cullin-associated NEDD8-dissociated protein 1 [Malus domestica]
F01.PB3350	[J]	Translation, ribosomal structure and biogenesis	Molecular Function: structural constituent of ribosome (GO:0003735);; Cellular Component: mitochondrion (GO:0005739);; Cellular Component: vacuole (GO:0005773);; Biological Process: translation (GO:0006412);; Cellular Component: chloroplast (GO:0009507);; Cellular Component: cytosolic small ribosomal subunit (GO:0022627);;	K02957|1.17436e-88|pxb:103951444|40S ribosomal protein S15a-5; K02957 small subunit ribosomal protein S15Ae (A)	ko03010:Ribosome	[J]	Translation, ribosomal structure and biogenesis	Ribosomal protein S8	40S ribosomal protein S15a-5 OS=Arabidopsis thaliana GN=RPS15AE PE=2 SV=1	R	General function prediction only	PREDICTED: 40S ribosomal protein S15a-5 [Malus domestica]
F01.PB4547	--	--	--	--	--	--	--	Yeast PIR protein repeat	--	S	Function unknown	hypothetical protein Z518_03976 [Rhinocladiella mackenziei CBS 650.93]
F01.PB28438	--	--	--	--	--	--	--	Agenet domain;; BAH domain	DUF724 domain-containing protein 3 OS=Arabidopsis thaliana GN=DUF3 PE=1 SV=1	R	General function prediction only	PREDICTED: uncharacterized protein LOC103425428 isoform X1 [Malus domestica]
F01.PB1770	[U]	Intracellular trafficking, secretion, and vesicular transport	Biological Process: proteolysis (GO:0006508);; Molecular Function: serine-type peptidase activity (GO:0008236);; Cellular Component: integral component of membrane (GO:0016021);;	K03100|7.26009e-152|mdm:103441617|probable thylakoidal processing peptidase 2, chloroplastic; K03100 signal peptidase I [EC:3.4.21.89] (A)	ko03060:Protein export	[O]	Posttranslational modification, protein turnover, chaperones	Peptidase S24-like;; Signal peptidase, peptidase S26	Thylakoidal processing peptidase 1, chloroplastic OS=Arabidopsis thaliana GN=TPP1 PE=2 SV=2	O	Posttranslational modification, protein turnover, chaperones	PREDICTED: probable thylakoidal processing peptidase 2, chloroplastic [Malus domestica]
F01.PB22922	[E]	Amino acid transport and metabolism	Molecular Function: L-serine ammonia-lyase activity (GO:0003941);; Molecular Function: L-threonine ammonia-lyase activity (GO:0004794);; Biological Process: L-serine metabolic process (GO:0006563);; Molecular Function: D-serine ammonia-lyase activity (GO:0008721);; Molecular Function: pyridoxal phosphate binding (GO:0030170);; Molecular Function: serine racemase activity (GO:0030378);; Biological…	K12235|0|mdm:103429307|serine racemase-like; K12235 serine racemase [EC:5.1.1.18] (A)	ko00260:Glycine, serine and threonine metabolism	[TE]	--	Pyridoxal-phosphate dependent enzyme	Serine racemase OS=Arabidopsis thaliana GN=SR PE=1 SV=1	E	Amino acid transport and metabolism	PREDICTED: serine racemase-like isoform X1 [Malus domestica]
F01.PB36142	--	--	--	--	--	--	--	--	Protein TPLATE OS=Arabidopsis thaliana GN=TPLATE PE=1 SV=1	S	Function unknown	PREDICTED: protein TPLATE [Malus domestica]
F01.PB37391	[G]	Carbohydrate transport and metabolism	Molecular Function: alpha,alpha-trehalose-phosphate synthase (UDP-forming) activity (GO:0003825);; Molecular Function: trehalose-phosphatase activity (GO:0004805);; Biological Process: trehalose biosynthetic process (GO:0005992);;	K16055|0|mdm:103455235|probable alpha,alpha-trehalose-phosphate synthase [UDP-forming] 9; K16055 trehalose 6-phosphate synthase/phosphatase [EC:2.4.1.15 3.1.3.12] (A)	ko00500:Starch and sucrose metabolism	[G]	Carbohydrate transport and metabolism	Glycosyltransferase family 20;; Trehalose-phosphatase;; haloacid dehalogenase-like hydrolase	Probable alpha,alpha-trehalose-phosphate synthase [UDP-forming] 9 OS=Arabidopsis thaliana GN=TPS9 PE=2 SV=1	G	Carbohydrate transport and metabolism	PREDICTED: probable alpha,alpha-trehalose-phosphate synthase [UDP-forming] 9 [Malus domestica]
F01.PB17558	--	--	--	--	--	--	--	D-aminoacyl-tRNA deacylase	D-aminoacyl-tRNA deacylase OS=Arabidopsis thaliana GN=GEK1 PE=1 SV=2	R	General function prediction only	PREDICTED: D-aminoacyl-tRNA deacylase [Malus domestica]
F01.PB4928	[Q]	Secondary metabolites biosynthesis, transport and catabolism	--	--	--	[R]	General function prediction only	Dienelactone hydrolase family;; Alpha/beta hydrolase family;; Alpha/beta hydrolase family	Endo-1,3;1,4-beta-D-glucanase OS=Zea mays PE=1 SV=1	R	General function prediction only	PREDICTED: endo-1,3;1,4-beta-D-glucanase-like [Malus domestica]
F01.PB54662	[R]	General function prediction only	Biological Process: regulation of transcription, DNA-templated (GO:0006355);;	--	--	[R]	General function prediction only	WD domain, G-beta repeat	Protein TPR2 OS=Oryza sativa subsp. japonica GN=TPR2 PE=1 SV=1	R	General function prediction only	PREDICTED: protein TPR2-like isoform X2 [Pyrus x bretschneideri]
F01.PB48574	[RTKL]	--	--	K08857|0|mdm:103452167|serine/threonine-protein kinase Nek6-like; K08857 NIMA (never in mitosis gene a)-related kinase [EC:2.7.11.1] (A)	--	[R]	General function prediction only	Protein kinase domain;; Protein tyrosine kinase	Serine/threonine-protein kinase Nek6 OS=Arabidopsis thaliana GN=NEK6 PE=3 SV=1	T	Signal transduction mechanisms	PREDICTED: serine/threonine-protein kinase Nek6-like [Malus domestica]
F01.PB19120	[R]	General function prediction only	--	--	--	[R]	General function prediction only	Ankyrin repeats (3 copies);; Ankyrin repeats (many copies);; Ankyrin repeats (many copies);; Ankyrin repeat;; Ankyrin repeat	Ankyrin repeat domain-containing protein 2B OS=Arabidopsis thaliana GN=AKR2B PE=1 SV=1	R	General function prediction only	PREDICTED: ankyrin repeat domain-containing protein 2B isoform X1 [Pyrus x bretschneideri]
F01.PB26179	--	--	Cellular Component: integral component of peroxisomal membrane (GO:0005779);; Biological Process: peroxisome organization (GO:0007031);;	K13336|5.68029e-139|mdm:103455606|peroxisome biogenesis protein 3-2-like; K13336 peroxin-3 (A)	ko04146:Peroxisome	[MU]	--	Peroxin-3;; Peroxin-3	Peroxisome biogenesis protein 3-2 OS=Arabidopsis thaliana GN=PEX3-2 PE=2 SV=1	U	Intracellular trafficking, secretion, and vesicular transport	PREDICTED: peroxisome biogenesis protein 3-2-like [Malus domestica]
F01.PB15735	--	--	--	--	--	--	--	Eisosome component PIL1	--	S	Function unknown	hypothetical protein HMPREF1541_06543 [Cyphellophora europaea CBS 101466]
F01.PB504	[J]	Translation, ribosomal structure and biogenesis	Molecular Function: structural constituent of ribosome (GO:0003735);; Cellular Component: ribosome (GO:0005840);; Biological Process: translation (GO:0006412);;	K02934|2.6324e-93|mdm:103431002|60S ribosomal protein L6-like; K02934 large subunit ribosomal protein L6e (A)	ko03010:Ribosome	[J]	Translation, ribosomal structure and biogenesis	Ribosomal protein L6, N-terminal domain	60S ribosomal protein L6 OS=Mesembryanthemum crystallinum GN=RPL6 PE=2 SV=1	J	Translation, ribosomal structure and biogenesis	PREDICTED: 60S ribosomal protein L6-like [Malus domestica]
F01.PB41760	--	--	--	--	--	--	--	--	EID1-like F-box protein 2 OS=Arabidopsis thaliana GN=EDL2 PE=2 SV=1	R	General function prediction only	PREDICTED: EID1-like F-box protein 2 [Malus domestica]
F01.PB47258	[O]	Posttranslational modification, protein turnover, chaperones	Molecular Function: ATP binding (GO:0005524);;	K09490|0|fve:101311193|luminal-binding protein 5-like; K09490 heat shock 70kDa protein 5 (A)	ko03060:Protein export;ko04141:Protein processing in endoplasmic reticulum	[O]	Posttranslational modification, protein turnover, chaperones	Hsp70 protein;; MreB/Mbl protein	Luminal-binding protein OS=Spinacia oleracea GN=HSC70 PE=2 SV=1	O	Posttranslational modification, protein turnover, chaperones	glucose-regulated protein [Exophiala aquamarina CBS 119918]
F01.PB13926	[R]	General function prediction only	--	K17302|0|pxb:103958827|coatomer subunit beta'-1-like; K17302 coatomer, subunit beta' (A)	--	[U]	Intracellular trafficking, secretion, and vesicular transport	WD domain, G-beta repeat;; Ciliary BBSome complex subunit 2, middle region	Coatomer subunit beta&apos;-1 OS=Arabidopsis thaliana GN=At1g79990 PE=2 SV=2	U	Intracellular trafficking, secretion, and vesicular transport	PREDICTED: coatomer subunit beta&apos;-1-like [Pyrus x bretschneideri]
F01.PB2301	[J]	Translation, ribosomal structure and biogenesis	Molecular Function: structural constituent of ribosome (GO:0003735);; Biological Process: DNA-templated transcription, elongation (GO:0006354);; Biological Process: translation (GO:0006412);; Biological Process: pyrimidine ribonucleotide biosynthetic process (GO:0009220);; Cellular Component: cytosolic small ribosomal subunit (GO:0022627);;	K02996|1.51136e-109|pxb:103952591|28S ribosomal protein S9, mitochondrial-like; K02996 small subunit ribosomal protein S9 (A)	ko03010:Ribosome	[J]	Translation, ribosomal structure and biogenesis	Ribosomal protein S9/S16	30S ribosomal protein S9, chloroplastic OS=Spinacia oleracea GN=PRPS9 PE=1 SV=2	J	Translation, ribosomal structure and biogenesis	PREDICTED: 28S ribosomal protein S9, mitochondrial-like [Pyrus x bretschneideri]
F01.PB18960	[C]	Energy production and conversion	Molecular Function: NADH dehydrogenase (ubiquinone) activity (GO:0008137);; Biological Process: oxidation-reduction process (GO:0055114);;	K03936|5.06196e-60|mis:MicpuN_mit80|nad9; NADH dehydrogenase subunit 9; K03936 NADH dehydrogenase (ubiquinone) Fe-S protein 3 [EC:1.6.5.3 1.6.99.3] (A)	ko00190:Oxidative phosphorylation	[C]	Energy production and conversion	Respiratory-chain NADH dehydrogenase, 30 Kd subunit	NADH dehydrogenase [ubiquinone] iron-sulfur protein 3 OS=Oryza sativa subsp. japonica GN=NAD9 PE=2 SV=2	C	Energy production and conversion	NADH-ubiquinone oxidoreductase 30.4 kDa subunit, mitochondrial [Exophiala dermatitidis NIH/UT8656]
F01.PB12040	[QR]	--	Molecular Function: O-methyltransferase activity (GO:0008171);; Biological Process: methylation (GO:0032259);; Molecular Function: protein dimerization activity (GO:0046983);;	K13066|0|mdm:103416301|caffeic acid 3-O-methyltransferase 1-like; K13066 caffeic acid 3-O-methyltransferase [EC:2.1.1.68] (A)	ko00940:Phenylpropanoid biosynthesis	[R]	General function prediction only	O-methyltransferase;; Dimerisation domain	Caffeic acid 3-O-methyltransferase 1 OS=Populus kitakamiensis GN=HOMT1 PE=3 SV=1	R	General function prediction only	PREDICTED: caffeic acid 3-O-methyltransferase 1-like [Malus domestica]
F01.PB44906	--	--	Molecular Function: transferase activity, transferring glycosyl groups (GO:0016757);;	K05286|0|mdm:103403563|GPI mannosyltransferase 3; K05286 phosphatidylinositol glycan, class B [EC:2.4.1.-] (A)	ko00563:Glycosylphosphatidylinositol(GPI)-anchor biosynthesis	[MO]	--	Alg9-like mannosyltransferase family	Dol-P-Man:Man(7)GlcNAc(2)-PP-Dol alpha-1,6-mannosyltransferase OS=Arabidopsis thaliana GN=ALG12 PE=1 SV=1	G	Carbohydrate transport and metabolism	PREDICTED: GPI mannosyltransferase 3 isoform X1 [Malus domestica]
F01.PB52531	[D]	Cell cycle control, cell division, chromosome partitioning	Molecular Function: ATP binding (GO:0005524);; Cellular Component: nucleus (GO:0005634);; Cellular Component: chromosome (GO:0005694);; Biological Process: DNA repair (GO:0006281);; Biological Process: DNA recombination (GO:0006310);; Biological Process: sister chromatid cohesion (GO:0007062);; Biological Process: chromosome condensation (GO:0030261);;	K06636|5.81211e-125|mus:103985596|structural maintenance of chromosomes protein 1 isoform X1; K06636 structural maintenance of chromosome 1 (A)	--	[D]	Cell cycle control, cell division, chromosome partitioning	RecF/RecN/SMC N terminal domain;; SMC proteins Flexible Hinge Domain	Structural maintenance of chromosomes protein 1 OS=Arabidopsis thaliana GN=SMC1 PE=2 SV=2	D	Cell cycle control, cell division, chromosome partitioning	cohesin complex subunit [Umbilicaria pustulata]
F01.PB16163	[R]	General function prediction only	--	--	--	--	--	Alpha/beta hydrolase family;; Alpha/beta hydrolase family;; Prolyl oligopeptidase family;; Acetyl xylan esterase (AXE1);; X-Pro dipeptidyl-peptidase (S15 family);; BAAT / Acyl-CoA thioester hydrolase C terminal	--	R	General function prediction only	putative 31.7 kDa protein in traX-finO intergenic region [Phialophora attae]
F01.PB1229	--	--	--	--	--	--	--	Ferritin-like domain	Desiccation-related protein PCC13-62 OS=Craterostigma plantagineum PE=2 SV=1	R	General function prediction only	PREDICTED: desiccation-related protein PCC13-62-like [Malus domestica]
F01.PB2599	--	--	--	K04681|4.49804e-134|mdm:103438592|retinoblastoma-related protein; K04681 retinoblastoma-like protein 1 (A)	--	[D]	Cell cycle control, cell division, chromosome partitioning	Retinoblastoma-associated protein B domain	Retinoblastoma-related protein OS=Ricinus communis GN=RBR PE=2 SV=1	K	Transcription	PREDICTED: retinoblastoma-related protein [Malus domestica]
F01.PB39856	--	--	--	--	--	--	--	--	--	UY	-	PREDICTED: nuclear pore complex protein NUP1-like [Malus domestica]
F01.PB30162	[M]	Cell wall/membrane/envelope biogenesis	Cellular Component: outer membrane (GO:0019867);;	K07277|0|mdm:103432855|sorting and assembly machinery component 50 homolog; K07277 outer membrane protein insertion porin family (A)	--	[R]	General function prediction only	Surface antigen	--	R	General function prediction only	PREDICTED: sorting and assembly machinery component 50 homolog [Malus domestica]
F01.PB9469	--	--	--	K00522|4.06019e-41|csl:COCSUDRAFT_57039|ferritin-like protein; K00522 ferritin heavy chain [EC:1.16.3.2] (A)	--	--	--	Ferritin-like domain	--	P	Inorganic ion transport and metabolism	ferritin-like protein [Coccomyxa subellipsoidea C-169]
F01.PB7913	[E]	Amino acid transport and metabolism	Cellular Component: mitochondrion (GO:0005739);; Cellular Component: glycine cleavage complex (GO:0005960);; Biological Process: response to hexose (GO:0009746);; Biological Process: glycine decarboxylation via glycine cleavage system (GO:0019464);;	--	--	[E]	Amino acid transport and metabolism	Glycine cleavage H-protein;; Biotin-requiring enzyme	Glycine cleavage system H protein, mitochondrial OS=Oryza sativa subsp. japonica GN=GDCSH PE=1 SV=1	E	Amino acid transport and metabolism	Glycine cleavage system H protein, mitochondrial [Auxenochlorella protothecoides]
F01.PB8979	[IQR]	--	--	K08081|0|mdm:103423437|tropinone reductase homolog; K08081 Tropinone reductase 1 [EC:1.1.1.206] (A)	ko00960:Tropane, piperidine and pyridine alkaloid biosynthesis	[R]	General function prediction only	short chain dehydrogenase;; Enoyl-(Acyl carrier protein) reductase;; KR domain;; NAD dependent epimerase/dehydratase family	Tropinone reductase homolog OS=Datura stramonium PE=2 SV=1	Q	Secondary metabolites biosynthesis, transport and catabolism	PREDICTED: tropinone reductase homolog [Malus domestica]
F01.PB38043	--	--	--	--	--	--	--	--	--	S	Function unknown	PREDICTED: uncharacterized protein LOC103417889 [Malus domestica]
F01.PB40242	--	--	--	--	--	[R]	General function prediction only	Leucine Rich repeats (2 copies);; Leucine rich repeat;; Leucine Rich Repeat;; Leucine Rich repeat;; Leucine rich repeat;; Leucine rich repeat;; Leucine Rich repeats (2 copies);; Leucine Rich Repeat;; Leucine rich repeat;; Leucine Rich repeat;; Leucine Rich repeat;; Leucine Rich Repeat;; Leucine Rich repeats (2 copies);; Leucine rich repeat N-terminal domain	LRR receptor-like serine/threonine-protein kinase GSO1 OS=Arabidopsis thaliana GN=GSO1 PE=1 SV=1	R	General function prediction only	HB04p [Malus floribunda]
F01.PB8653	[R]	General function prediction only	Cellular Component: mitochondrion (GO:0005739);; Biological Process: glycolytic process (GO:0006096);; Biological Process: water transport (GO:0006833);; Biological Process: hyperosmotic response (GO:0006972);; Biological Process: Golgi organization (GO:0007030);; Biological Process: response to temperature stimulus (GO:0009266);; Biological Process: response to salt stress (GO:0009651);; Molecul…	--	--	--	--	CBS domain	CBS domain-containing protein CBSX3, mitochondrial OS=Arabidopsis thaliana GN=CBSX3 PE=1 SV=1	C	Energy production and conversion	PREDICTED: CBS domain-containing protein CBSX3, mitochondrial-like [Malus domestica]
F01.PB43629	[U]	Intracellular trafficking, secretion, and vesicular transport	Biological Process: G1/S transition of mitotic cell cycle (GO:0000082);; Cellular Component: cytoplasm (GO:0005737);; Biological Process: RNA export from nucleus (GO:0006405);; Biological Process: ubiquitin-dependent protein catabolic process (GO:0006511);; Biological Process: protein import into nucleus (GO:0006606);; Molecular Function: Ran GTPase binding (GO:0008536);;	K15306|1.59439e-50|ccp:CHC_T00006060001|hypothetical protein; K15306 Ran-binding protein 1 (A)	--	[U]	Intracellular trafficking, secretion, and vesicular transport	RanBP1 domain;; WH1 domain	Ran-binding protein 1 homolog c OS=Arabidopsis thaliana GN=RANBP1C PE=2 SV=1	U	Intracellular trafficking, secretion, and vesicular transport	hypothetical protein PENARI_c001G02792 [Penicillium arizonense]
F01.PB5421	[IQ]	--	Molecular Function: catalytic activity (GO:0003824);; Biological Process: metabolic process (GO:0008152);;	--	--	[I]	Lipid transport and metabolism	AMP-binding enzyme;; AMP-binding enzyme C-terminal domain	Butyrate--CoA ligase AAE11, peroxisomal OS=Arabidopsis thaliana GN=AAE11 PE=1 SV=1	I	Lipid transport and metabolism	PREDICTED: probable acyl-activating enzyme 12, peroxisomal [Pyrus x bretschneideri]
F01.PB7698	[I]	Lipid transport and metabolism	--	K05605|0|mdm:103449446|3-hydroxyisobutyryl-CoA hydrolase-like protein 3, mitochondrial; K05605 3-hydroxyisobutyryl-CoA hydrolase [EC:3.1.2.4] (A)	ko00280:Valine, leucine and isoleucine degradation;ko00410:beta-Alanine metabolism;ko00640:Propanoate metabolism;ko01200:Carbon metabolism	[I]	Lipid transport and metabolism	2-enoyl-CoA Hydratase C-terminal region;; Enoyl-CoA hydratase/isomerase family	3-hydroxyisobutyryl-CoA hydrolase-like protein 3, mitochondrial OS=Arabidopsis thaliana GN=At4g13360 PE=1 SV=2	I	Lipid transport and metabolism	PREDICTED: 3-hydroxyisobutyryl-CoA hydrolase-like protein 3, mitochondrial isoform X2 [Malus domestica]
F01.PB51980	--	--	--	--	--	--	--	--	Putative disease resistance protein At4g11170 OS=Arabidopsis thaliana GN=At4g11170 PE=2 SV=1	R	General function prediction only	HD domain class transcription factor [Malus domestica]
F01.PB13397	[G]	Carbohydrate transport and metabolism	--	K00850|0|mdm:103411637|6-phosphofructokinase 6-like; K00850 6-phosphofructokinase 1 [EC:2.7.1.11] (A)	ko00010:Glycolysis / Gluconeogenesis;ko00030:Pentose phosphate pathway;ko00051:Fructose and mannose metabolism;ko00052:Galactose metabolism;ko01200:Carbon metabolism;ko01230:Biosynthesis of amino acids;ko03018:RNA degradation	[G]	Carbohydrate transport and metabolism	Phosphofructokinase	ATP-dependent 6-phosphofructokinase 3 OS=Arabidopsis thaliana GN=PFK3 PE=1 SV=1	G	Carbohydrate transport and metabolism	PREDICTED: ATP-dependent 6-phosphofructokinase 7-like isoform X2 [Malus domestica]
F01.PB51367	[P]	Inorganic ion transport and metabolism	Molecular Function: potassium ion transmembrane transporter activity (GO:0015079);; Cellular Component: membrane (GO:0016020);; Biological Process: potassium ion transmembrane transport (GO:0071805);;	K03549|0|mdm:103435297|potassium transporter 10-like; K03549 KUP system potassium uptake protein (A)	--	--	--	K+ potassium transporter	Potassium transporter 11 OS=Arabidopsis thaliana GN=POT11 PE=2 SV=1	P	Inorganic ion transport and metabolism	PREDICTED: potassium transporter 11-like isoform X1 [Malus domestica]
F01.PB30661	[GEPR]	--	--	--	--	[G]	Carbohydrate transport and metabolism	--	Sucrose transport protein SUC2 OS=Arabidopsis thaliana GN=SUC2 PE=1 SV=2	G	Carbohydrate transport and metabolism	hypothetical protein Z520_03824 [Fonsecaea multimorphosa CBS 102226]
F01.PB22800	[Q]	Secondary metabolites biosynthesis, transport and catabolism	Molecular Function: monooxygenase activity (GO:0004497);; Molecular Function: iron ion binding (GO:0005506);; Molecular Function: electron carrier activity (GO:0009055);; Molecular Function: oxidoreductase activity, acting on paired donors, with incorporation or reduction of molecular oxygen (GO:0016705);; Molecular Function: heme binding (GO:0020037);; Biological Process: oxidation-reduction pro…	K01723|0|mdm:103440454|allene oxide synthase, chloroplastic-like; K01723 hydroperoxide dehydratase [EC:4.2.1.92] (A)	ko00592:alpha-Linolenic acid metabolism	--	--	Cytochrome P450	Allene oxide synthase 1, chloroplastic OS=Solanum lycopersicum GN=AOS1 PE=2 SV=1	Q	Secondary metabolites biosynthesis, transport and catabolism	PREDICTED: allene oxide synthase 1, chloroplastic-like [Malus domestica]
F01.PB48331	[Z]	Cytoskeleton	Molecular Function: microtubule motor activity (GO:0003777);; Molecular Function: ATP binding (GO:0005524);; Cellular Component: kinesin complex (GO:0005871);; Cellular Component: microtubule (GO:0005874);; Biological Process: microtubule-based movement (GO:0007018);; Molecular Function: microtubule binding (GO:0008017);;	K10401|0|mdm:103429188|kinesin-like protein KIF19; K10401 kinesin family member 18/19 (A)	--	[Z]	Cytoskeleton	Kinesin motor domain	Kinesin-like protein KIN-8B OS=Arabidopsis thaliana GN=KIN8B PE=2 SV=1	Z	Cytoskeleton	PREDICTED: kinesin-like protein KIF19 [Malus domestica]
F01.PB13650	--	--	--	K08917|5.18009e-127|mdm:103431753|chlorophyll a-b binding protein CP24 10A, chloroplastic-like; K08917 light-harvesting complex II chlorophyll a/b binding protein 6 (A)	ko00196:Photosynthesis - antenna proteins	--	--	Chlorophyll A-B binding protein	Chlorophyll a-b binding protein CP24 10A, chloroplastic OS=Solanum lycopersicum GN=CAP10A PE=3 SV=1	R	General function prediction only	PREDICTED: chlorophyll a-b binding protein CP24 10A, chloroplastic-like [Malus domestica]
F01.PB37181	--	--	Biological Process: mRNA splicing, via spliceosome (GO:0000398);; Molecular Function: nucleic acid binding (GO:0003676);; Molecular Function: RNA-directed RNA polymerase activity (GO:0003968);; Cellular Component: nucleolus (GO:0005730);; Biological Process: DNA methylation (GO:0006306);; Biological Process: methylation-dependent chromatin silencing (GO:0006346);; Biological Process: cell-cell si…	K11699|0|pper:PRUPE_ppa000513mg|hypothetical protein; K11699 RNA-dependent RNA polymerase [EC:2.7.7.48] (A)	--	[A]	RNA processing and modification	RNA dependent RNA polymerase	RNA-dependent RNA polymerase 2 OS=Arabidopsis thaliana GN=RDR2 PE=1 SV=1	A	RNA processing and modification	RNA-dependent RNA polymerase 2 isoform X1 [Prunus avium]
F01.PB16213	[E]	Amino acid transport and metabolism	Molecular Function: folic acid binding (GO:0005542);; Biological Process: metabolic process (GO:0008152);; Molecular Function: transferase activity (GO:0016740);;	--	--	--	--	Formiminotransferase domain, N-terminal subdomain;; Formiminotransferase domain, N-terminal subdomain	--	S	Function unknown	uncharacterized protein LOC18782137 [Prunus persica]
F01.PB53335	--	--	Cellular Component: nucleus (GO:0005634);; Biological Process: cell cycle (GO:0007049);;	--	--	[R]	General function prediction only	PPR repeat;; PPR repeat family;; Pentatricopeptide repeat domain;; PPR repeat;; Tetratricopeptide repeat;; Tetratricopeptide repeat	Pentatricopeptide repeat-containing protein At4g30825, chloroplastic OS=Arabidopsis thaliana GN=At4g30825 PE=2 SV=2	R	General function prediction only	PREDICTED: pentatricopeptide repeat-containing protein At4g30825, chloroplastic [Malus domestica]
F01.PB13596	[G]	Carbohydrate transport and metabolism	--	--	--	--	--	AAA domain;; AAA domain	--	S	Function unknown	PREDICTED: uncharacterized protein LOC103439621 [Malus domestica]
F01.PB33127	--	--	--	K03032|0|pper:PRUPE_ppa000699mg|hypothetical protein; K03032 26S proteasome regulatory subunit N2 (A)	ko03050:Proteasome	[O]	Posttranslational modification, protein turnover, chaperones	Proteasome/cyclosome repeat;; HEAT repeats;; HEAT repeat;; HEAT-like repeat;; Proteasome/cyclosome repeat	26S proteasome non-ATPase regulatory subunit 1 homolog A OS=Arabidopsis thaliana GN=RPN2A PE=1 SV=1	O	Posttranslational modification, protein turnover, chaperones	26S proteasome non-ATPase regulatory subunit 1 homolog A [Prunus persica]
F01.PB39571	[O]	Posttranslational modification, protein turnover, chaperones	Molecular Function: nucleotide binding (GO:0000166);;	--	--	--	--	ATPase family associated with various cellular activities (AAA)	--	O	Posttranslational modification, protein turnover, chaperones	P-loop containing nucleoside triphosphate hydrolase [Glarea lozoyensis ATCC 20868]
F01.PB55958	[S]	Function unknown	Biological Process: carotenoid biosynthetic process (GO:0016117);; Molecular Function: oxidoreductase activity, acting on paired donors, with incorporation or reduction of molecular oxygen (GO:0016705);; Biological Process: oxidation-reduction process (GO:0055114);;	K02293|0|pxb:103960366|phytoene dehydrogenase, chloroplastic/chromoplastic; K02293 15-cis-phytoene desaturase [EC:1.3.5.5] (A)	ko00906:Carotenoid biosynthesis	[Q]	Secondary metabolites biosynthesis, transport and catabolism	Flavin containing amine oxidoreductase;; Flavin containing amine oxidoreductase;; NAD(P)-binding Rossmann-like domain;; FAD binding domain	15-cis-phytoene desaturase, chloroplastic/chromoplastic OS=Capsicum annuum GN=PDS PE=1 SV=1	H	Coenzyme transport and metabolism	phytoene desaturase protein [Malus domestica]
F01.PB50887	[S]	Function unknown	--	--	--	--	--	Di-glucose binding within endoplasmic reticulum;; Leucine Rich repeats (2 copies);; Leucine rich repeat;; Leucine Rich Repeat;; Leucine Rich repeat	Probable LRR receptor-like serine/threonine-protein kinase At1g53430 OS=Arabidopsis thaliana GN=At1g53430 PE=1 SV=1	T	Signal transduction mechanisms	PREDICTED: probable LRR receptor-like serine/threonine-protein kinase At1g53420 [Pyrus x bretschneideri]
F01.PB48808	[R]	General function prediction only	--	K05288|0|mdm:103423912|GPI ethanolamine phosphate transferase 3-like; K05288 phosphatidylinositol glycan, class O (A)	ko00563:Glycosylphosphatidylinositol(GPI)-anchor biosynthesis	[T]	Signal transduction mechanisms	Type I phosphodiesterase / nucleotide pyrophosphatase	--	T	Signal transduction mechanisms	PREDICTED: GPI ethanolamine phosphate transferase 3-like [Malus domestica]
F01.PB47963	[F]	Nucleotide transport and metabolism	Molecular Function: ribonucleoside-diphosphate reductase activity, thioredoxin disulfide as acceptor (GO:0004748);; Molecular Function: ATP binding (GO:0005524);; Cellular Component: ribonucleoside-diphosphate reductase complex (GO:0005971);; Biological Process: DNA replication (GO:0006260);; Biological Process: oxidation-reduction process (GO:0055114);;	K10807|0|mdm:103418293|ribonucleoside-diphosphate reductase large subunit; K10807 ribonucleoside-diphosphate reductase subunit M1 [EC:1.17.4.1] (A)	ko00230:Purine metabolism;ko00240:Pyrimidine metabolism;ko00480:Glutathione metabolism	[F]	Nucleotide transport and metabolism	Ribonucleotide reductase, barrel domain;; Ribonucleotide reductase, all-alpha domain;; ATP cone domain	Ribonucleoside-diphosphate reductase large subunit OS=Arabidopsis thaliana GN=RNR1 PE=1 SV=1	F	Nucleotide transport and metabolism	PREDICTED: ribonucleoside-diphosphate reductase large subunit [Malus domestica]
F01.PB29210	[RTKL]	--	Biological Process: activation of MAPKK activity (GO:0000186);; Molecular Function: MAP kinase kinase kinase activity (GO:0004709);; Molecular Function: ATP binding (GO:0005524);;	--	--	[T]	Signal transduction mechanisms	Protein tyrosine kinase;; Protein kinase domain	Proline-rich receptor-like protein kinase PERK1 OS=Arabidopsis thaliana GN=PERK1 PE=2 SV=1	T	Signal transduction mechanisms	PREDICTED: proline-rich receptor-like protein kinase PERK1 isoform X1 [Pyrus x bretschneideri]
F01.PB49968	[L]	Replication, recombination and repair	--	--	--	[L]	Replication, recombination and repair	--	--	L	Replication, recombination and repair	hypothetical protein V497_04783 [Pseudogymnoascus sp. VKM F-4516 (FW-969)]
F01.PB691	--	--	Cellular Component: plasma membrane (GO:0005886);;	--	--	--	--	cAMP-regulated phosphoprotein/endosulfine conserved region	--	S	Function unknown	PREDICTED: uncharacterized protein LOC103405873 [Malus domestica]
F01.PB13494	--	--	--	--	--	--	--	--	--	S	Function unknown	hypothetical protein T310_7869 [Rasamsonia emersonii CBS 393.64]
F01.PB41148	[C]	Energy production and conversion	Molecular Function: pyruvate dehydrogenase (acetyl-transferring) activity (GO:0004739);; Cellular Component: nucleolus (GO:0005730);; Cellular Component: mitochondrion (GO:0005739);; Cellular Component: plasma membrane (GO:0005886);; Biological Process: acetyl-CoA biosynthetic process from pyruvate (GO:0006086);; Biological Process: defense response to bacterium (GO:0042742);;	K00162|0|mdm:103452189|pyruvate dehydrogenase E1 component subunit beta-1, mitochondrial; K00162 pyruvate dehydrogenase E1 component beta subunit [EC:1.2.4.1] (A)	ko00010:Glycolysis / Gluconeogenesis;ko00020:Citrate cycle (TCA cycle);ko00620:Pyruvate metabolism;ko01200:Carbon metabolism	[C]	Energy production and conversion	Transketolase, pyrimidine binding domain;; Transketolase, C-terminal domain	Pyruvate dehydrogenase E1 component subunit beta-1, mitochondrial OS=Oryza sativa subsp. japonica GN=Os08g0536000 PE=2 SV=1	C	Energy production and conversion	PREDICTED: pyruvate dehydrogenase E1 component subunit beta-1, mitochondrial [Malus domestica]
F01.PB46309	--	--	--	--	--	[R]	General function prediction only	PPR repeat family;; PPR repeat;; PPR repeat;; Pentatricopeptide repeat domain;; DYW family of nucleic acid deaminases	Pentatricopeptide repeat-containing protein At1g08070, chloroplastic OS=Arabidopsis thaliana GN=PCMP-H12 PE=2 SV=1	R	General function prediction only	PREDICTED: pentatricopeptide repeat-containing protein At1g08070, chloroplastic [Malus domestica]
F01.PB10542	--	--	--	--	--	--	--	--	U-box domain-containing protein 62 OS=Arabidopsis thaliana GN=PUB62 PE=2 SV=1	S	Function unknown	PREDICTED: U-box domain-containing protein 62 [Malus domestica]
F01.PB10810	[OC]	--	--	--	--	[O]	Posttranslational modification, protein turnover, chaperones	Thioredoxin	Thioredoxin-like 1-1, chloroplastic OS=Arabidopsis thaliana GN=At1g08570 PE=2 SV=1	O	Posttranslational modification, protein turnover, chaperones	PREDICTED: thioredoxin-like 1-1, chloroplastic [Malus domestica]
F01.PB9850	[OC]	--	Molecular Function: isomerase activity (GO:0016853);; Cellular Component: intracellular membrane-bounded organelle (GO:0043231);; Biological Process: cellular metabolic process (GO:0044237);; Cellular Component: cytoplasmic part (GO:0044444);; Biological Process: single-organism metabolic process (GO:0044710);; Biological Process: single-organism cellular process (GO:0044763);; Biological Process…	K09584|2.21981e-68|cre:CHLREDRAFT_189940|PDI2; protein disulfide isomerase; K09584 protein disulfide-isomerase A6 [EC:5.3.4.1] (A)	ko04141:Protein processing in endoplasmic reticulum	[O]	Posttranslational modification, protein turnover, chaperones	--	Protein disulfide isomerase-like 2-2 OS=Oryza sativa subsp. japonica GN=PDIL2-2 PE=2 SV=1	O	Posttranslational modification, protein turnover, chaperones	protein disulfide isomerase [Chlamydomonas reinhardtii]
F01.PB51967	--	--	Molecular Function: peroxidase activity (GO:0004601);; Molecular Function: calcium ion binding (GO:0005509);; Cellular Component: integral component of membrane (GO:0016021);; Molecular Function: oxidoreductase activity, acting on NAD(P)H, oxygen as acceptor (GO:0050664);; Biological Process: oxidation-reduction process (GO:0055114);;	K13447|0|mdm:103438671|respiratory burst oxidase homolog protein C; K13447 respiratory burst oxidase [EC:1.6.3.- 1.11.1.-] (A)	ko04626:Plant-pathogen interaction	[PQ]	--	Ferric reductase NAD binding domain;; Respiratory burst NADPH oxidase;; FAD-binding domain;; Ferric reductase like transmembrane component;; EF-hand domain pair;; EF hand	Respiratory burst oxidase homolog protein C OS=Solanum tuberosum GN=RBOHC PE=1 SV=2	PQ	-	PREDICTED: respiratory burst oxidase homolog protein C [Malus domestica]
F01.PB55386	--	--	--	--	--	[R]	General function prediction only	Zinc finger C-x8-C-x5-C-x3-H type (and similar)	Zinc finger CCCH domain-containing protein 65 OS=Oryza sativa subsp. japonica GN=Os12g0278800 PE=2 SV=1	R	General function prediction only	PREDICTED: vicilin-like seed storage protein At2g18540 isoform X2 [Malus domestica]
F01.PB25393	--	--	Molecular Function: sequence-specific DNA binding transcription factor activity (GO:0003700);; Biological Process: regulation of transcription, DNA-templated (GO:0006355);; Molecular Function: sequence-specific DNA binding (GO:0043565);;	--	--	--	--	bZIP transcription factor	Uncharacterized protein At4g06598 OS=Arabidopsis thaliana GN=At4g06598 PE=2 SV=2	K	Transcription	PREDICTED: uncharacterized protein At4g06598-like [Pyrus x bretschneideri]
F01.PB50988	--	--	Molecular Function: binding (GO:0005488);;	--	--	--	--	Fungal specific transcription factor domain;; Zinc-finger double domain	--	R	General function prediction only	hypothetical protein L228DRAFT_236434 [Xylona heveae TC161]
F01.PB252	--	--	--	--	--	--	--	Rubber elongation factor protein (REF)	REF/SRPP-like protein At1g67360 OS=Arabidopsis thaliana GN=At1g67360 PE=2 SV=1	S	Function unknown	PREDICTED: REF/SRPP-like protein At1g67360 [Malus domestica]
F01.PB36121	--	--	--	--	--	--	--	GRAS domain family	Scarecrow-like protein 6 OS=Arabidopsis thaliana GN=SCL6 PE=1 SV=1	K	Transcription	PREDICTED: scarecrow-like protein 27 [Malus domestica]
F01.PB28581	--	--	--	K09285|0|mdm:103424515|AP2-like ethylene-responsive transcription factor ANT; K09285 AP2-like factor, ANT lineage (A)	--	--	--	AP2 domain	AP2-like ethylene-responsive transcription factor ANT OS=Arabidopsis thaliana GN=ANT PE=1 SV=2	K	Transcription	PREDICTED: AP2-like ethylene-responsive transcription factor ANT [Malus domestica]
F01.PB54772	--	--	Cellular Component: integral component of membrane (GO:0016021);; Molecular Function: oxidoreductase activity (GO:0016491);; Biological Process: oxidation-reduction process (GO:0055114);;	--	--	[PQ]	--	Ferric reductase like transmembrane component;; FAD-binding domain;; Ferric reductase NAD binding domain;; Ferric reductase NAD binding domain	Respiratory burst oxidase homolog protein F OS=Arabidopsis thaliana GN=RBOHF PE=1 SV=1	PQ	-	hypothetical protein SNOG_07743 [Parastagonospora nodorum SN15]
F01.PB52049	[IQR]	--	Molecular Function: oxidoreductase activity (GO:0016491);; Biological Process: oxidation-reduction process (GO:0055114);;	K00059|3.6981e-35|brp:103829087|3-oxoacyl-[acyl-carrier-protein] reductase 5, chloroplastic; K00059 3-oxoacyl-[acyl-carrier protein] reductase [EC:1.1.1.100] (A)	ko00061:Fatty acid biosynthesis;ko00780:Biotin metabolism;ko01040:Biosynthesis of unsaturated fatty acids;ko01212:Fatty acid metabolism	[I]	Lipid transport and metabolism	short chain dehydrogenase;; KR domain	3-oxoacyl-[acyl-carrier-protein] reductase 5, chloroplastic (Fragment) OS=Brassica napus GN=bkr1 PE=2 SV=1	Q	Secondary metabolites biosynthesis, transport and catabolism	hypothetical protein SNOG_13654 [Parastagonospora nodorum SN15]
F01.PB32787	--	--	Cellular Component: signal recognition particle, endoplasmic reticulum targeting (GO:0005786);; Biological Process: SRP-dependent cotranslational protein targeting to membrane (GO:0006614);; Molecular Function: 7S RNA binding (GO:0008312);;	K03108|0|pxb:103949887|signal recognition particle subunit SRP72; K03108 signal recognition particle subunit SRP72 (A)	ko03060:Protein export	[U]	Intracellular trafficking, secretion, and vesicular transport	Tetratricopeptide repeat;; Anaphase-promoting complex, cyclosome, subunit 3;; Tetratricopeptide repeat;; Tetratricopeptide repeat;; Tetratricopeptide repeat;; Tetratricopeptide repeat;; Tetratricopeptide repeat	--	U	Intracellular trafficking, secretion, and vesicular transport	PREDICTED: signal recognition particle subunit SRP72 [Pyrus x bretschneideri]
F01.PB50512	--	--	--	--	--	--	--	--	--	S	Function unknown	PREDICTED: uncharacterized protein LOC103419677 [Malus domestica]
F01.PB10912	[R]	General function prediction only	Cellular Component: Golgi membrane (GO:0000139);; Molecular Function: GTP binding (GO:0005525);; Cellular Component: endoplasmic reticulum membrane (GO:0005789);; Biological Process: intracellular protein transport (GO:0006886);; Cellular Component: ER to Golgi transport vesicle membrane (GO:0012507);; Biological Process: vesicle-mediated transport (GO:0016192);; Molecular Function: hydrolase act…	K07953|1.15223e-78|ppp:PHYPADRAFT_202041|Sar12; Sar1-family small GTPase; K07953 GTP-binding protein SAR1 [EC:3.6.5.-] (A)	ko04141:Protein processing in endoplasmic reticulum	[U]	Intracellular trafficking, secretion, and vesicular transport	ADP-ribosylation factor family;; Signal recognition particle receptor beta subunit;; 50S ribosome-binding GTPase;; Miro-like protein;; Ras family;; Gtr1/RagA G protein conserved region	GTP-binding protein SAR1A OS=Brassica campestris GN=SAR1A PE=2 SV=1	U	Intracellular trafficking, secretion, and vesicular transport	small COPII coat GTPase sar1 [Exophiala mesophila]
F01.PB35944	--	--	--	--	--	[S]	Function unknown	C3HC zinc finger-like;; Rsm1-like	--	S	Function unknown	PREDICTED: uncharacterized protein LOC103435018 [Malus domestica]
F01.PB29018	--	--	--	--	--	--	--	--	--	R	General function prediction only	von Willebrand factor, type A [Umbilicaria pustulata]
F01.PB18870	[Q]	Secondary metabolites biosynthesis, transport and catabolism	--	--	--	[Q]	Secondary metabolites biosynthesis, transport and catabolism	ABC transporter	Protein TRIGALACTOSYLDIACYLGLYCEROL 3, chloroplastic OS=Arabidopsis thaliana GN=TGD3 PE=1 SV=1	Q	Secondary metabolites biosynthesis, transport and catabolism	PREDICTED: protein TRIGALACTOSYLDIACYLGLYCEROL 3, chloroplastic-like isoform X2 [Pyrus x bretschneideri]
F01.PB33985	--	--	Molecular Function: S-adenosylmethionine-dependent methyltransferase activity (GO:0008757);; Cellular Component: chloroplast (GO:0009507);; Biological Process: embryo development ending in seed dormancy (GO:0009793);; Cellular Component: nuclear speck (GO:0016607);; Biological Process: mRNA methylation (GO:0080009);;	K05925|0|mdm:103437411|N6-adenosine-methyltransferase MT-A70-like; K05925 mRNA (2'-O-methyladenosine-N6-)-methyltransferase [EC:2.1.1.62] (A)	--	[A]	RNA processing and modification	MT-A70	Probable N6-adenosine-methyltransferase MT-A70-like OS=Oryza sativa subsp. japonica GN=Os02g0672600 PE=2 SV=1	A	RNA processing and modification	PREDICTED: N6-adenosine-methyltransferase MT-A70-like [Malus domestica]
F01.PB37612	[RTKL]	--	--	--	--	[T]	Signal transduction mechanisms	Protein kinase domain;; Protein tyrosine kinase	Serine/threonine-protein kinase BLUS1 OS=Arabidopsis thaliana GN=BLUS1 PE=1 SV=1	T	Signal transduction mechanisms	PREDICTED: serine/threonine-protein kinase BLUS1 isoform X1 [Malus domestica]
F01.PB48706	--	--	--	--	--	--	--	Repeat domain in Vibrio, Colwellia, Bradyrhizobium and Shewanella;; FG-GAP repeat	--	S	Function unknown	FG-GAP repeat domain-containing protein [Diaporthe helianthi]
F01.PB14564	--	--	--	--	--	--	--	--	--	S	Function unknown	PREDICTED: uncharacterized protein LOC103427587 isoform X1 [Malus domestica]
F01.PB23254	[O]	Posttranslational modification, protein turnover, chaperones	--	K15692|0|mdm:103402184|receptor homology region, transmembrane domain- and RING domain-containing protein 2; K15692 E3 ubiquitin-protein ligase RNF13 [EC:6.3.2.19] (A)	--	[O]	Posttranslational modification, protein turnover, chaperones	Ring finger domain;; PA domain;; Zinc finger, C3HC4 type (RING finger)	Receptor homology region, transmembrane domain- and RING domain-containing protein 2 OS=Arabidopsis thaliana GN=RMR2 PE=2 SV=1	O	Posttranslational modification, protein turnover, chaperones	PREDICTED: LOW QUALITY PROTEIN: receptor homology region, transmembrane domain- and RING domain-containing protein 2 [Malus domestica]
F01.PB33086	--	--	--	K17046|2.11864e-66|mdm:103437514|protein DEK-like; K17046 protein DEK (A)	--	[B]	Chromatin structure and dynamics	DEK C terminal domain	--	B	Chromatin structure and dynamics	PREDICTED: protein DEK-like isoform X2 [Malus domestica]
F01.PB27488	--	--	--	--	--	--	--	Targeting protein for Xklp2 (TPX2)	Protein WVD2-like 5 OS=Arabidopsis thaliana GN=WDL5 PE=1 SV=1	S	Function unknown	PREDICTED: protein WVD2-like 5 isoform X2 [Malus domestica]
F01.PB47693	--	--	--	K16075|3.37241e-131|mdm:103448019|magnesium transporter MRS2-11, chloroplastic-like; K16075 magnesium transporter (A)	--	[P]	Inorganic ion transport and metabolism	CorA-like Mg2+ transporter protein	Magnesium transporter MRS2-A, chloroplastic OS=Oryza sativa subsp. japonica GN=MRS2-A PE=2 SV=1	P	Inorganic ion transport and metabolism	PREDICTED: magnesium transporter MRS2-11, chloroplastic-like [Malus domestica]
F01.PB37866	--	--	--	--	--	--	--	bHLH-MYC and R2R3-MYB transcription factors N-terminal	Transcription factor LHW OS=Arabidopsis thaliana GN=LHW PE=1 SV=1	S	Function unknown	PREDICTED: transcription factor EMB1444-like isoform X2 [Malus domestica]
F01.PB3545	[J]	Translation, ribosomal structure and biogenesis	Molecular Function: structural constituent of ribosome (GO:0003735);; Cellular Component: plasma membrane (GO:0005886);; Biological Process: translation (GO:0006412);; Cellular Component: cytosolic large ribosomal subunit (GO:0022625);;	K02882|1.35093e-128|pxb:103947422|60S ribosomal protein L18a-2-like; K02882 large subunit ribosomal protein L18Ae (A)	ko03010:Ribosome	[J]	Translation, ribosomal structure and biogenesis	Ribosomal L18ae/LX protein domain	60S ribosomal protein L18a-2 OS=Arabidopsis thaliana GN=RPL18AB PE=1 SV=2	J	Translation, ribosomal structure and biogenesis	PREDICTED: 60S ribosomal protein L18a-2-like [Malus domestica]
F01.PB33380	[FP]	--	--	--	--	[R]	General function prediction only	Ppx/GppA phosphatase family;; Ppx/GppA phosphatase family	--	R	General function prediction only	PREDICTED: uncharacterized protein LOC101303441 [Fragaria vesca subsp. vesca]
F01.PB19914	[C]	Energy production and conversion	--	K00128|0|mdm:103451955|aldehyde dehydrogenase family 2 member B7, mitochondrial-like; K00128 aldehyde dehydrogenase (NAD+) [EC:1.2.1.3] (A)	ko00010:Glycolysis / Gluconeogenesis;ko00040:Pentose and glucuronate interconversions;ko00053:Ascorbate and aldarate metabolism;ko00071:Fatty acid degradation;ko00280:Valine, leucine and isoleucine degradation;ko00310:Lysine degradation;ko00330:Arginine and proline metabolism;ko00340:Histidine metabolism;ko00380:Tryptophan metabolism;ko00410:beta-Alanine metabolism;ko00561:Glycerolipid metabolism…	[C]	Energy production and conversion	Aldehyde dehydrogenase family;; Aldehyde dehydrogenase family	Aldehyde dehydrogenase family 2 member B7, mitochondrial OS=Arabidopsis thaliana GN=ALDH2B7 PE=2 SV=2	C	Energy production and conversion	PREDICTED: aldehyde dehydrogenase family 2 member B7, mitochondrial-like [Malus domestica]
F01.PB51164	[RTKL]	--	--	--	--	--	--	Carbohydrate-binding protein of the ER;; Protein tyrosine kinase;; Protein kinase domain;; Leucine Rich repeats (2 copies);; Leucine rich repeat;; Leucine Rich Repeat	Probable LRR receptor-like serine/threonine-protein kinase At1g67720 OS=Arabidopsis thaliana GN=At1g67720 PE=2 SV=1	T	Signal transduction mechanisms	PREDICTED: probable LRR receptor-like serine/threonine-protein kinase At1g67720 [Malus domestica]
F01.PB50660	--	--	--	--	--	[T]	Signal transduction mechanisms	NB-ARC domain	Putative disease resistance protein RGA3 OS=Solanum bulbocastanum GN=RGA3 PE=2 SV=2	T	Signal transduction mechanisms	PREDICTED: putative disease resistance protein RGA3 [Malus domestica]
F01.PB10929	[R]	General function prediction only	--	--	--	[I]	Lipid transport and metabolism	Ankyrin repeats (3 copies);; Acyl CoA binding protein;; Ankyrin repeats (many copies);; Ankyrin repeats (many copies);; Ankyrin repeat;; Ankyrin repeat	Acyl-CoA-binding domain-containing protein 2 OS=Arabidopsis thaliana GN=ACBP2 PE=1 SV=1	I	Lipid transport and metabolism	PREDICTED: acyl-CoA-binding domain-containing protein 1-like isoform X1 [Malus domestica]
F01.PB49436	--	--	Cellular Component: integral component of membrane (GO:0016021);;	--	--	[V]	Defense mechanisms	Inhibitor of apoptosis-promoting Bax1	Bax inhibitor 1 OS=Arabidopsis thaliana GN=BI-1 PE=1 SV=1	T	Signal transduction mechanisms	PREDICTED: bax inhibitor 1-like [Malus domestica]
F01.PB40845	--	--	Biological Process: regulation of cyclin-dependent protein serine/threonine kinase activity (GO:0000079);; Biological Process: regulation of transcription, DNA-templated (GO:0006355);; Cellular Component: DNA-directed RNA polymerase II, holoenzyme (GO:0016591);; Molecular Function: protein kinase binding (GO:0019901);;	K15161|1.43784e-164|mdm:103445371|cyclin-C1-2-like; K15161 cyclin C (A)	--	[K]	Transcription	Cyclin, N-terminal domain	Cyclin-C1-2 OS=Arabidopsis thaliana GN=CYCC1-2 PE=2 SV=1	D	Cell cycle control, cell division, chromosome partitioning	PREDICTED: cyclin-C1-2-like [Malus domestica]
F01.PB43214	[QR]	--	--	K05928|1.61273e-143|mdm:103414721|tocopherol O-methyltransferase, chloroplastic-like; K05928 tocopherol O-methyltransferase [EC:2.1.1.95] (A)	ko00130:Ubiquinone and other terpenoid-quinone biosynthesis	[IR]	--	--	Probable tocopherol O-methyltransferase, chloroplastic OS=Oryza sativa subsp. japonica GN=VTE4 PE=2 SV=1	H	Coenzyme transport and metabolism	PREDICTED: tocopherol O-methyltransferase, chloroplastic-like [Malus domestica]
F01.PB36687	--	--	Molecular Function: phosphoric ester hydrolase activity (GO:0042578);;	--	--	[I]	Lipid transport and metabolism	SacI homology domain;; SacI homology domain	Phosphoinositide phosphatase SAC3 OS=Arabidopsis thaliana GN=SAC3 PE=2 SV=1	I	Lipid transport and metabolism	PREDICTED: phosphoinositide phosphatase SAC3 [Malus domestica]
F01.PB12811	--	--	Biological Process: response to stress (GO:0006950);; Biological Process: response to water (GO:0009415);;	--	--	--	--	Dehydrin	Dehydrin COR47 OS=Arabidopsis thaliana GN=COR47 PE=1 SV=2	--	--	dehydrin COR47-like [Malus domestica]
F01.PB19242	--	--	--	--	--	--	--	--	--	S	Function unknown	PREDICTED: uncharacterized protein LOC103967948 [Pyrus x bretschneideri]
F01.PB55602	--	--	--	--	--	--	--	Glycosyl transferases group 1	--	S	Function unknown	PREDICTED: uncharacterized protein LOC103407019 [Malus domestica]
F01.PB52612	--	--	Cellular Component: intracellular (GO:0005622);; Biological Process: cellular protein modification process (GO:0006464);; Molecular Function: acid-amino acid ligase activity (GO:0016881);;	K10588|0|mdm:103454721|E3 ubiquitin-protein ligase UPL7-like; K10588 ubiquitin-protein ligase E3 B [EC:6.3.2.19] (A)	ko04120:Ubiquitin mediated proteolysis	[O]	Posttranslational modification, protein turnover, chaperones	HECT-domain (ubiquitin-transferase);; HECT-domain (ubiquitin-transferase)	E3 ubiquitin-protein ligase UPL7 OS=Arabidopsis thaliana GN=UPL7 PE=2 SV=1	O	Posttranslational modification, protein turnover, chaperones	PREDICTED: E3 ubiquitin-protein ligase UPL7 [Malus domestica]
F01.PB21146	[C]	Energy production and conversion	--	K00128|0|pxb:103953515|aldehyde dehydrogenase family 2 member B7, mitochondrial-like; K00128 aldehyde dehydrogenase (NAD+) [EC:1.2.1.3] (A)	ko00010:Glycolysis / Gluconeogenesis;ko00040:Pentose and glucuronate interconversions;ko00053:Ascorbate and aldarate metabolism;ko00071:Fatty acid degradation;ko00280:Valine, leucine and isoleucine degradation;ko00310:Lysine degradation;ko00330:Arginine and proline metabolism;ko00340:Histidine metabolism;ko00380:Tryptophan metabolism;ko00410:beta-Alanine metabolism;ko00561:Glycerolipid metabolism…	[C]	Energy production and conversion	Aldehyde dehydrogenase family	Aldehyde dehydrogenase family 2 member B7, mitochondrial OS=Arabidopsis thaliana GN=ALDH2B7 PE=2 SV=2	C	Energy production and conversion	PREDICTED: aldehyde dehydrogenase family 2 member B7, mitochondrial-like [Malus domestica]
F01.PB50799	[J]	Translation, ribosomal structure and biogenesis	Biological Process: maltose metabolic process (GO:0000023);; Cellular Component: ribosome (GO:0005840);; Biological Process: rRNA processing (GO:0006364);; Biological Process: production of ta-siRNAs involved in RNA interference (GO:0010267);; Molecular Function: nucleotidyltransferase activity (GO:0016779);; Biological Process: starch biosynthetic process (GO:0019252);; Biological Process: produ…	--	--	[M]	Cell wall/membrane/envelope biogenesis	RimM N-terminal domain;; PRC-barrel domain	--	M	Cell wall/membrane/envelope biogenesis	PREDICTED: uncharacterized protein LOC103943546 [Pyrus x bretschneideri]
F01.PB7789	[R]	General function prediction only	Molecular Function: O-methyltransferase activity (GO:0008171);; Biological Process: methylation (GO:0032259);;	K00588|2.60306e-125|mdm:103448267|caffeoyl-CoA O-methyltransferase; K00588 caffeoyl-CoA O-methyltransferase [EC:2.1.1.104] (A)	ko00360:Phenylalanine metabolism;ko00940:Phenylpropanoid biosynthesis;ko00941:Flavonoid biosynthesis;ko00945:Stilbenoid, diarylheptanoid and gingerol biosynthesis	[Q]	Secondary metabolites biosynthesis, transport and catabolism	O-methyltransferase	Caffeoyl-CoA O-methyltransferase 1 OS=Populus trichocarpa GN=CCOAOMT1 PE=2 SV=1	Q	Secondary metabolites biosynthesis, transport and catabolism	PREDICTED: caffeoyl-CoA O-methyltransferase [Malus domestica]
F01.PB29054	[T]	Signal transduction mechanisms	--	K14497|0|mdm:103401766|protein phosphatase 2C 16-like; K14497 protein phosphatase 2C [EC:3.1.3.16] (A)	ko04075:Plant hormone signal transduction	[T]	Signal transduction mechanisms	Protein phosphatase 2C;; Protein phosphatase 2C	Protein phosphatase 2C 16 OS=Arabidopsis thaliana GN=HAB1 PE=1 SV=1	T	Signal transduction mechanisms	PREDICTED: protein phosphatase 2C 16-like [Malus domestica]
F01.PB38924	[G]	Carbohydrate transport and metabolism	Molecular Function: alpha,alpha-trehalose-phosphate synthase (UDP-forming) activity (GO:0003825);; Molecular Function: trehalose-phosphatase activity (GO:0004805);; Biological Process: trehalose biosynthetic process (GO:0005992);;	K16055|0|mdm:103444588|alpha,alpha-trehalose-phosphate synthase [UDP-forming] 6; K16055 trehalose 6-phosphate synthase/phosphatase [EC:2.4.1.15 3.1.3.12] (A)	ko00500:Starch and sucrose metabolism	[G]	Carbohydrate transport and metabolism	Glycosyltransferase family 20;; Trehalose-phosphatase;; haloacid dehalogenase-like hydrolase	Alpha,alpha-trehalose-phosphate synthase [UDP-forming] 6 OS=Arabidopsis thaliana GN=TPS6 PE=1 SV=2	G	Carbohydrate transport and metabolism	PREDICTED: alpha,alpha-trehalose-phosphate synthase [UDP-forming] 6 [Malus domestica]
F01.PB33871	--	--	Biological Process: actin filament severing (GO:0051014);; Molecular Function: actin filament binding (GO:0051015);; Biological Process: actin filament bundle assembly (GO:0051017);;	--	--	[Z]	Cytoskeleton	Gelsolin repeat	Villin-2 OS=Arabidopsis thaliana GN=VLN2 PE=1 SV=2	Z	Cytoskeleton	PREDICTED: villin-3-like [Malus domestica]
F01.PB38734	--	--	Molecular Function: structural molecule activity (GO:0005198);; Biological Process: intracellular protein transport (GO:0006886);; Biological Process: vesicle-mediated transport (GO:0016192);; Cellular Component: clathrin coat of trans-Golgi network vesicle (GO:0030130);; Cellular Component: clathrin coat of coated pit (GO:0030132);;	K04646|0|mdm:103437458|clathrin heavy chain 1; K04646 clathrin heavy chain (A)	ko04144:Endocytosis	[U]	Intracellular trafficking, secretion, and vesicular transport	Region in Clathrin and VPS	Clathrin heavy chain 1 OS=Oryza sativa subsp. japonica GN=Os11g0104900 PE=3 SV=1	U	Intracellular trafficking, secretion, and vesicular transport	PREDICTED: clathrin heavy chain 1 [Malus domestica]
F01.PB23205	--	--	--	--	--	--	--	--	--	S	Function unknown	PREDICTED: uncharacterized protein LOC103936034 [Pyrus x bretschneideri]
F01.PB9927	--	--	--	K14488|4.23599e-103|mdm:103450394|auxin-induced protein 10A5-like; K14488 SAUR family protein (A)	ko04075:Plant hormone signal transduction	--	--	Auxin responsive protein	Auxin-responsive protein SAUR50 OS=Arabidopsis thaliana GN=SAUR50 PE=1 SV=1	S	Function unknown	PREDICTED: auxin-responsive protein SAUR71-like [Malus domestica]
F01.PB45950	[KL]	--	--	--	--	[K]	Transcription	Helicase conserved C-terminal domain	Probable helicase CHR10 OS=Arabidopsis thaliana GN=CHR10 PE=3 SV=1	K	Transcription	PREDICTED: probable helicase CHR10 isoform X3 [Malus domestica]
F01.PB37160	--	--	--	--	--	[R]	General function prediction only	Leucine rich repeat;; Leucine Rich repeats (2 copies);; Leucine Rich Repeat;; Leucine Rich repeat;; Leucine rich repeat N-terminal domain;; Leucine rich repeat	Probable inactive leucine-rich repeat receptor kinase XIAO OS=Oryza sativa subsp. japonica GN=XIAO PE=2 SV=1	S	Function unknown	PREDICTED: receptor-like protein 12 [Malus domestica]
F01.PB45585	--	--	--	--	--	[S]	Function unknown	Uncharacterized conserved protein (DUF2043)	UV-stimulated scaffold protein A homolog OS=Arabidopsis thaliana GN=At3g61800 PE=3 SV=1	S	Function unknown	PREDICTED: UV-stimulated scaffold protein A homolog [Malus domestica]
F01.PB55616	--	--	--	--	--	[I]	Lipid transport and metabolism	Vps51/Vps67	--	I	Lipid transport and metabolism	PREDICTED: conserved oligomeric Golgi complex subunit 1-like [Malus domestica]
F01.PB52723	[YU]	--	Biological Process: ribosomal large subunit export from nucleus (GO:0000055);; Cellular Component: kinetochore (GO:0000776);; Cellular Component: nucleus (GO:0005634);; Cellular Component: spindle pole body (GO:0005816);; Biological Process: mRNA export from nucleus (GO:0006406);; Biological Process: protein export from nucleus (GO:0006611);; Molecular Function: Ran GTPase binding (GO:0008536);; …	--	--	[YU]	--	CRM1 C terminal;; Exportin 1-like protein;; Importin-beta N-terminal domain	Protein EXPORTIN 1A OS=Arabidopsis thaliana GN=XPO1 PE=1 SV=1	U	Intracellular trafficking, secretion, and vesicular transport	exportin KapK [Xylona heveae TC161]
F01.PB41416	--	--	Cellular Component: integral component of membrane (GO:0016021);; Biological Process: transmembrane transport (GO:0055085);;	--	--	[P]	Inorganic ion transport and metabolism	Citrate transporter;; Arsenical pump membrane protein;; Bacterial Na+/H+ antiporter B (NhaB);; Citrate transporter	--	P	Inorganic ion transport and metabolism	PREDICTED: putative transporter arsB [Malus domestica]
F01.PB31603	--	--	Cellular Component: nucleus (GO:0005634);; Biological Process: response to ethylene (GO:0009723);; Cellular Component: SCF ubiquitin ligase complex (GO:0019005);;	K14515|0|mdm:103426588|EIN3-binding F-box protein 1-like; K14515 EIN3-binding F-box protein (A)	ko04075:Plant hormone signal transduction	[R]	General function prediction only	Leucine Rich repeat;; F-box-like;; F-box domain;; Leucine Rich repeat;; Leucine Rich Repeat;; Leucine rich repeat	EIN3-binding F-box protein 1 OS=Arabidopsis thaliana GN=EBF1 PE=1 SV=1	R	General function prediction only	PREDICTED: EIN3-binding F-box protein 1-like [Malus domestica]
F01.PB29578	[T]	Signal transduction mechanisms	--	--	--	--	--	--	Pectinesterase PPME1 OS=Arabidopsis thaliana GN=PPME1 PE=1 SV=1	G	Carbohydrate transport and metabolism	PREDICTED: pectinesterase PPME1-like [Pyrus x bretschneideri]
F01.PB21864	[I]	Lipid transport and metabolism	--	--	--	--	--	Enoyl-CoA hydratase/isomerase family;; Enoyl-CoA hydratase/isomerase family	Probable 3-hydroxyisobutyryl-CoA hydrolase 3 OS=Arabidopsis thaliana GN=At2g30660 PE=2 SV=1	I	Lipid transport and metabolism	hypothetical protein HMPREF1541_09109 [Cyphellophora europaea CBS 101466]
F01.PB23074	[T]	Signal transduction mechanisms	Molecular Function: protein domain specific binding (GO:0019904);;	--	--	[O]	Posttranslational modification, protein turnover, chaperones	14-3-3 protein	14-3-3-like protein GF14 iota OS=Arabidopsis thaliana GN=GRF12 PE=2 SV=1	O	Posttranslational modification, protein turnover, chaperones	14-3-3 family protein [Coniosporium apollinis CBS 100218]
F01.PB8734	--	--	--	--	--	--	--	--	--	--	--	hypothetical protein ANO11243_013960 [fungal sp. No.11243]
F01.PB603	--	--	--	--	--	--	--	--	--	S	Function unknown	PREDICTED: uncharacterized protein LOC103407209 [Malus domestica]
F01.PB21962	[RTKL]	--	Molecular Function: protein serine/threonine kinase activity (GO:0004674);; Molecular Function: ATP binding (GO:0005524);; Biological Process: protein phosphorylation (GO:0006468);;	--	--	[T]	Signal transduction mechanisms	Protein kinase domain;; Protein tyrosine kinase	Receptor-like serine/threonine-protein kinase At1g78530 OS=Arabidopsis thaliana GN=At1g78530 PE=2 SV=1	T	Signal transduction mechanisms	PREDICTED: receptor-like serine/threonine-protein kinase At1g78530 [Malus domestica]
F01.PB55321	[O]	Posttranslational modification, protein turnover, chaperones	--	K10589|0|mdm:103452655|E3 ubiquitin-protein ligase UPL6-like; K10589 ubiquitin-protein ligase E3 C [EC:6.3.2.19] (A)	ko04120:Ubiquitin mediated proteolysis	[O]	Posttranslational modification, protein turnover, chaperones	HECT-domain (ubiquitin-transferase)	E3 ubiquitin-protein ligase UPL6 OS=Arabidopsis thaliana GN=UPL6 PE=2 SV=1	O	Posttranslational modification, protein turnover, chaperones	PREDICTED: E3 ubiquitin-protein ligase UPL6-like [Malus domestica]
F01.PB4341	--	--	--	--	--	--	--	Methyl-CpG binding domain	Methyl-CpG-binding domain-containing protein 10 OS=Arabidopsis thaliana GN=MBD10 PE=1 SV=1	K	Transcription	PREDICTED: methyl-CpG-binding domain-containing protein 11-like [Malus domestica]
F01.PB2868	[R]	General function prediction only	Molecular Function: GTP binding (GO:0005525);; Cellular Component: vacuole (GO:0005773);; Cellular Component: plasma membrane (GO:0005886);; Biological Process: small GTPase mediated signal transduction (GO:0007264);; Biological Process: protein transport (GO:0015031);;	K07874|4.93543e-148|pxb:103952764|GTP-binding protein YPTM2-like; K07874 Ras-related protein Rab-1A (A)	--	[TU]	--	Ras family;; Miro-like protein;; ADP-ribosylation factor family;; Gtr1/RagA G protein conserved region;; Signal recognition particle receptor beta subunit;; Elongation factor Tu GTP binding domain;; 50S ribosome-binding GTPase	GTP-binding protein YPTM2 OS=Zea mays GN=YPTM2 PE=2 SV=1	U	Intracellular trafficking, secretion, and vesicular transport	PREDICTED: GTP-binding protein YPTM2-like [Malus domestica]
F01.PB49772	[G]	Carbohydrate transport and metabolism	Biological Process: carbohydrate metabolic process (GO:0005975);; Molecular Function: alpha-L-arabinofuranosidase activity (GO:0046556);;	--	--	--	--	Glycosyl hydrolase family 3 C-terminal domain	Putative beta-D-xylosidase (Fragment) OS=Prunus persica PE=2 SV=1	G	Carbohydrate transport and metabolism	putative beta-D-xylosidase precursor [Malus domestica]
F01.PB17631	[RTKL]	--	--	--	--	[T]	Signal transduction mechanisms	Protein tyrosine kinase;; Protein kinase domain;; Kinase-like	Serine/threonine-protein kinase HT1 OS=Arabidopsis thaliana GN=HT1 PE=1 SV=1	T	Signal transduction mechanisms	PREDICTED: serine/threonine-protein kinase HT1-like [Malus domestica]
F01.PB40378	[G]	Carbohydrate transport and metabolism	Molecular Function: 4-alpha-glucanotransferase activity (GO:0004134);; Biological Process: carbohydrate metabolic process (GO:0005975);; Molecular Function: starch binding (GO:2001070);;	K00705|0|pxb:103966218|4-alpha-glucanotransferase DPE2; K00705 4-alpha-glucanotransferase [EC:2.4.1.25] (A)	ko00500:Starch and sucrose metabolism	--	--	4-alpha-glucanotransferase;; 4-alpha-glucanotransferase;; Starch binding domain;; Starch binding domain;; 4-alpha-glucanotransferase	4-alpha-glucanotransferase DPE2 OS=Arabidopsis thaliana GN=DPE2 PE=1 SV=1	G	Carbohydrate transport and metabolism	PREDICTED: 4-alpha-glucanotransferase DPE2 [Pyrus x bretschneideri]
F01.PB46351	[J]	Translation, ribosomal structure and biogenesis	Biological Process: cellular process (GO:0009987);;	K01462|0|mdm:103425815|peptide deformylase 1B, chloroplastic/mitochondrial-like; K01462 peptide deformylase [EC:3.5.1.88] (A)	--	[J]	Translation, ribosomal structure and biogenesis	Polypeptide deformylase	Peptide deformylase 1B, chloroplastic/mitochondrial OS=Arabidopsis thaliana GN=PDF1B PE=1 SV=2	J	Translation, ribosomal structure and biogenesis	PREDICTED: peptide deformylase 1B, chloroplastic/mitochondrial [Malus domestica]
F01.PB1227	[C]	Energy production and conversion	--	K02137|1.76711e-93|mdm:103420449|ATP synthase subunit O, mitochondrial-like; K02137 F-type H+-transporting ATPase subunit O (A)	ko00190:Oxidative phosphorylation	[C]	Energy production and conversion	--	ATP synthase subunit O, mitochondrial OS=Ipomoea batatas PE=1 SV=1	C	Energy production and conversion	PREDICTED: ATP synthase subunit O, mitochondrial-like [Malus domestica]
F01.PB1666	[G]	Carbohydrate transport and metabolism	Biological Process: carbohydrate metabolic process (GO:0005975);; Molecular Function: alpha-L-arabinofuranosidase activity (GO:0046556);;	--	--	--	--	Glycosyl hydrolase family 3 C-terminal domain;; Fibronectin type III-like domain	Putative beta-D-xylosidase (Fragment) OS=Prunus persica PE=2 SV=1	G	Carbohydrate transport and metabolism	putative beta-D-xylosidase precursor [Malus domestica]
F01.PB12921	[O]	Posttranslational modification, protein turnover, chaperones	--	K01800|2.75846e-147|pxb:103932846|glutathione S-transferase zeta class-like; K01800 maleylacetoacetate isomerase [EC:5.2.1.2] (A)	ko00350:Tyrosine metabolism	[O]	Posttranslational modification, protein turnover, chaperones	Glutathione S-transferase, N-terminal domain;; Glutathione S-transferase, N-terminal domain;; Glutathione S-transferase, N-terminal domain;; Glutathione S-transferase, C-terminal domain	Glutathione S-transferase zeta class OS=Euphorbia esula PE=2 SV=1	O	Posttranslational modification, protein turnover, chaperones	PREDICTED: glutathione S-transferase zeta class-like [Pyrus x bretschneideri]
F01.PB5381	--	--	Molecular Function: binding (GO:0005488);;	--	--	--	--	MYB-CC type transfactor, LHEQLE motif;; Myb-like DNA-binding domain	Protein PHOSPHATE STARVATION RESPONSE 1 OS=Arabidopsis thaliana GN=PHR1 PE=1 SV=1	S	Function unknown	PREDICTED: protein PHR1-LIKE 1-like isoform X1 [Malus domestica]
F01.PB49072	--	--	--	--	--	--	--	Protein of unknown function (DUF1296)	GBF-interacting protein 1 OS=Arabidopsis thaliana GN=GIP1 PE=1 SV=1	S	Function unknown	PREDICTED: GBF-interacting protein 1-like isoform X2 [Malus domestica]
F01.PB1810	--	--	--	--	--	--	--	--	--	--	--	PREDICTED: glycine-rich protein A3-like [Pyrus x bretschneideri]
F01.PB24259	[O]	Posttranslational modification, protein turnover, chaperones	Molecular Function: ATP binding (GO:0005524);; Biological Process: ATP catabolic process (GO:0006200);; Biological Process: response to heat (GO:0009408);; Cellular Component: chloroplast stroma (GO:0009570);; Biological Process: chloroplast organization (GO:0009658);; Biological Process: protein processing (GO:0016485);; Molecular Function: ATPase activity (GO:0016887);;	K03695|0|mdm:103404495|chaperone protein ClpB3, chloroplastic; K03695 ATP-dependent Clp protease ATP-binding subunit ClpB (A)	--	[O]	Posttranslational modification, protein turnover, chaperones	AAA domain (Cdc48 subfamily);; C-terminal, D2-small domain, of ClpB protein;; AAA domain (dynein-related subfamily);; ATPase family associated with various cellular activities (AAA);; Sigma-54 interaction domain	Chaperone protein ClpB3, chloroplastic OS=Arabidopsis thaliana GN=CLPB3 PE=1 SV=1	O	Posttranslational modification, protein turnover, chaperones	PREDICTED: chaperone protein ClpB3, chloroplastic [Malus domestica]
F01.PB31889	[O]	Posttranslational modification, protein turnover, chaperones	Molecular Function: ATP binding (GO:0005524);; Biological Process: response to stress (GO:0006950);;	K03283|0|mdm:103435013|heat shock cognate 70 kDa protein 2-like; K03283 heat shock 70kDa protein 1/8 (A)	ko03040:Spliceosome;ko04141:Protein processing in endoplasmic reticulum;ko04144:Endocytosis	[O]	Posttranslational modification, protein turnover, chaperones	Hsp70 protein	Heat shock cognate 70 kDa protein OS=Petunia hybrida GN=HSP70 PE=2 SV=1	O	Posttranslational modification, protein turnover, chaperones	heat shock cognate 70 kDa protein 2-like [Malus domestica]
F01.PB39247	--	--	--	--	--	--	--	Protein of unknown function (DUF688);; Protein of unknown function (DUF688);; Protein of unknown function (DUF688);; Protein of unknown function (DUF688)	--	S	Function unknown	PREDICTED: uncharacterized protein LOC103417007 [Malus domestica]
F01.PB51286	--	--	Molecular Function: intracellular cyclic nucleotide activated cation channel activity (GO:0005221);; Molecular Function: inward rectifier potassium channel activity (GO:0005242);; Cellular Component: plasma membrane (GO:0005886);; Biological Process: potassium ion transport (GO:0006813);; Biological Process: calcium ion transport (GO:0006816);; Cellular Component: integral component of membrane (…	K05391|0|mdm:103439859|cyclic nucleotide-gated ion channel 1-like; K05391 cyclic nucleotide gated channel, other eukaryote (A)	ko04626:Plant-pathogen interaction	[PT]	--	Ion transport protein;; Cyclic nucleotide-binding domain	Cyclic nucleotide-gated ion channel 1 OS=Arabidopsis thaliana GN=CNGC1 PE=1 SV=1	P	Inorganic ion transport and metabolism	PREDICTED: cyclic nucleotide-gated ion channel 1-like isoform X1 [Malus domestica]
F01.PB56828	--	--	Cellular Component: endosome (GO:0005768);; Cellular Component: Golgi apparatus (GO:0005794);; Cellular Component: trans-Golgi network (GO:0005802);; Biological Process: carbohydrate biosynthetic process (GO:0016051);; Molecular Function: polygalacturonate 4-alpha-galacturonosyltransferase activity (GO:0047262);;	K13648|4.76571e-105|pper:PRUPE_ppa005253mg|hypothetical protein; K13648 alpha-1,4-galacturonosyltransferase [EC:2.4.1.43] (A)	ko00500:Starch and sucrose metabolism;ko00520:Amino sugar and nucleotide sugar metabolism	--	--	Glycosyl transferase family 8;; Glycosyl transferase family 8	Probable galacturonosyltransferase 9 OS=Arabidopsis thaliana GN=GAUT9 PE=2 SV=1	R	General function prediction only	PREDICTED: probable galacturonosyltransferase 9 [Prunus mume]
F01.PB47626	--	--	Molecular Function: signal transducer activity (GO:0004871);; Biological Process: signal transduction (GO:0007165);; Biological Process: response to light stimulus (GO:0009416);;	--	--	--	--	NPH3 family;; BTB/POZ domain	BTB/POZ domain-containing protein At1g30440 OS=Arabidopsis thaliana GN=At1g30440 PE=1 SV=2	R	General function prediction only	BTB/POZ domain-containing protein At1g30440-like [Malus domestica]
F01.PB42522	--	--	--	--	--	[S]	Function unknown	--	--	S	Function unknown	PREDICTED: transmembrane protein 256 homolog [Malus domestica]
F01.PB3544	--	--	Molecular Function: DNA binding (GO:0003677);; Molecular Function: sequence-specific DNA binding transcription factor activity (GO:0003700);; Cellular Component: nucleus (GO:0005634);; Biological Process: regulation of transcription, DNA-templated (GO:0006355);;	K09286|2.84992e-104|mdm:103455948|ethylene-responsive transcription factor ERF011-like; K09286 EREBP-like factor (A)	--	--	--	AP2 domain	Ethylene-responsive transcription factor ERF008 OS=Arabidopsis thaliana GN=ERF008 PE=2 SV=1	K	Transcription	ethylene-responsive transcription factor ERF011-like [Malus domestica]
F01.PB16672	--	--	--	K03039|0|mdm:103446296|26S proteasome non-ATPase regulatory subunit 13 homolog B; K03039 26S proteasome regulatory subunit N9 (A)	ko03050:Proteasome	[O]	Posttranslational modification, protein turnover, chaperones	PCI domain	26S proteasome non-ATPase regulatory subunit 13 homolog B OS=Arabidopsis thaliana GN=RPN9B PE=1 SV=1	O	Posttranslational modification, protein turnover, chaperones	PREDICTED: 26S proteasome non-ATPase regulatory subunit 13 homolog B [Malus domestica]
F01.PB48929	--	--	--	--	--	[D]	Cell cycle control, cell division, chromosome partitioning	--	DNA mismatch repair protein MSH6 OS=Arabidopsis thaliana GN=MSH6 PE=1 SV=2	D	Cell cycle control, cell division, chromosome partitioning	PREDICTED: titin [Malus domestica]
F01.PB10630	--	--	--	--	--	[I]	Lipid transport and metabolism	SacI homology domain	Phosphoinositide phosphatase SAC5 OS=Arabidopsis thaliana GN=SAC5 PE=2 SV=1	I	Lipid transport and metabolism	PREDICTED: phosphoinositide phosphatase SAC2-like [Pyrus x bretschneideri]
F01.PB56147	--	--	Molecular Function: zinc ion binding (GO:0008270);;	K10144|0|mdm:103456136|RING finger and CHY zinc finger domain-containing protein 1-like; K10144 RING finger and CHY zinc finger domain-containing protein 1 [EC:6.3.2.19] (A)	ko04120:Ubiquitin mediated proteolysis	[R]	General function prediction only	Zinc-ribbon;; CHY zinc finger;; Ring finger domain;; Zinc finger, C3HC4 type (RING finger);; zinc-RING finger domain;; Zinc finger, C3HC4 type (RING finger);; DYW family of nucleic acid deaminases	E3 ubiquitin-protein ligase MIEL1 OS=Arabidopsis thaliana GN=MIEL1 PE=1 SV=1	O	Posttranslational modification, protein turnover, chaperones	PREDICTED: E3 ubiquitin-protein ligase MIEL1-like [Malus domestica]
F01.PB38199	[RTKL]	--	Molecular Function: protein kinase activity (GO:0004672);; Molecular Function: ATP binding (GO:0005524);; Biological Process: protein phosphorylation (GO:0006468);;	K17541|0|mdm:103411874|SCY1-like protein 2; K17541 SCY1-like protein 2 (A)	--	[T]	Signal transduction mechanisms	Protein kinase domain;; Protein tyrosine kinase	Serine/threonine-protein kinase Nek6 OS=Arabidopsis thaliana GN=NEK6 PE=3 SV=1	T	Signal transduction mechanisms	PREDICTED: SCY1-like protein 2 [Malus domestica]
F01.PB2085	[R]	General function prediction only	--	--	--	[R]	General function prediction only	Ankyrin repeats (3 copies);; Ankyrin repeat;; Ankyrin repeats (many copies);; Ankyrin repeats (many copies);; Ankyrin repeat	Acyl-CoA-binding domain-containing protein 2 OS=Arabidopsis thaliana GN=ACBP2 PE=1 SV=1	R	General function prediction only	PREDICTED: tankyrase [Malus domestica]
F01.PB46440	[E]	Amino acid transport and metabolism	--	--	--	[O]	Posttranslational modification, protein turnover, chaperones	Prolyl oligopeptidase family;; Alpha/beta hydrolase family;; Dienelactone hydrolase family;; alpha/beta hydrolase fold;; X-Pro dipeptidyl-peptidase (S15 family)	Acylamino-acid-releasing enzyme OS=Arabidopsis thaliana GN=AARE PE=1 SV=1	E	Amino acid transport and metabolism	hypothetical protein CHLNCDRAFT_33357 [Chlorella variabilis]
F01.PB52941	--	--	Biological Process: cellular protein metabolic process (GO:0044267);; Biological Process: shoot system development (GO:0048367);;	K11855|0|pxb:103964961|ubiquitin carboxyl-terminal hydrolase 16-like; K11855 ubiquitin carboxyl-terminal hydrolase 36/42 [EC:3.4.19.12] (A)	--	[O]	Posttranslational modification, protein turnover, chaperones	Ubiquitin carboxyl-terminal hydrolase;; Ubiquitin carboxyl-terminal hydrolase;; MYND finger	Ubiquitin carboxyl-terminal hydrolase 16 OS=Arabidopsis thaliana GN=UBP16 PE=1 SV=1	O	Posttranslational modification, protein turnover, chaperones	PREDICTED: ubiquitin carboxyl-terminal hydrolase 16-like [Pyrus x bretschneideri]
F01.PB24696	[O]	Posttranslational modification, protein turnover, chaperones	Cellular Component: cytosol (GO:0005829);; Cellular Component: proteasome core complex (GO:0005839);; Cellular Component: plasma membrane (GO:0005886);; Biological Process: ubiquitin-dependent protein catabolic process (GO:0006511);; Cellular Component: plasmodesma (GO:0009506);;	K02725|5.77088e-52|pxb:103928779|proteasome subunit alpha type-1-A; K02725 20S proteasome subunit alpha 6 [EC:3.4.25.1] (A)	ko03050:Proteasome	[O]	Posttranslational modification, protein turnover, chaperones	Proteasome subunit	Proteasome subunit alpha type-1-B OS=Arabidopsis thaliana GN=PAF2 PE=1 SV=2	O	Posttranslational modification, protein turnover, chaperones	PREDICTED: proteasome subunit alpha type-1-A [Pyrus x bretschneideri]
F01.PB29075	--	--	--	--	--	--	--	Leucine rich repeat;; Leucine Rich repeats (2 copies);; Leucine Rich Repeat;; Leucine Rich repeat;; Leucine rich repeat;; Leucine Rich repeats (2 copies);; Leucine Rich Repeat;; Leucine rich repeat;; Leucine Rich repeat;; Leucine rich repeat;; Leucine Rich Repeat;; Leucine Rich repeat;; Leucine Rich repeats (2 copies);; Leucine rich repeat N-terminal domain	Tyrosine-sulfated glycopeptide receptor 1 OS=Arabidopsis thaliana GN=PSY1R PE=1 SV=1	T	Signal transduction mechanisms	PREDICTED: receptor-like protein 2 [Malus domestica]
F01.PB21553	[P]	Inorganic ion transport and metabolism	Molecular Function: magnesium ion binding (GO:0000287);; Molecular Function: phospholipid-translocating ATPase activity (GO:0004012);; Molecular Function: ATP binding (GO:0005524);; Biological Process: cation transport (GO:0006812);; Biological Process: phospholipid transport (GO:0015914);; Cellular Component: integral component of membrane (GO:0016021);; Molecular Function: cation-transporting A…	K01530|1.34038e-100|pmum:103344064|phospholipid-transporting ATPase 2-like; K01530 phospholipid-translocating ATPase [EC:3.6.3.1] (A)	--	[R]	General function prediction only	haloacid dehalogenase-like hydrolase	Phospholipid-transporting ATPase 2 OS=Arabidopsis thaliana GN=ALA2 PE=1 SV=1	P	Inorganic ion transport and metabolism	PREDICTED: phospholipid-transporting ATPase 2-like isoform X1 [Malus domestica]
F01.PB29417	[RTKL]	--	--	--	--	[T]	Signal transduction mechanisms	Protein tyrosine kinase;; Protein kinase domain	Proline-rich receptor-like protein kinase PERK1 OS=Arabidopsis thaliana GN=PERK1 PE=2 SV=1	T	Signal transduction mechanisms	PREDICTED: proline-rich receptor-like protein kinase PERK1 [Malus domestica]
F01.PB39380	[G]	Carbohydrate transport and metabolism	Molecular Function: alpha,alpha-trehalose-phosphate synthase (UDP-forming) activity (GO:0003825);; Molecular Function: trehalose-phosphatase activity (GO:0004805);; Biological Process: trehalose biosynthetic process (GO:0005992);;	K16055|0|mdm:103437743|probable alpha,alpha-trehalose-phosphate synthase [UDP-forming] 10; K16055 trehalose 6-phosphate synthase/phosphatase [EC:2.4.1.15 3.1.3.12] (A)	ko00500:Starch and sucrose metabolism	[G]	Carbohydrate transport and metabolism	Trehalose-phosphatase;; Glycosyltransferase family 20;; Trehalose-phosphatase;; Glycosyltransferase family 20;; Glycosyltransferase family 20;; Glycosyltransferase family 20;; Glycosyltransferase family 20;; Trehalose-phosphatase	Probable alpha,alpha-trehalose-phosphate synthase [UDP-forming] 9 OS=Arabidopsis thaliana GN=TPS9 PE=2 SV=1	G	Carbohydrate transport and metabolism	PREDICTED: probable alpha,alpha-trehalose-phosphate synthase [UDP-forming] 10 [Malus domestica]
F01.PB26936	[R]	General function prediction only	Molecular Function: flavonol synthase activity (GO:0045431);; Biological Process: flavonol biosynthetic process (GO:0051555);; Biological Process: oxidation-reduction process (GO:0055114);;	K05278|0|pmum:103332906|flavonol synthase/flavanone 3-hydroxylase-like; K05278 flavonol synthase [EC:1.14.11.23] (A)	ko00941:Flavonoid biosynthesis	[QR]	--	non-haem dioxygenase in morphine synthesis N-terminal;; 2OG-Fe(II) oxygenase superfamily	Flavonol synthase/flavanone 3-hydroxylase OS=Citrus unshiu GN=FLS PE=1 SV=1	Q	Secondary metabolites biosynthesis, transport and catabolism	flavonol synthase/flavanone 3-hydroxylase-like [Prunus avium]
F01.PB53474	[E]	Amino acid transport and metabolism	--	K08776|0|mdm:103454499|aminopeptidase M1-like; K08776 puromycin-sensitive aminopeptidase [EC:3.4.11.-] (A)	--	[EO]	--	Peptidase family M1;; ERAP1-like C-terminal domain;; Peptidase MA superfamily;; Peptidase family M1;; Peptidase family M1	Aminopeptidase M1 OS=Arabidopsis thaliana GN=APM1 PE=1 SV=1	EO	-	PREDICTED: aminopeptidase M1-like isoform X2 [Malus domestica]
F01.PB20026	[E]	Amino acid transport and metabolism	Molecular Function: glutamate-ammonia ligase activity (GO:0004356);; Biological Process: glutamine biosynthetic process (GO:0006542);;	K01915|0|pxb:103959902|glutamine synthetase cytosolic isozyme; K01915 glutamine synthetase [EC:6.3.1.2] (A)	ko00250:Alanine, aspartate and glutamate metabolism;ko00330:Arginine and proline metabolism;ko00630:Glyoxylate and dicarboxylate metabolism;ko00910:Nitrogen metabolism;ko01230:Biosynthesis of amino acids	[E]	Amino acid transport and metabolism	Glutamine synthetase, catalytic domain;; Glutamine synthetase, beta-Grasp domain	Glutamine synthetase cytosolic isozyme 1 OS=Vitis vinifera GN=GS1-1 PE=2 SV=1	E	Amino acid transport and metabolism	glutamine synthetase [Pyrus betulifolia]
F01.PB56808	--	--	--	K09527|1.0871e-121|pxb:103963816|uncharacterized LOC103963816; K09527 DnaJ homolog subfamily C member 7 (A)	--	[O]	Posttranslational modification, protein turnover, chaperones	TPR repeat;; DnaJ domain	--	O	Posttranslational modification, protein turnover, chaperones	PREDICTED: uncharacterized protein LOC103426979 isoform X2 [Malus domestica]
F01.PB24438	[P]	Inorganic ion transport and metabolism	Molecular Function: thiosulfate sulfurtransferase activity (GO:0004792);;	K01011|0|pxb:103952037|thiosulfate/3-mercaptopyruvate sulfurtransferase 1, mitochondrial-like; K01011 thiosulfate/3-mercaptopyruvate sulfurtransferase [EC:2.8.1.1 2.8.1.2] (A)	ko00270:Cysteine and methionine metabolism;ko00920:Sulfur metabolism;ko04122:Sulfur relay system	[V]	Defense mechanisms	Rhodanese-like domain	Thiosulfate/3-mercaptopyruvate sulfurtransferase 1, mitochondrial OS=Arabidopsis thaliana GN=STR1 PE=1 SV=1	V	Defense mechanisms	PREDICTED: thiosulfate/3-mercaptopyruvate sulfurtransferase 1, mitochondrial-like [Pyrus x bretschneideri]
F01.PB25338	[HC]	--	Molecular Function: zeaxanthin epoxidase [overall] activity (GO:0009540);; Molecular Function: zeaxanthin epoxidase activity (GO:0052662);; Molecular Function: antheraxanthin epoxidase activity (GO:0052663);; Biological Process: oxidation-reduction process (GO:0055114);;	--	--	[CR]	--	FAD binding domain;; FAD dependent oxidoreductase;; NAD(P)-binding Rossmann-like domain;; Lycopene cyclase protein;; FAD binding domain;; Pyridine nucleotide-disulphide oxidoreductase;; Thi4 family;; FAD binding domain	Zeaxanthin epoxidase, chloroplastic OS=Oncidium hybrid cultivar GN=ZEP PE=2 SV=1	C	Energy production and conversion	PREDICTED: FAD-dependent urate hydroxylase-like [Malus domestica]
F01.PB35557	--	--	--	K10643|0|mdm:103447830|uncharacterized LOC103447830; K10643 CCR4-NOT transcription complex subunit 4 [EC:6.3.2.19] (A)	ko03018:RNA degradation	--	--	--	--	K	Transcription	PREDICTED: LOW QUALITY PROTEIN: uncharacterized protein LOC103447830 [Malus domestica]
F01.PB12859	--	--	Molecular Function: ubiquitin-protein transferase activity (GO:0004842);; Molecular Function: zinc ion binding (GO:0008270);; Biological Process: protein ubiquitination (GO:0016567);;	--	--	--	--	RING-type zinc-finger;; zinc-RING finger domain	--	O	Posttranslational modification, protein turnover, chaperones	PREDICTED: uncharacterized protein LOC103442389 [Malus domestica]
F01.PB27347	[T]	Signal transduction mechanisms	Molecular Function: phosphoprotein phosphatase activity (GO:0004721);; Biological Process: metabolic process (GO:0008152);;	K17506|0|pxb:103932814|probable protein phosphatase 2C 39; K17506 protein phosphatase 1L [EC:3.1.3.16] (A)	--	[T]	Signal transduction mechanisms	Protein phosphatase 2C;; Stage II sporulation protein E (SpoIIE)	Probable protein phosphatase 2C 39 OS=Arabidopsis thaliana GN=At3g15260 PE=2 SV=1	T	Signal transduction mechanisms	PREDICTED: probable protein phosphatase 2C 39 [Malus domestica]
F01.PB40741	--	--	--	K00558|2.17162e-76|pxb:103962530|DNA (cytosine-5)-methyltransferase CMT2-like; K00558 DNA (cytosine-5)-methyltransferase 1 [EC:2.1.1.37] (A)	ko00270:Cysteine and methionine metabolism	--	--	Ribosomal protein L35	--	S	Function unknown	PREDICTED: uncharacterized protein LOC108868328 [Pyrus x bretschneideri]
F01.PB50203	[E]	Amino acid transport and metabolism	Cellular Component: cytosol (GO:0005829);; Biological Process: proteolysis (GO:0006508);; Molecular Function: serine-type peptidase activity (GO:0008236);; Cellular Component: membrane (GO:0016020);;	K01278|0|mdm:103443840|dipeptidyl peptidase 8; K01278 dipeptidyl-peptidase 4 [EC:3.4.14.5] (A)	--	[O]	Posttranslational modification, protein turnover, chaperones	Dipeptidyl peptidase IV (DPP IV) N-terminal region;; Prolyl oligopeptidase family;; X-Pro dipeptidyl-peptidase (S15 family);; Alpha/beta hydrolase family;; Alpha/beta hydrolase family;; Dipeptidyl peptidase IV (DPP IV) N-terminal region	--	O	Posttranslational modification, protein turnover, chaperones	PREDICTED: dipeptidyl aminopeptidase 4 [Malus domestica]
F01.PB20490	--	--	--	K14001|0|mdm:103423909|hsp70 nucleotide exchange factor FES1-like; K14001 nucleotide exchange factor SIL1 (A)	ko04141:Protein processing in endoplasmic reticulum	[O]	Posttranslational modification, protein turnover, chaperones	Nucleotide exchange factor Fes1;; Armadillo/beta-catenin-like repeat;; HEAT repeats	--	O	Posttranslational modification, protein turnover, chaperones	PREDICTED: hsp70 nucleotide exchange factor FES1 isoform X1 [Malus domestica]
F01.PB30906	[I]	Lipid transport and metabolism	Molecular Function: phospholipase D activity (GO:0004630);; Molecular Function: phosphatidylinositol-4,5-bisphosphate binding (GO:0005546);; Biological Process: metabolic process (GO:0008152);; Cellular Component: plasmodesma (GO:0009506);; Molecular Function: N-acylphosphatidylethanolamine-specific phospholipase D activity (GO:0070290);;	K01115|0|mdm:103439116|phospholipase D gamma 1-like; K01115 phospholipase D1/2 [EC:3.1.4.4] (A)	ko00564:Glycerophospholipid metabolism;ko00565:Ether lipid metabolism;ko04144:Endocytosis	[I]	Lipid transport and metabolism	Phospholipase D C terminal;; Phospholipase D Active site motif;; PLD-like domain	Phospholipase D beta 1 OS=Arabidopsis thaliana GN=PLDBETA1 PE=1 SV=4	I	Lipid transport and metabolism	PREDICTED: phospholipase D gamma 1-like [Malus domestica]
F01.PB30304	--	--	--	--	--	--	--	C2 domain;; Plant phosphoribosyltransferase C-terminal	FT-interacting protein 1 OS=Arabidopsis thaliana GN=FTIP1 PE=1 SV=1	R	General function prediction only	PREDICTED: protein QUIRKY-like [Malus domestica]
F01.PB28246	[E]	Amino acid transport and metabolism	Molecular Function: transporter activity (GO:0005215);; Biological Process: transport (GO:0006810);; Cellular Component: membrane (GO:0016020);;	K14638|0|pxb:103935394|protein NRT1/ PTR FAMILY 2.11-like; K14638 solute carrier family 15 (peptide/histidine transporter), member 3/4 (A)	--	[E]	Amino acid transport and metabolism	POT family	Protein NRT1/ PTR FAMILY 2.11 OS=Arabidopsis thaliana GN=NPF2.11 PE=1 SV=1	P	Inorganic ion transport and metabolism	PREDICTED: protein NRT1/ PTR FAMILY 2.11-like [Pyrus x bretschneideri]
F01.PB17415	--	--	--	--	--	--	--	Protein of unknown function (DUF1675);; Protein of unknown function (DUF1675)	Ninja-family protein AFP3 OS=Arabidopsis thaliana GN=AFP3 PE=1 SV=1	S	Function unknown	PREDICTED: ninja-family protein AFP3-like [Malus domestica]
F01.PB32462	[L]	Replication, recombination and repair	--	K12119|0|mdm:103453448|cryptochrome-1-like; K12119 cryptochrome 2 (A)	ko04712:Circadian rhythm - plant	[LT]	--	FAD binding domain of DNA photolyase;; DNA photolyase;; FAD binding domain of DNA photolyase;; DNA photolyase	Cryptochrome-2 OS=Arabidopsis thaliana GN=CRY2 PE=1 SV=2	LT	-	PREDICTED: cryptochrome-1-like isoform X2 [Malus domestica]
F01.PB6584	[R]	General function prediction only	--	K15437|0|pxb:103940650|uncharacterized tRNA-binding protein C30C2.04-like; K15437 aminoacyl tRNA synthase complex-interacting multifunctional protein 1 (A)	--	[J]	Translation, ribosomal structure and biogenesis	Putative tRNA binding domain	Methionine--tRNA ligase, cytoplasmic OS=Arabidopsis thaliana GN=At4g13780 PE=2 SV=1	J	Translation, ribosomal structure and biogenesis	PREDICTED: tRNA-aminoacylation cofactor arc1-like [Pyrus x bretschneideri]
F01.PB37	--	--	--	--	--	--	--	Thaumatin family	Thaumatin-like protein 1a OS=Malus domestica GN=TL1 PE=1 SV=1	R	General function prediction only	PREDICTED: thaumatin-like protein 1b [Malus domestica]
F01.PB38372	--	--	--	--	--	--	--	Agenet domain	--	S	Function unknown	PREDICTED: LOW QUALITY PROTEIN: uncharacterized protein LOC103437091 [Malus domestica]
F01.PB5539	[G]	Carbohydrate transport and metabolism	--	K01183|0|mdm:103441854|acidic mammalian chitinase-like; K01183 chitinase [EC:3.2.1.14] (A)	ko00520:Amino sugar and nucleotide sugar metabolism	[G]	Carbohydrate transport and metabolism	Glycosyl hydrolases family 18	--	G	Carbohydrate transport and metabolism	PREDICTED: acidic mammalian chitinase-like [Malus domestica]
F01.PB26228	--	--	--	--	--	--	--	MYB-CC type transfactor, LHEQLE motif;; Myb-like DNA-binding domain	Protein PHR1-LIKE 1 OS=Arabidopsis thaliana GN=PHL1 PE=1 SV=1	K	Transcription	PREDICTED: protein PHR1-LIKE 1 isoform X1 [Malus domestica]
F01.PB32700	[I]	Lipid transport and metabolism	--	--	--	[I]	Lipid transport and metabolism	Putative lysophospholipase;; Alpha/beta hydrolase family;; Alpha/beta hydrolase family	Caffeoylshikimate esterase OS=Arabidopsis thaliana GN=CSE PE=1 SV=1	I	Lipid transport and metabolism	PREDICTED: caffeoylshikimate esterase isoform X3 [Malus domestica]
F01.PB33225	--	--	--	K07765|0|mdm:103445955|membrane-bound transcription factor site-2 protease; K07765 S2P endopeptidase [EC:3.4.24.85] (A)	ko04141:Protein processing in endoplasmic reticulum	[O]	Posttranslational modification, protein turnover, chaperones	Peptidase family M50	Membrane-bound transcription factor site-2 protease homolog OS=Arabidopsis thaliana GN=S2P PE=2 SV=2	O	Posttranslational modification, protein turnover, chaperones	PREDICTED: membrane-bound transcription factor site-2 protease homolog isoform X2 [Malus domestica]
F01.PB31369	--	--	--	--	--	[K]	Transcription	Plant transposase (Ptta/En/Spm family);; Bromodomain	Transcription factor GTE12 OS=Arabidopsis thaliana GN=GTE12 PE=2 SV=2	K	Transcription	PREDICTED: uncharacterized protein LOC103944981 [Pyrus x bretschneideri]
F01.PB1816	[G]	Carbohydrate transport and metabolism	Molecular Function: phosphoglycerate mutase activity (GO:0004619);; Cellular Component: cytoplasm (GO:0005737);; Biological Process: glycolytic process (GO:0006096);; Biological Process: response to stress (GO:0006950);; Molecular Function: manganese ion binding (GO:0030145);;	K15633|4.12957e-97|mdm:103450793|2,3-bisphosphoglycerate-independent phosphoglycerate mutase; K15633 2,3-bisphosphoglycerate-independent phosphoglycerate mutase [EC:5.4.2.12] (A)	ko00010:Glycolysis / Gluconeogenesis;ko00260:Glycine, serine and threonine metabolism;ko01200:Carbon metabolism;ko01230:Biosynthesis of amino acids	[G]	Carbohydrate transport and metabolism	Metalloenzyme superfamily	2,3-bisphosphoglycerate-independent phosphoglycerate mutase OS=Mesembryanthemum crystallinum GN=PGM1 PE=2 SV=1	G	Carbohydrate transport and metabolism	PREDICTED: 2,3-bisphosphoglycerate-independent phosphoglycerate mutase [Malus domestica]
F01.PB4963	--	--	Molecular Function: sequence-specific DNA binding transcription factor activity (GO:0003700);; Cellular Component: nucleus (GO:0005634);; Biological Process: regulation of transcription, DNA-templated (GO:0006355);; Molecular Function: sequence-specific DNA binding (GO:0043565);;	--	--	[K]	Transcription	KNOX2 domain;; KNOX1 domain;; Homeobox KN domain;; ELK domain;; Homeobox domain	Homeobox protein knotted-1-like 1 OS=Malus domestica PE=2 SV=1	K	Transcription	homeobox protein knotted-1-like 1 [Malus domestica]
F01.PB16451	--	--	--	K04710|1.7723e-167|mdm:103402757|ASC1-like protein; K04710 ceramide synthetase [EC:2.3.1.24] (A)	ko00600:Sphingolipid metabolism	[U]	Intracellular trafficking, secretion, and vesicular transport	TLC domain	ASC1-like protein OS=Solanum lycopersicum PE=2 SV=1	U	Intracellular trafficking, secretion, and vesicular transport	PREDICTED: ASC1-like protein isoform X1 [Malus domestica]
F01.PB23152	[DK]	--	--	K12604|0|mdm:103439027|CCR4-NOT transcription complex subunit 1; K12604 CCR4-NOT transcription complex subunit 1 (A)	ko03018:RNA degradation	[K]	Transcription	CCR4-Not complex component, Not1	--	K	Transcription	PREDICTED: CCR4-NOT transcription complex subunit 1 isoform X1 [Malus domestica]
F01.PB51418	--	--	Molecular Function: transferase activity, transferring acyl groups (GO:0016746);;	--	--	[I]	Lipid transport and metabolism	Choline/Carnitine o-acyltransferase;; Choline/Carnitine o-acyltransferase	--	I	Lipid transport and metabolism	carnitine o-acetyltransferase [Umbilicaria pustulata]
F01.PB8224	--	--	Molecular Function: sequence-specific DNA binding transcription factor activity (GO:0003700);; Cellular Component: nucleus (GO:0005634);; Biological Process: regulation of transcription, DNA-templated (GO:0006355);; Biological Process: epidermal cell fate specification (GO:0009957);; Biological Process: negative regulation of trichoblast fate specification (GO:0010062);; Molecular Function: seque…	K09338|0|mdm:103405451|HD6; homeobox-leucine zipper protein GLABRA 2-like; K09338 homeobox-leucine zipper protein (A)	--	--	--	START domain	Homeobox-leucine zipper protein GLABRA 2 OS=Arabidopsis thaliana GN=GL2 PE=2 SV=3	K	Transcription	homeobox-leucine zipper protein GLABRA 2-like [Malus domestica]
F01.PB35848	[J]	Translation, ribosomal structure and biogenesis	--	K01873|0|mdm:103440196|VS; valine--tRNA ligase-like; K01873 valyl-tRNA synthetase [EC:6.1.1.9] (A)	ko00970:Aminoacyl-tRNA biosynthesis	[J]	Translation, ribosomal structure and biogenesis	tRNA synthetases class I (I, L, M and V);; Anticodon-binding domain of tRNA;; tRNA synthetases class I (M);; Leucyl-tRNA synthetase, Domain 2;; tRNA synthetases class I (C) catalytic domain	Valine--tRNA ligase, mitochondrial 1 OS=Arabidopsis thaliana GN=TWN2 PE=2 SV=2	J	Translation, ribosomal structure and biogenesis	PREDICTED: LOW QUALITY PROTEIN: valine--tRNA ligase, mitochondrial 1 [Malus domestica]
F01.PB31610	[O]	Posttranslational modification, protein turnover, chaperones	--	K13525|0|mdm:103423288|cell division cycle protein 48 homolog; K13525 transitional endoplasmic reticulum ATPase (A)	ko04141:Protein processing in endoplasmic reticulum	[O]	Posttranslational modification, protein turnover, chaperones	ATPase family associated with various cellular activities (AAA);; AAA domain;; AAA domain;; Holliday junction DNA helicase ruvB N-terminus;; AAA ATPase domain;; AAA domain;; AAA domain (Cdc48 subfamily);; Cell division protein 48 (CDC48), domain 2;; Cell division protein 48 (CDC48), N-terminal domain;; AAA domain (dynein-related subfamily);; AAA domain;; Zeta toxin;; TIP49 C-terminus;; AAA domain…	Cell division cycle protein 48 homolog OS=Glycine max GN=CDC48 PE=2 SV=1	O	Posttranslational modification, protein turnover, chaperones	PREDICTED: cell division cycle protein 48 homolog [Malus domestica]
F01.PB23574	--	--	--	--	--	--	--	--	Multiple organellar RNA editing factor 8, chloroplastic/mitochondrial OS=Arabidopsis thaliana GN=MORF8 PE=1 SV=1	S	Function unknown	PREDICTED: uncharacterized protein LOC103431545 isoform X2 [Malus domestica]
F01.PB28402	[RTKL]	--	--	--	--	--	--	Protein kinase domain;; Protein tyrosine kinase	Rust resistance kinase Lr10 OS=Triticum aestivum GN=LRK10 PE=2 SV=1	T	Signal transduction mechanisms	PREDICTED: LEAF RUST 10 DISEASE-RESISTANCE LOCUS RECEPTOR-LIKE PROTEIN KINASE-like 2.1 [Pyrus x bretschneideri]
F01.PB54371	--	--	Cellular Component: Golgi apparatus (GO:0005794);;	--	--	--	--	--	--	S	Function unknown	PREDICTED: uncharacterized protein LOC103449895 isoform X1 [Malus domestica]
F01.PB21321	--	--	Cellular Component: lytic vacuole (GO:0000323);; Molecular Function: cysteine-type endopeptidase activity (GO:0004197);; Biological Process: proteolysis (GO:0006508);;	K01369|0|mdm:103424643|vacuolar-processing enzyme-like; K01369 legumain [EC:3.4.22.34] (A)	--	[O]	Posttranslational modification, protein turnover, chaperones	Peptidase C13 family	Vacuolar-processing enzyme OS=Citrus sinensis PE=2 SV=1	O	Posttranslational modification, protein turnover, chaperones	PREDICTED: vacuolar-processing enzyme [Malus domestica]
F01.PB34986	[GER]	--	Biological Process: purine nucleobase transport (GO:0006863);; Cellular Component: integral component of membrane (GO:0016021);;	K15280|0|mdm:103444054|probable sugar phosphate/phosphate translocator At1g06470; K15280 solute carrier family 35, member C2 (A)	--	[S]	Function unknown	Triose-phosphate Transporter family;; UAA transporter family;; EamA-like transporter family	Probable sugar phosphate/phosphate translocator At1g06470 OS=Arabidopsis thaliana GN=At1g06470 PE=2 SV=1	G	Carbohydrate transport and metabolism	PREDICTED: probable sugar phosphate/phosphate translocator At1g06470 [Malus domestica]
F01.PB43379	--	--	Cellular Component: integral component of membrane (GO:0016021);;	--	--	--	--	Tetraspanin family	Tetraspanin-8 OS=Arabidopsis thaliana GN=TET8 PE=2 SV=1	S	Function unknown	PREDICTED: tetraspanin-8-like [Malus domestica]
F01.PB26306	--	--	--	--	--	--	--	MYND finger;; Sel1 repeat	F-box protein At1g67340 OS=Arabidopsis thaliana GN=At1g67340 PE=1 SV=1	R	General function prediction only	PREDICTED: F-box protein At1g67340-like [Malus domestica]
F01.PB14939	--	--	Molecular Function: transcription cofactor activity (GO:0003712);; Biological Process: regulation of transcription, DNA-templated (GO:0006355);;	K14972|2.26485e-116|mdm:103429764|mediator of RNA polymerase II transcription subunit 15a-like; K14972 PAX-interacting protein 1 (A)	--	--	--	--	Mediator of RNA polymerase II transcription subunit 15a OS=Arabidopsis thaliana GN=MED15A PE=1 SV=1	S	Function unknown	PREDICTED: mediator of RNA polymerase II transcription subunit 15a-like, partial [Malus domestica]
F01.PB14629	[R]	General function prediction only	--	K12179|0|mdm:103427082|COP9 signalosome complex subunit 6a-like; K12179 COP9 signalosome complex subunit 6 (A)	--	[OT]	--	Maintenance of mitochondrial structure and function;; JAB1/Mov34/MPN/PAD-1 ubiquitin protease	COP9 signalosome complex subunit 6a OS=Arabidopsis thaliana GN=CSN6A PE=1 SV=2	OT	-	PREDICTED: LOW QUALITY PROTEIN: COP9 signalosome complex subunit 6a-like [Malus domestica]
F01.PB17963	--	--	--	K15283|0|mdm:103407960|glucose-6-phosphate/phosphate translocator 1, chloroplastic-like; K15283 solute carrier family 35, member E1 (A)	--	[GE]	--	Triose-phosphate Transporter family;; EamA-like transporter family;; UAA transporter family	Glucose-6-phosphate/phosphate translocator 2, chloroplastic OS=Arabidopsis thaliana GN=GPT2 PE=2 SV=2	G	Carbohydrate transport and metabolism	PREDICTED: glucose-6-phosphate/phosphate translocator 1, chloroplastic-like [Malus domestica]
F01.PB27088	[Z]	Cytoskeleton	Molecular Function: GTPase activity (GO:0003924);; Molecular Function: structural constituent of cytoskeleton (GO:0005200);; Molecular Function: GTP binding (GO:0005525);; Cellular Component: cytoplasm (GO:0005737);; Cellular Component: microtubule (GO:0005874);; Biological Process: GTP catabolic process (GO:0006184);; Biological Process: microtubule-based process (GO:0007017);; Biological Proces…	K07375|0|pxb:103952354|tubulin beta chain-like; K07375 tubulin beta (A)	ko04145:Phagosome	[Z]	Cytoskeleton	Tubulin/FtsZ family, GTPase domain;; Tubulin C-terminal domain;; Misato Segment II tubulin-like domain	Tubulin beta-5 chain OS=Gossypium hirsutum PE=2 SV=1	Z	Cytoskeleton	PREDICTED: tubulin beta chain-like [Pyrus x bretschneideri]
F01.PB1993	[J]	Translation, ribosomal structure and biogenesis	Molecular Function: RNA binding (GO:0003723);; Cellular Component: nucleus (GO:0005634);; Biological Process: ribosome assembly (GO:0042255);;	K07565|2.57904e-135|pxb:103963905|60S ribosome subunit biogenesis protein NIP7 homolog; K07565 60S ribosome subunit biogenesis protein NIP7 (A)	--	[J]	Translation, ribosomal structure and biogenesis	Uncharacterised protein family (UPF0113)	--	J	Translation, ribosomal structure and biogenesis	PREDICTED: 60S ribosome subunit biogenesis protein NIP7 homolog [Malus domestica]
F01.PB25373	--	--	--	--	--	--	--	--	--	S	Function unknown	PREDICTED: uncharacterized protein LOC103953706 [Pyrus x bretschneideri]
F01.PB26783	--	--	Cellular Component: integral component of membrane (GO:0016021);; Biological Process: transmembrane transport (GO:0055085);;	K15111|0|mdm:103435431|S-adenosylmethionine carrier 1, chloroplastic/mitochondrial; K15111 solute carrier family 25 (mitochondrial S-adenosylmethionine transporter), member 26 (A)	--	[C]	Energy production and conversion	Mitochondrial carrier protein	S-adenosylmethionine carrier 1, chloroplastic/mitochondrial OS=Arabidopsis thaliana GN=SAMC1 PE=1 SV=1	C	Energy production and conversion	PREDICTED: S-adenosylmethionine carrier 1, chloroplastic/mitochondrial [Malus domestica]
F01.PB6897	[R]	General function prediction only	--	K06943|7.13857e-135|mdm:103409453|nucleolar GTP-binding protein 1-like; K06943 nucleolar GTP-binding protein (A)	ko03008:Ribosome biogenesis in eukaryotes	[R]	General function prediction only	NOGCT (NUC087) domain	Nucleolar GTP-binding protein 1 OS=Arabidopsis thaliana GN=At1g50920 PE=2 SV=1	R	General function prediction only	PREDICTED: nucleolar GTP-binding protein 1-like [Malus domestica]
F01.PB5889	[GEPR]	--	Cellular Component: integral component of membrane (GO:0016021);; Biological Process: transmembrane transport (GO:0055085);;	--	--	[G]	Carbohydrate transport and metabolism	Major Facilitator Superfamily;; Sugar (and other) transporter	--	G	Carbohydrate transport and metabolism	major facilitator superfamily transporter [Aureobasidium pullulans EXF-150]
F01.PB27193	[C]	Energy production and conversion	Molecular Function: alcohol dehydrogenase (NAD) activity (GO:0004022);; Cellular Component: cytoplasm (GO:0005737);; Molecular Function: zinc ion binding (GO:0008270);; Biological Process: oxidation-reduction process (GO:0055114);;	K00001|0|mdm:103428551|alcohol dehydrogenase; K00001 alcohol dehydrogenase [EC:1.1.1.1] (A)	ko00010:Glycolysis / Gluconeogenesis;ko00071:Fatty acid degradation;ko00350:Tyrosine metabolism;ko01220:Degradation of aromatic compounds	[Q]	Secondary metabolites biosynthesis, transport and catabolism	Alcohol dehydrogenase GroES-like domain;; Zinc-binding dehydrogenase	Alcohol dehydrogenase OS=Malus domestica GN=ADH PE=2 SV=1	Q	Secondary metabolites biosynthesis, transport and catabolism	alcohol dehydrogenase [Malus domestica]
F01.PB24250	[R]	General function prediction only	--	K14411|5.3913e-124|mdm:103414747|heterogeneous nuclear ribonucleoprotein 1-like; K14411 RNA-binding protein Musashi (A)	ko03015:mRNA surveillance pathway	[A]	RNA processing and modification	RNA recognition motif. (a.k.a. RRM, RBD, or RNP domain);; RNA recognition motif (a.k.a. RRM, RBD, or RNP domain);; RNA recognition motif. (a.k.a. RRM, RBD, or RNP domain)	Heterogeneous nuclear ribonucleoprotein 1 OS=Arabidopsis thaliana GN=RNP1 PE=1 SV=1	A	RNA processing and modification	PREDICTED: heterogeneous nuclear ribonucleoprotein 1-like [Malus domestica]
F01.PB34388	[P]	Inorganic ion transport and metabolism	Biological Process: potassium ion transport (GO:0006813);; Molecular Function: potassium ion transmembrane transporter activity (GO:0015079);; Molecular Function: solute:proton antiporter activity (GO:0015299);; Biological Process: transmembrane transport (GO:0055085);;	--	--	[P]	Inorganic ion transport and metabolism	Sodium/hydrogen exchanger family;; Sodium/hydrogen exchanger family	K(+) efflux antiporter 5 OS=Arabidopsis thaliana GN=KEA5 PE=2 SV=1	P	Inorganic ion transport and metabolism	K(+) efflux antiporter 5 [Morus notabilis]
F01.PB11289	[R]	General function prediction only	--	K09553|1.52962e-17|pop:POPTR_0003s11290g|POPTRDRAFT_712385; stress inducible family protein; K09553 stress-induced-phosphoprotein 1 (A)	--	[R]	General function prediction only	TPR repeat;; Tetratricopeptide repeat;; Tetratricopeptide repeat;; Tetratricopeptide repeat;; Tetratricopeptide repeat;; Tetratricopeptide repeat;; Tetratricopeptide repeat	Hsp70-Hsp90 organizing protein 3 OS=Arabidopsis thaliana GN=HOP3 PE=2 SV=1	R	General function prediction only	hypothetical protein AYO21_01603 [Fonsecaea monophora]
F01.PB25778	--	--	--	--	--	--	--	WRKY DNA -binding domain	WRKY transcription factor 6 OS=Arabidopsis thaliana GN=WRKY6 PE=1 SV=1	K	Transcription	PREDICTED: probable WRKY transcription factor 31 isoform X1 [Malus domestica]
F01.PB55276	[E]	Amino acid transport and metabolism	--	K08776|0|mdm:103454499|aminopeptidase M1-like; K08776 puromycin-sensitive aminopeptidase [EC:3.4.11.-] (A)	--	[EO]	--	Peptidase family M1;; ERAP1-like C-terminal domain;; Peptidase MA superfamily;; Peptidase family M1	Aminopeptidase M1 OS=Arabidopsis thaliana GN=APM1 PE=1 SV=1	EO	-	PREDICTED: aminopeptidase M1-like isoform X2 [Malus domestica]
F01.PB5111	--	--	Biological Process: signal transduction (GO:0007165);; Molecular Function: zinc ion binding (GO:0008270);; Molecular Function: phosphatidylinositol binding (GO:0035091);;	K13125|6.48502e-48|pxb:103960065|nitric oxide synthase-interacting protein-like; K13125 nitric oxide synthase-interacting protein (A)	--	[S]	Function unknown	--	--	O	Posttranslational modification, protein turnover, chaperones	PREDICTED: nitric oxide synthase-interacting protein-like [Pyrus x bretschneideri]
F01.PB5993	[I]	Lipid transport and metabolism	Biological Process: metabolic process (GO:0008152);; Molecular Function: hydrolase activity (GO:0016787);;	K14493|5.57314e-178|pmum:103333833|gibberellin receptor GID1B-like; K14493 gibberellin receptor GID1 [EC:3.-.-.-] (A)	ko04075:Plant hormone signal transduction	[V]	Defense mechanisms	alpha/beta hydrolase fold;; Carboxylesterase family;; alpha/beta hydrolase fold	Gibberellin receptor GID1B OS=Arabidopsis thaliana GN=GID1B PE=1 SV=1	T	Signal transduction mechanisms	PREDICTED: gibberellin receptor GID1B-like [Prunus mume]
F01.PB24475	--	--	--	--	--	--	--	--	--	--	--	PREDICTED: sodium/potassium/calcium exchanger 1-like [Malus domestica]
F01.PB10327	--	--	--	--	--	--	--	Ser-Thr-rich glycosyl-phosphatidyl-inositol-anchored membrane family	--	R	General function prediction only	extracellular matrix protein, partial [Coccidioides posadasii]
F01.PB38864	[D]	Cell cycle control, cell division, chromosome partitioning	--	K06636|0|mdm:103445629|structural maintenance of chromosomes protein 1; K06636 structural maintenance of chromosome 1 (A)	--	[D]	Cell cycle control, cell division, chromosome partitioning	SMC proteins Flexible Hinge Domain;; RecF/RecN/SMC N terminal domain;; AAA domain;; RecF/RecN/SMC N terminal domain;; AAA domain;; AAA domain;; P-loop containing region of AAA domain;; AAA ATPase domain	Structural maintenance of chromosomes protein 1 OS=Arabidopsis thaliana GN=SMC1 PE=2 SV=2	D	Cell cycle control, cell division, chromosome partitioning	PREDICTED: structural maintenance of chromosomes protein 1 [Malus domestica]
F01.PB3374	--	--	Molecular Function: ubiquitin-protein transferase activity (GO:0004842);; Molecular Function: protein binding (GO:0005515);; Cellular Component: cytosol (GO:0005829);; Cellular Component: plasma membrane (GO:0005886);; Biological Process: ubiquitin-dependent protein catabolic process (GO:0006511);; Biological Process: response to iron ion (GO:0010039);; Biological Process: root epidermal cell dif…	K10580|3.75182e-46|pxb:103934271|ubiquitin-conjugating enzyme E2 36; K10580 ubiquitin-conjugating enzyme E2 N [EC:6.3.2.19] (A)	ko04120:Ubiquitin mediated proteolysis	[O]	Posttranslational modification, protein turnover, chaperones	Ubiquitin-conjugating enzyme;; Ubiquitin-conjugating enzyme	Ubiquitin-conjugating enzyme E2 36 OS=Arabidopsis thaliana GN=UBC36 PE=1 SV=1	O	Posttranslational modification, protein turnover, chaperones	Ubiquitin-conjugating enzyme, E2 [Corchorus capsularis]
F01.PB22650	[C]	Energy production and conversion	--	K00234|0|mdm:103401555|succinate dehydrogenase [ubiquinone] flavoprotein subunit 1, mitochondrial; K00234 succinate dehydrogenase (ubiquinone) flavoprotein subunit [EC:1.3.5.1] (A)	ko00020:Citrate cycle (TCA cycle);ko00190:Oxidative phosphorylation;ko01200:Carbon metabolism	[C]	Energy production and conversion	FAD binding domain;; Fumarate reductase flavoprotein C-term	Succinate dehydrogenase [ubiquinone] flavoprotein subunit 1, mitochondrial OS=Arabidopsis thaliana GN=SDH1-1 PE=1 SV=1	C	Energy production and conversion	PREDICTED: succinate dehydrogenase [ubiquinone] flavoprotein subunit 1, mitochondrial [Malus domestica]
F01.PB21267	--	--	Molecular Function: DNA binding (GO:0003677);; Molecular Function: sequence-specific DNA binding transcription factor activity (GO:0003700);; Cellular Component: nucleus (GO:0005634);; Biological Process: regulation of transcription, DNA-templated (GO:0006355);;	K14516|3.6876e-108|mdm:103445672|uncharacterized LOC103445672; K14516 ethylene-responsive transcription factor 1 (A)	ko04075:Plant hormone signal transduction	--	--	--	Ethylene-responsive transcription factor 1B OS=Arabidopsis thaliana GN=ERF1B PE=1 SV=2	K	Transcription	PREDICTED: ethylene-responsive transcription factor 1B-like [Malus domestica]
F01.PB45654	--	--	Biological Process: cell morphogenesis (GO:0000902);;	K16810|0|mdm:103454271|TBCC domain-containing protein 1; K16810 TBCC domain-containing protein 1 (A)	--	[S]	Function unknown	Tubulin binding cofactor C	--	S	Function unknown	PREDICTED: TBCC domain-containing protein 1 [Malus domestica]
F01.PB10640	--	--	--	K17796|0|pxb:103960148|probable mitochondrial import inner membrane translocase subunit TIM21; K17796 mitochondrial import inner membrane translocase subunit TIM21 (A)	--	[S]	Function unknown	TIM21;; Cytochrome oxidase complex assembly protein 1	Probable mitochondrial import inner membrane translocase subunit TIM21 OS=Arabidopsis thaliana GN=TIM21 PE=1 SV=1	S	Function unknown	PREDICTED: probable mitochondrial import inner membrane translocase subunit TIM21 [Pyrus x bretschneideri]
F01.PB50915	--	--	Molecular Function: hydrolase activity, hydrolyzing O-glycosyl compounds (GO:0004553);; Biological Process: carbohydrate metabolic process (GO:0005975);;	--	--	--	--	Glycosyl hydrolases family 17;; X8 domain	Glucan endo-1,3-beta-glucosidase 13 OS=Arabidopsis thaliana GN=At5g56590 PE=1 SV=1	R	General function prediction only	PREDICTED: glucan endo-1,3-beta-glucosidase 13 [Pyrus x bretschneideri]
F01.PB20165	[R]	General function prediction only	Biological Process: chlorophyll catabolic process (GO:0015996);; Molecular Function: hydrolase activity (GO:0016787);;	--	--	[R]	General function prediction only	Haloacid dehalogenase-like hydrolase;; HAD-hyrolase-like;; haloacid dehalogenase-like hydrolase	5-amino-6-(5-phospho-D-ribitylamino)uracil phosphatase, chloroplastic OS=Arabidopsis thaliana GN=PYRP2 PE=1 SV=1	R	General function prediction only	PREDICTED: sugar phosphatase YfbT-like [Malus domestica]
F01.PB41774	[C]	Energy production and conversion	Biological Process: galactose metabolic process (GO:0006012);; Molecular Function: UDP-glucose:hexose-1-phosphate uridylyltransferase activity (GO:0008108);; Molecular Function: zinc ion binding (GO:0008270);; Molecular Function: ribose-5-phosphate adenylyltransferase activity (GO:0047345);; Biological Process: positive regulation of cellular response to phosphate starvation (GO:0080040);;	K00965|0|mdm:103413438|probable galactose-1-phosphate uridyltransferase; K00965 UDPglucose--hexose-1-phosphate uridylyltransferase [EC:2.7.7.12] (A)	ko00052:Galactose metabolism;ko00520:Amino sugar and nucleotide sugar metabolism	[C]	Energy production and conversion	Galactose-1-phosphate uridyl transferase, N-terminal domain;; HIT domain	ADP-glucose phosphorylase OS=Arabidopsis thaliana GN=At5g18200 PE=1 SV=1	G	Carbohydrate transport and metabolism	PREDICTED: ADP-glucose phosphorylase-like [Malus domestica]
F01.PB45510	[E]	Amino acid transport and metabolism	Molecular Function: glycine hydroxymethyltransferase activity (GO:0004372);; Biological Process: purine nucleotide biosynthetic process (GO:0006164);; Biological Process: glycine metabolic process (GO:0006544);; Biological Process: L-serine metabolic process (GO:0006563);; Cellular Component: chloroplast stroma (GO:0009570);; Molecular Function: pyridoxal phosphate binding (GO:0030170);; Biologic…	K00600|0|pxb:103959893|serine hydroxymethyltransferase 3, chloroplastic-like; K00600 glycine hydroxymethyltransferase [EC:2.1.2.1] (A)	ko00260:Glycine, serine and threonine metabolism;ko00460:Cyanoamino acid metabolism;ko00630:Glyoxylate and dicarboxylate metabolism;ko00670:One carbon pool by folate;ko01200:Carbon metabolism;ko01230:Biosynthesis of amino acids	[E]	Amino acid transport and metabolism	Serine hydroxymethyltransferase;; Beta-eliminating lyase	Serine hydroxymethyltransferase 3, chloroplastic OS=Arabidopsis thaliana GN=SHM3 PE=1 SV=2	E	Amino acid transport and metabolism	PREDICTED: serine hydroxymethyltransferase 3, chloroplastic-like isoform X1 [Pyrus x bretschneideri]
F01.PB53141	--	--	--	K05391|9.26359e-105|mdm:103439884|cyclic nucleotide-gated ion channel 1-like; K05391 cyclic nucleotide gated channel, other eukaryote (A)	ko04626:Plant-pathogen interaction	[PT]	--	--	Cyclic nucleotide-gated ion channel 1 OS=Arabidopsis thaliana GN=CNGC1 PE=1 SV=1	P	Inorganic ion transport and metabolism	PREDICTED: cyclic nucleotide-gated ion channel 1-like isoform X2 [Malus domestica]
F01.PB7977	[C]	Energy production and conversion	Biological Process: cellular metabolic process (GO:0044237);; Biological Process: primary metabolic process (GO:0044238);; Molecular Function: transferase activity, transferring acyl groups, acyl groups converted into alkyl on transfer (GO:0046912);;	K01647|1.24249e-92|crb:CARUB_v10019363mg|hypothetical protein; K01647 citrate synthase [EC:2.3.3.1] (A)	ko00020:Citrate cycle (TCA cycle);ko00630:Glyoxylate and dicarboxylate metabolism;ko01200:Carbon metabolism;ko01210:2-Oxocarboxylic acid metabolism;ko01230:Biosynthesis of amino acids	[C]	Energy production and conversion	Citrate synthase;; Citrate synthase	Citrate synthase, mitochondrial OS=Daucus carota GN=CS PE=2 SV=1	C	Energy production and conversion	similar to mitochondrial citrate synthase precursor [Botrytis cinerea T4]
F01.PB47109	--	--	--	K15199|0|mdm:103424151|uncharacterized LOC103424151; K15199 general transcription factor 3C polypeptide 1 (A)	--	--	--	--	--	S	Function unknown	PREDICTED: uncharacterized protein LOC103424151 [Malus domestica]
F01.PB19014	--	--	--	--	--	--	--	--	--	S	Function unknown	PREDICTED: uncharacterized protein LOC103444125 [Malus domestica]
F01.PB42075	[G]	Carbohydrate transport and metabolism	--	--	--	--	--	--	--	G	Carbohydrate transport and metabolism	glucan 1,3-beta-glucosidase [Rhizoctonia solani AG-3 Rhs1AP]
F01.PB53697	--	--	--	--	--	--	--	--	--	R	General function prediction only	hypothetical protein B5807_03805 [Epicoccum nigrum]
F01.PB3584	[Q]	Secondary metabolites biosynthesis, transport and catabolism	--	--	--	[QI]	--	Cytochrome P450	Beta-amyrin 28-oxidase OS=Panax ginseng PE=2 SV=1	Q	Secondary metabolites biosynthesis, transport and catabolism	PREDICTED: beta-amyrin 28-oxidase [Malus domestica]
F01.PB48343	[I]	Lipid transport and metabolism	Molecular Function: acetyl-CoA carboxylase activity (GO:0003989);; Biological Process: fatty acid biosynthetic process (GO:0006633);; Cellular Component: acetyl-CoA carboxylase complex (GO:0009317);; Molecular Function: transferase activity (GO:0016740);;	K01962|0|mdm:103450531|acetyl-coenzyme A carboxylase carboxyl transferase subunit alpha, chloroplastic-like; K01962 acetyl-CoA carboxylase carboxyl transferase subunit alpha [EC:6.4.1.2] (A)	ko00061:Fatty acid biosynthesis;ko00620:Pyruvate metabolism;ko00640:Propanoate metabolism;ko01200:Carbon metabolism;ko01212:Fatty acid metabolism	--	--	Acetyl co-enzyme A carboxylase carboxyltransferase alpha subunit;; Carboxyl transferase domain	Acetyl-coenzyme A carboxylase carboxyl transferase subunit alpha, chloroplastic OS=Arabidopsis thaliana GN=CAC3 PE=1 SV=1	I	Lipid transport and metabolism	PREDICTED: acetyl-coenzyme A carboxylase carboxyl transferase subunit alpha, chloroplastic-like [Malus domestica]
F01.PB49894	--	--	--	--	--	--	--	--	--	S	Function unknown	hypothetical protein HMPREF1541_04519 [Cyphellophora europaea CBS 101466]
F01.PB17380	[RTKL]	--	Molecular Function: nucleotide binding (GO:0000166);; Molecular Function: protein serine/threonine kinase activity (GO:0004674);; Biological Process: protein phosphorylation (GO:0006468);;	K08857|0|mdm:103448956|serine/threonine-protein kinase Nek2; K08857 NIMA (never in mitosis gene a)-related kinase [EC:2.7.11.1] (A)	--	[R]	General function prediction only	Protein kinase domain;; Protein tyrosine kinase	Serine/threonine-protein kinase Nek4 OS=Arabidopsis thaliana GN=NEK4 PE=2 SV=1	T	Signal transduction mechanisms	PREDICTED: serine/threonine-protein kinase Nek2 [Malus domestica]
F01.PB28367	--	--	--	K10862|0|pxb:103933010|tyrosyl-DNA phosphodiesterase 1-like; K10862 tyrosyl-DNA phosphodiesterase 1 [EC:3.1.4.-] (A)	--	[L]	Replication, recombination and repair	Tyrosyl-DNA phosphodiesterase;; FHA domain	Tyrosyl-DNA phosphodiesterase 1 OS=Arabidopsis thaliana GN=TDP1 PE=1 SV=1	L	Replication, recombination and repair	PREDICTED: tyrosyl-DNA phosphodiesterase 1-like [Pyrus x bretschneideri]
F01.PB23985	--	--	Molecular Function: GTPase activity (GO:0003924);; Molecular Function: protein binding (GO:0005515);; Molecular Function: GTP binding (GO:0005525);; Biological Process: GTP catabolic process (GO:0006184);; Biological Process: protein import into nucleus (GO:0006606);; Biological Process: protein targeting to mitochondrion (GO:0006626);; Cellular Component: chloroplast outer membrane (GO:0009707);…	--	--	--	--	AIG1 family;; 50S ribosome-binding GTPase;; Protein of unknown function, DUF258;; Dynamin family	Translocase of chloroplast 34 OS=Pisum sativum GN=TOC34 PE=1 SV=1	U	Intracellular trafficking, secretion, and vesicular transport	PREDICTED: translocase of chloroplast 34-like [Malus domestica]
F01.PB52258	[E]	Amino acid transport and metabolism	--	K01303|0|pxb:103929772|acylamino-acid-releasing enzyme-like; K01303 acylaminoacyl-peptidase [EC:3.4.19.1] (A)	--	[O]	Posttranslational modification, protein turnover, chaperones	Prolyl oligopeptidase family;; Dienelactone hydrolase family	Acylamino-acid-releasing enzyme OS=Arabidopsis thaliana GN=AARE PE=1 SV=1	O	Posttranslational modification, protein turnover, chaperones	PREDICTED: LOW QUALITY PROTEIN: acylamino-acid-releasing enzyme-like [Malus domestica]
F01.PB5444	--	--	Molecular Function: metal ion binding (GO:0046872);;	K10666|7.93931e-115|mdm:103454319|uncharacterized LOC103454319; K10666 E3 ubiquitin-protein ligase RNF5 [EC:6.3.2.19] (A)	ko04141:Protein processing in endoplasmic reticulum	[O]	Posttranslational modification, protein turnover, chaperones	--	--	O	Posttranslational modification, protein turnover, chaperones	PREDICTED: uncharacterized protein LOC103454319 [Malus domestica]
F01.PB9994	--	--	--	--	--	--	--	--	Probable LRR receptor-like serine/threonine-protein kinase At1g56130 OS=Arabidopsis thaliana GN=At1g56130 PE=2 SV=2	T	Signal transduction mechanisms	PREDICTED: probable LRR receptor-like serine/threonine-protein kinase At1g56140 [Malus domestica]
F01.PB40152	--	--	--	--	--	[U]	Intracellular trafficking, secretion, and vesicular transport	PGAP1-like protein;; PGAP1-like protein;; PGAP1-like protein	--	U	Intracellular trafficking, secretion, and vesicular transport	PREDICTED: uncharacterized protein LOC103442171 isoform X4 [Malus domestica]
F01.PB49478	--	--	--	--	--	--	--	Equine infectious anaemia virus S2 protein	--	--	--	PREDICTED: early nodulin-75-like [Malus domestica]
F01.PB21121	[G]	Carbohydrate transport and metabolism	Molecular Function: kinase activity (GO:0016301);; Biological Process: phosphorylation (GO:0016310);;	--	--	[G]	Carbohydrate transport and metabolism	--	--	G	Carbohydrate transport and metabolism	PREDICTED: N-acetyl-D-glucosamine kinase [Malus domestica]
F01.PB1786	--	--	--	K09008|5.7408e-45|mdm:103444276|NADH dehydrogenase [ubiquinone] 1 alpha subcomplex assembly factor 3-like; K09008 NADH dehydrogenase [ubiquinone] 1 alpha subcomplex assembly factor 3 (A)	--	[S]	Function unknown	--	--	S	Function unknown	PREDICTED: NADH dehydrogenase [ubiquinone] 1 alpha subcomplex assembly factor 3-like isoform X1 [Malus domestica]
F01.PB41880	--	--	--	--	--	--	--	--	--	--	--	PREDICTED: uncharacterized protein LOC103945286 isoform X1 [Pyrus x bretschneideri]
F01.PB13083	[G]	Carbohydrate transport and metabolism	Biological Process: carbohydrate metabolic process (GO:0005975);; Molecular Function: alpha-L-arabinofuranosidase activity (GO:0046556);;	--	--	--	--	Glycosyl hydrolase family 3 C-terminal domain;; Fibronectin type III-like domain	Putative beta-D-xylosidase (Fragment) OS=Prunus persica PE=2 SV=1	G	Carbohydrate transport and metabolism	putative beta-D-xylosidase precursor [Malus domestica]
F01.PB5474	[G]	Carbohydrate transport and metabolism	Molecular Function: hydrolase activity, hydrolyzing O-glycosyl compounds (GO:0004553);; Cellular Component: cell wall (GO:0005618);; Biological Process: cellular glucan metabolic process (GO:0006073);; Molecular Function: xyloglucan:xyloglucosyl transferase activity (GO:0016762);; Cellular Component: apoplast (GO:0048046);;	K08235|0|mdm:103411505|brassinosteroid-regulated protein BRU1-like; K08235 xyloglucan:xyloglucosyl transferase [EC:2.4.1.207] (A)	--	--	--	Glycosyl hydrolases family 16;; Xyloglucan endo-transglycosylase (XET) C-terminus	Xyloglucan endotransglucosylase/hydrolase 2 OS=Glycine max PE=2 SV=1	R	General function prediction only	PREDICTED: xyloglucan endotransglucosylase/hydrolase 2-like [Malus domestica]
F01.PB28157	[O]	Posttranslational modification, protein turnover, chaperones	Molecular Function: ATP binding (GO:0005524);; Cellular Component: cytoplasm (GO:0005737);; Biological Process: protein folding (GO:0006457);; Molecular Function: unfolded protein binding (GO:0051082);;	K09498|0|mdm:103442510|TCP1; t-complex 1; K09498 T-complex protein 1 subunit zeta (A)	--	[O]	Posttranslational modification, protein turnover, chaperones	TCP-1/cpn60 chaperonin family	T-complex protein 1 subunit zeta 1 OS=Arabidopsis thaliana GN=CCT6A PE=1 SV=1	O	Posttranslational modification, protein turnover, chaperones	T-complex protein 1 subunit alpha [Malus domestica]
F01.PB16466	--	--	Molecular Function: sequence-specific DNA binding transcription factor activity (GO:0003700);; Cellular Component: nucleus (GO:0005634);; Biological Process: regulation of transcription, DNA-templated (GO:0006355);; Molecular Function: sequence-specific DNA binding (GO:0043565);;	--	--	[K]	Transcription	KNOX2 domain;; KNOX1 domain;; Homeobox KN domain;; ELK domain;; Homeobox domain	Homeobox protein knotted-1-like 3 OS=Malus domestica PE=2 SV=1	K	Transcription	PREDICTED: homeobox protein knotted-1-like 3 isoform X2 [Malus domestica]
F01.PB22095	--	--	Molecular Function: sequence-specific DNA binding transcription factor activity (GO:0003700);; Biological Process: regulation of transcription, DNA-templated (GO:0006355);; Molecular Function: sequence-specific DNA binding (GO:0043565);;	--	--	--	--	WRKY DNA -binding domain;; FAR1 DNA-binding domain	Probable WRKY transcription factor 3 OS=Arabidopsis thaliana GN=WRKY3 PE=2 SV=1	K	Transcription	probable WRKY transcription factor 3 [Malus domestica]
F01.PB50792	--	--	--	--	--	--	--	Caleosin related protein;; Caleosin related protein	Probable peroxygenase 4 OS=Arabidopsis thaliana GN=PXG4 PE=1 SV=1	R	General function prediction only	PREDICTED: probable peroxygenase 4 [Malus domestica]
F01.PB5102	[L]	Replication, recombination and repair	Molecular Function: nucleic acid binding (GO:0003676);; Molecular Function: nuclease activity (GO:0004518);; Molecular Function: aminoacyl-tRNA ligase activity (GO:0004812);; Molecular Function: ATP binding (GO:0005524);; Biological Process: tRNA aminoacylation for protein translation (GO:0006418);; Biological Process: nucleic acid phosphodiester bond hydrolysis (GO:0090305);;	--	--	--	--	Staphylococcal nuclease homologue	Staphylococcal-like nuclease CAN2 OS=Arabidopsis thaliana GN=CAN2 PE=1 SV=1	S	Function unknown	PREDICTED: staphylococcal-like nuclease CAN2 isoform X1 [Malus domestica]
F01.PB36928	[K]	Transcription	--	K16252|0|mdm:103442053|DNA-directed RNA polymerases IV and V subunit 2-like; K16252 DNA-directed RNA polymerase IV and V subunit 2 [EC:2.7.7.6] (A)	--	[K]	Transcription	RNA polymerase Rpb2, domain 7;; RNA polymerase Rpb2, domain 6;; RNA polymerase beta subunit;; RNA polymerase Rpb2, domain 6;; RNA polymerase Rpb2, domain 2;; RNA polymerase Rpb2, domain 4	DNA-directed RNA polymerases IV and V subunit 2 OS=Arabidopsis thaliana GN=NRPD2 PE=1 SV=1	K	Transcription	PREDICTED: DNA-directed RNA polymerases IV and V subunit 2-like [Malus domestica]
F01.PB26469	--	--	--	--	--	[R]	General function prediction only	Cyclin, N-terminal domain;; Cyclin	--	R	General function prediction only	hypothetical protein HMPREF1541_02443 [Cyphellophora europaea CBS 101466]
F01.PB23852	[O]	Posttranslational modification, protein turnover, chaperones	Molecular Function: metal ion binding (GO:0046872);;	--	--	[O]	Posttranslational modification, protein turnover, chaperones	Ring finger domain;; RING-H2 zinc finger;; Zinc finger, C3HC4 type (RING finger);; Zinc finger, C3HC4 type (RING finger);; Anaphase-promoting complex subunit 11 RING-H2 finger	RING-H2 finger protein ATL80 OS=Arabidopsis thaliana GN=ATL80 PE=2 SV=1	O	Posttranslational modification, protein turnover, chaperones	PREDICTED: RING-H2 finger protein ATL80-like [Malus domestica]
F01.PB35084	[I]	Lipid transport and metabolism	Molecular Function: ATP binding (GO:0005524);; Biological Process: sterol biosynthetic process (GO:0016126);; Molecular Function: kinase activity (GO:0016301);; Biological Process: phosphorylation (GO:0016310);; Biological Process: pentacyclic triterpenoid biosynthetic process (GO:0019745);;	K00938|0|pxb:103948552|phosphomevalonate kinase-like; K00938 phosphomevalonate kinase [EC:2.7.4.2] (A)	ko00900:Terpenoid backbone biosynthesis	[I]	Lipid transport and metabolism	GHMP kinases N terminal domain;; GHMP kinases C terminal	Phosphomevalonate kinase, peroxisomal OS=Arabidopsis thaliana GN=PMK PE=1 SV=1	I	Lipid transport and metabolism	PREDICTED: phosphomevalonate kinase-like [Pyrus x bretschneideri]
F01.PB42474	--	--	Cellular Component: spindle microtubule (GO:0005876);; Cellular Component: phragmoplast (GO:0009524);; Molecular Function: microtubule minus-end binding (GO:0051011);;	--	--	--	--	Plant nuclear matrix protein 1 (NMP1)	AUGMIN subunit 7 OS=Arabidopsis thaliana GN=AUG7 PE=1 SV=1	S	Function unknown	PREDICTED: AUGMIN subunit 7 [Pyrus x bretschneideri]
F01.PB15278	[O]	Posttranslational modification, protein turnover, chaperones	Molecular Function: ATP binding (GO:0005524);; Biological Process: response to stress (GO:0006950);;	K03283|8.22321e-177|mdm:103435013|heat shock cognate 70 kDa protein 2-like; K03283 heat shock 70kDa protein 1/8 (A)	ko03040:Spliceosome;ko04141:Protein processing in endoplasmic reticulum;ko04144:Endocytosis	[O]	Posttranslational modification, protein turnover, chaperones	Hsp70 protein	Probable mediator of RNA polymerase II transcription subunit 37c OS=Arabidopsis thaliana GN=MED37C PE=1 SV=1	O	Posttranslational modification, protein turnover, chaperones	HSP70 [Malus hupehensis]
F01.PB16481	--	--	--	--	--	--	--	--	--	--	--	PREDICTED: extensin-3-like [Pyrus x bretschneideri]
F01.PB37936	[RTKL]	--	Molecular Function: protein kinase activity (GO:0004672);; Biological Process: phosphorylation (GO:0016310);;	--	--	[T]	Signal transduction mechanisms	Domain of unknown function (DUF588)	Wall-associated receptor kinase-like 20 OS=Arabidopsis thaliana GN=WAKL20 PE=2 SV=1	T	Signal transduction mechanisms	wall-associated receptor kinase-like 20 [Prunus avium]
F01.PB19563	--	--	Molecular Function: metal ion binding (GO:0046872);;	K16277|4.51486e-110|mdm:103445706|E3 ubiquitin protein ligase DRIP2-like; K16277 E3 ubiquitin-protein ligase DRIP [EC:6.3.2.19] (A)	--	[S]	Function unknown	Zinc finger, C3HC4 type (RING finger);; Zinc finger, C3HC4 type (RING finger);; zinc-RING finger domain	E3 ubiquitin protein ligase DRIP2 OS=Arabidopsis thaliana GN=DRIP2 PE=1 SV=1	O	Posttranslational modification, protein turnover, chaperones	PREDICTED: E3 ubiquitin protein ligase DRIP2-like [Malus domestica]
F01.PB13765	--	--	--	--	--	--	--	--	Protein NUCLEAR FUSION DEFECTIVE 4 OS=Arabidopsis thaliana GN=NFD4 PE=3 SV=1	S	Function unknown	PREDICTED: protein NUCLEAR FUSION DEFECTIVE 4-like [Malus domestica]
F01.PB46297	--	--	--	K13947|0|mdm:103451578|PIN7; auxin efflux carrier component 3-like; K13947 auxin efflux carrier family (A)	--	--	--	Membrane transport protein	Auxin efflux carrier component 3 OS=Arabidopsis thaliana GN=PIN3 PE=1 SV=1	P	Inorganic ion transport and metabolism	PREDICTED: auxin efflux carrier component 3 [Malus domestica]
F01.PB6750	--	--	--	--	--	--	--	--	--	S	Function unknown	hypothetical protein PV05_11992 [Exophiala xenobiotica]
F01.PB40164	[RTKL]	--	--	--	--	--	--	Di-glucose binding within endoplasmic reticulum;; Leucine rich repeat;; Carbohydrate-binding protein of the ER;; Protein kinase domain;; Protein tyrosine kinase;; Leucine Rich Repeat	Probable LRR receptor-like serine/threonine-protein kinase At1g53430 OS=Arabidopsis thaliana GN=At1g53430 PE=1 SV=1	S	Function unknown	PREDICTED: probable LRR receptor-like serine/threonine-protein kinase At1g07650 [Pyrus x bretschneideri]
F01.PB9240	[C]	Energy production and conversion	Cellular Component: cytoplasm (GO:0005737);; Biological Process: tricarboxylic acid cycle (GO:0006099);; Biological Process: malate metabolic process (GO:0006108);; Molecular Function: L-malate dehydrogenase activity (GO:0030060);; Biological Process: cellular carbohydrate metabolic process (GO:0044262);;	K00025|0|mdm:103426025|malate dehydrogenase; K00025 malate dehydrogenase [EC:1.1.1.37] (A)	ko00020:Citrate cycle (TCA cycle);ko00270:Cysteine and methionine metabolism;ko00620:Pyruvate metabolism;ko00630:Glyoxylate and dicarboxylate metabolism;ko00710:Carbon fixation in photosynthetic organisms;ko01200:Carbon metabolism	[C]	Energy production and conversion	lactate/malate dehydrogenase, alpha/beta C-terminal domain;; lactate/malate dehydrogenase, NAD binding domain	Malate dehydrogenase OS=Nicotiana tabacum GN=MD1 PE=1 SV=1	C	Energy production and conversion	PREDICTED: malate dehydrogenase-like [Malus domestica]
F01.PB14170	--	--	--	--	--	--	--	--	--	S	Function unknown	PREDICTED: uncharacterized protein LOC103931988 [Pyrus x bretschneideri]
F01.PB53089	[Q]	Secondary metabolites biosynthesis, transport and catabolism	--	K12637|0|mdm:103431557|3-epi-6-deoxocathasterone 23-monooxygenase-like; K12637 3-epi-6-deoxocathasterone 23-monooxygenase [EC:1.14.13.112] (A)	ko00905:Brassinosteroid biosynthesis	[QI]	--	Cytochrome P450;; Cytochrome P450	3-epi-6-deoxocathasterone 23-monooxygenase OS=Arabidopsis thaliana GN=ROT3 PE=2 SV=3	Q	Secondary metabolites biosynthesis, transport and catabolism	PREDICTED: 3-epi-6-deoxocathasterone 23-monooxygenase-like [Malus domestica]
F01.PB24838	--	--	Molecular Function: beta-galactosidase activity (GO:0004565);; Biological Process: carbohydrate metabolic process (GO:0005975);; Molecular Function: carbohydrate binding (GO:0030246);;	--	--	[G]	Carbohydrate transport and metabolism	Galactose binding lectin domain;; Beta-galactosidase jelly roll domain	Beta-galactosidase 9 OS=Arabidopsis thaliana GN=BGAL9 PE=2 SV=1	G	Carbohydrate transport and metabolism	pear beta-galactosidase3 [Pyrus communis]
F01.PB12337	--	--	--	--	--	--	--	--	--	S	Function unknown	hypothetical protein PV10_07453 [Exophiala mesophila]
F01.PB32095	--	--	Molecular Function: metal ion binding (GO:0046872);;	--	--	--	--	--	Zinc finger protein 4 OS=Arabidopsis thaliana GN=ZFP4 PE=2 SV=2	R	General function prediction only	PREDICTED: zinc finger protein 7-like [Malus domestica]
F01.PB6291	[QR]	--	Molecular Function: transferase activity (GO:0016740);;	--	--	[R]	General function prediction only	O-methyltransferase;; O-methyltransferase	3&apos;-hydroxy-N-methyl-(S)-coclaurine 4&apos;-O-methyltransferase 2 OS=Papaver somniferum GN=4&apos;OMT2 PE=1 SV=1	R	General function prediction only	hypothetical protein COCSADRAFT_182975 [Bipolaris sorokiniana ND90Pr]
F01.PB1499	--	--	Molecular Function: DNA binding (GO:0003677);; Molecular Function: sequence-specific DNA binding transcription factor activity (GO:0003700);; Cellular Component: nucleus (GO:0005634);; Biological Process: regulation of transcription, DNA-templated (GO:0006355);;	--	--	--	--	AP2 domain	Ethylene-responsive transcription factor ERF019 OS=Arabidopsis thaliana GN=ERF019 PE=2 SV=1	K	Transcription	PREDICTED: ethylene-responsive transcription factor ERF019-like [Pyrus x bretschneideri]
F01.PB493	[J]	Translation, ribosomal structure and biogenesis	Molecular Function: RNA binding (GO:0003723);; Molecular Function: structural constituent of ribosome (GO:0003735);; Cellular Component: ribosome (GO:0005840);; Biological Process: translation (GO:0006412);;	K02987|8.12728e-129|cme:CYME_CMH218C|40S ribosomal protein S4; K02987 small subunit ribosomal protein S4e (A)	ko03010:Ribosome	[J]	Translation, ribosomal structure and biogenesis	Ribosomal family S4e;; RS4NT (NUC023) domain;; S4 domain	40S ribosomal protein S4 OS=Zea mays GN=RPS4 PE=2 SV=1	J	Translation, ribosomal structure and biogenesis	40S ribosomal protein S4 [Botrytis cinerea B05.10]
F01.PB28606	--	--	--	K05292|0|mdm:103453483|GPI transamidase component PIG-T; K05292 phosphatidylinositol glycan, class T (A)	ko00563:Glycosylphosphatidylinositol(GPI)-anchor biosynthesis	[MO]	--	Gpi16 subunit, GPI transamidase component;; Gpi16 subunit, GPI transamidase component	--	G	Carbohydrate transport and metabolism	PREDICTED: GPI transamidase component PIG-T isoform X1 [Malus domestica]
F01.PB24824	--	--	--	--	--	--	--	Protein of unknown function (DUF674)	--	S	Function unknown	PREDICTED: uncharacterized protein LOC103418765 [Malus domestica]
F01.PB6597	[S]	Function unknown	--	K09140|0|pxb:103959266|ribosome biogenesis protein TSR3 homolog; K09140 pre-rRNA-processing protein TSR3 (A)	--	[S]	Function unknown	Domain of unknown function (DUF367);; Possible Fer4-like domain in RNase L inhibitor, RLI	--	S	Function unknown	PREDICTED: ribosome biogenesis protein TSR3 homolog [Pyrus x bretschneideri]
F01.PB37478	[S]	Function unknown	Cellular Component: membrane (GO:0016020);; Molecular Function: kinase activity (GO:0016301);; Biological Process: phosphorylation (GO:0016310);; Molecular Function: oxidoreductase activity (GO:0016491);;	--	--	--	--	Leucine rich repeat;; Leucine Rich repeats (2 copies);; Protein tyrosine kinase;; Leucine Rich Repeat;; Protein kinase domain;; Leucine Rich repeat;; Leucine rich repeat;; Leucine rich repeat N-terminal domain	Probable LRR receptor-like serine/threonine-protein kinase At2g16250 OS=Arabidopsis thaliana GN=At2g16250 PE=2 SV=1	T	Signal transduction mechanisms	PREDICTED: probable LRR receptor-like serine/threonine-protein kinase At2g16250 [Malus domestica]
F01.PB26974	--	--	Biological Process: nucleocytoplasmic transport (GO:0006913);; Biological Process: macromolecule localization (GO:0033036);; Biological Process: organic substance transport (GO:0071702);;	K14840|2.56808e-165|mdm:103432886|uncharacterized protein At2g40430; K14840 nucleolar protein 53 (A)	--	[R]	General function prediction only	Nop53 (60S ribosomal biogenesis);; Nop53 (60S ribosomal biogenesis);; Nop53 (60S ribosomal biogenesis)	Uncharacterized protein At2g40430 OS=Arabidopsis thaliana GN=At2g40430 PE=1 SV=2	R	General function prediction only	PREDICTED: uncharacterized protein At2g40430 [Malus domestica]
F01.PB20722	--	--	--	K03875|0|mdm:103444539|F-box protein SKP2A; K03875 F-box and leucine-rich repeat protein 1 (S-phase kinase-associated protein 2) (A)	ko04120:Ubiquitin mediated proteolysis	[R]	General function prediction only	Leucine Rich repeat;; Leucine Rich Repeat;; Leucine Rich repeat;; Leucine Rich repeats (2 copies)	F-box protein SKP2A OS=Arabidopsis thaliana GN=SKP2A PE=1 SV=1	O	Posttranslational modification, protein turnover, chaperones	PREDICTED: F-box protein SKP2A [Malus domestica]
F01.PB5675	[GO]	--	Molecular Function: hydrolase activity (GO:0016787);;	K14641|1.92585e-143|pper:PRUPE_ppa005076mg|hypothetical protein; K14641 apyrase [EC:3.6.1.5] (A)	ko00230:Purine metabolism;ko00240:Pyrimidine metabolism	[F]	Nucleotide transport and metabolism	GDA1/CD39 (nucleoside phosphatase) family;; GDA1/CD39 (nucleoside phosphatase) family	Apyrase 2 OS=Arabidopsis thaliana GN=APY2 PE=1 SV=1	F	Nucleotide transport and metabolism	apyrase 2-like [Prunus avium]
F01.PB15597	--	--	Cellular Component: chloroplast (GO:0009507);; Biological Process: embryo development ending in seed dormancy (GO:0009793);;	--	--	--	--	--	CCG-binding protein 1 OS=Arabidopsis thaliana GN=MEE14 PE=1 SV=1	S	Function unknown	PREDICTED: CCG-binding protein 1-like [Malus domestica]
F01.PB27174	[S]	Function unknown	Cellular Component: cytoplasm (GO:0005737);; Biological Process: lipid metabolic process (GO:0006629);; Cellular Component: integral component of membrane (GO:0016021);; Molecular Function: oxidoreductase activity, acting on the CH-CH group of donors (GO:0016627);;	--	--	[R]	General function prediction only	Protein of unknown function (DUF1295);; Phospholipid methyltransferase;; 3-oxo-5-alpha-steroid 4-dehydrogenase	--	R	General function prediction only	PREDICTED: uncharacterized protein C594.04c [Malus domestica]
F01.PB4479	--	--	Molecular Function: transcription regulatory region sequence-specific DNA binding (GO:0000976);; Molecular Function: sequence-specific DNA binding transcription factor activity (GO:0003700);; Cellular Component: nucleus (GO:0005634);; Biological Process: cell proliferation (GO:0008283);; Biological Process: response to auxin (GO:0009733);; Biological Process: unidimensional cell growth (GO:000982…	K09338|2.15251e-135|mdm:103427511|homeobox-leucine zipper protein HAT4-like; K09338 homeobox-leucine zipper protein (A)	--	[K]	Transcription	HD-ZIP protein N terminus	Homeobox-leucine zipper protein HAT4 OS=Arabidopsis thaliana GN=HAT4 PE=1 SV=1	K	Transcription	PREDICTED: homeobox-leucine zipper protein HAT4-like [Malus domestica]
F01.PB28461	[G]	Carbohydrate transport and metabolism	--	--	--	[G]	Carbohydrate transport and metabolism	Phosphoglucomutase/phosphomannomutase, alpha/beta/alpha domain I;; Phosphoglucomutase/phosphomannomutase, alpha/beta/alpha domain II;; Phosphoglucomutase/phosphomannomutase, alpha/beta/alpha domain III	--	G	Carbohydrate transport and metabolism	PREDICTED: phosphoglucomutase isoform X1 [Malus domestica]
F01.PB46204	--	--	--	--	--	--	--	Sodium/calcium exchanger protein;; EF-hand domain pair;; EF hand;; EF-hand domain	Sodium/calcium exchanger NCL OS=Arabidopsis thaliana GN=NCL PE=2 SV=1	P	Inorganic ion transport and metabolism	PREDICTED: uncharacterized protein LOC103448741 [Malus domestica]
F01.PB2644	[S]	Function unknown	Molecular Function: aminoacyl-tRNA hydrolase activity (GO:0004045);;	--	--	[S]	Function unknown	Peptidyl-tRNA hydrolase PTH2;; Peptidyl-tRNA hydrolase PTH2	--	S	Function unknown	Peptidyl-tRNA hydrolase 2 [Phialophora attae]
F01.PB21821	--	--	--	--	--	--	--	--	--	--	--	hypothetical protein PRUPE_7G154100 [Prunus persica]
F01.PB34666	[C]	Energy production and conversion	Biological Process: malate metabolic process (GO:0006108);; Molecular Function: malate dehydrogenase (decarboxylating) (NAD+) activity (GO:0016619);; Molecular Function: metal ion binding (GO:0046872);; Molecular Function: NAD binding (GO:0051287);; Biological Process: oxidation-reduction process (GO:0055114);;	K00029|0|mdm:103426653|NADP-dependent malic enzyme; K00029 malate dehydrogenase (oxaloacetate-decarboxylating)(NADP+) [EC:1.1.1.40] (A)	ko00620:Pyruvate metabolism;ko00710:Carbon fixation in photosynthetic organisms;ko01200:Carbon metabolism	[C]	Energy production and conversion	Malic enzyme, NAD binding domain;; Malic enzyme, N-terminal domain	NADP-dependent malic enzyme OS=Populus trichocarpa PE=2 SV=3	C	Energy production and conversion	PREDICTED: NADP-dependent malic enzyme [Malus domestica]
F01.PB44585	[V]	Defense mechanisms	--	--	--	[R]	General function prediction only	MatE;; Polysaccharide biosynthesis C-terminal domain;; MviN-like protein;; MatE	Protein DETOXIFICATION 42 OS=Arabidopsis thaliana GN=DTX42 PE=2 SV=2	R	General function prediction only	PREDICTED: protein DETOXIFICATION 42-like [Malus domestica]
F01.PB48415	--	--	--	--	--	--	--	--	--	R	General function prediction only	putative carbohydrate esterase family 16 protein [Botrytis cinerea BcDW1]
F01.PB43277	[S]	Function unknown	--	--	--	[R]	General function prediction only	Protein of unknown function (DUF1295);; 3-oxo-5-alpha-steroid 4-dehydrogenase	--	I	Lipid transport and metabolism	PREDICTED: uncharacterized protein LOC103438075 isoform X3 [Malus domestica]
F01.PB46577	--	--	--	--	--	--	--	--	--	S	Function unknown	PREDICTED: uncharacterized protein LOC103413919 [Malus domestica]
F01.PB44848	--	--	--	--	--	--	--	Dof domain, zinc finger	Dof zinc finger protein DOF1.4 OS=Arabidopsis thaliana GN=DOF1.4 PE=2 SV=1	R	General function prediction only	PREDICTED: dof zinc finger protein DOF1.4 [Pyrus x bretschneideri]
F01.PB14969	[L]	Replication, recombination and repair	--	K03469|1.00685e-07|ccp:CHC_T00003815001|hypothetical protein; K03469 ribonuclease HI [EC:3.1.26.4] (A)	ko03030:DNA replication	[L]	Replication, recombination and repair	--	--	L	Replication, recombination and repair	Ribonuclease H-like domain [Penicillium roqueforti FM164]
F01.PB30018	--	--	Cellular Component: nucleus (GO:0005634);; Biological Process: DNA repair (GO:0006281);; Biological Process: virus induced gene silencing (GO:0009616);; Biological Process: vegetative phase change (GO:0010050);; Molecular Function: 3'-tyrosyl-DNA phosphodiesterase activity (GO:0017005);;	K10862|0|pxb:103948132|tyrosyl-DNA phosphodiesterase 1-like; K10862 tyrosyl-DNA phosphodiesterase 1 [EC:3.1.4.-] (A)	--	[L]	Replication, recombination and repair	Tyrosyl-DNA phosphodiesterase;; FHA domain;; Tyrosyl-DNA phosphodiesterase;; Tyrosyl-DNA phosphodiesterase	Tyrosyl-DNA phosphodiesterase 1 OS=Arabidopsis thaliana GN=TDP1 PE=1 SV=1	L	Replication, recombination and repair	PREDICTED: tyrosyl-DNA phosphodiesterase 1-like [Malus domestica]
F01.PB48119	--	--	--	K13457|0|mdm:103439670|disease resistance protein RPM1-like; K13457 disease resistance protein RPM1 (A)	ko04626:Plant-pathogen interaction	[T]	Signal transduction mechanisms	NB-ARC domain;; Leucine rich repeat;; Leucine Rich repeats (2 copies)	Disease resistance protein RPM1 OS=Arabidopsis thaliana GN=RPM1 PE=1 SV=1	T	Signal transduction mechanisms	PREDICTED: disease resistance protein RPM1-like [Malus domestica]
F01.PB38696	--	--	Molecular Function: ubiquitin-protein transferase activity (GO:0004842);; Biological Process: protein ubiquitination (GO:0016567);;	K10590|0|pxb:103965631|E3 ubiquitin-protein ligase UPL3-like; K10590 E3 ubiquitin-protein ligase TRIP12 [EC:6.3.2.19] (A)	ko04120:Ubiquitin mediated proteolysis	[O]	Posttranslational modification, protein turnover, chaperones	HECT-domain (ubiquitin-transferase)	E3 ubiquitin-protein ligase UPL3 OS=Arabidopsis thaliana GN=UPL3 PE=1 SV=1	O	Posttranslational modification, protein turnover, chaperones	PREDICTED: E3 ubiquitin-protein ligase UPL3-like [Pyrus x bretschneideri]
F01.PB41516	--	--	--	--	--	--	--	XYPPX repeat (two copies)	--	--	--	--
F01.PB21858	[C]	Energy production and conversion	Molecular Function: nucleotide binding (GO:0000166);; Molecular Function: alcohol dehydrogenase (NAD) activity (GO:0004022);; Cellular Component: peroxisome (GO:0005777);; Cellular Component: cytosol (GO:0005829);; Biological Process: ethanol oxidation (GO:0006069);; Biological Process: tryptophan catabolic process (GO:0006569);; Biological Process: cell death (GO:0008219);; Molecular Function: z…	K00121|0|mdm:103445458|alcohol dehydrogenase class-3; K00121 S-(hydroxymethyl)glutathione dehydrogenase / alcohol dehydrogenase [EC:1.1.1.284 1.1.1.1] (A)	ko00010:Glycolysis / Gluconeogenesis;ko00071:Fatty acid degradation;ko00350:Tyrosine metabolism;ko01200:Carbon metabolism;ko01220:Degradation of aromatic compounds	[Q]	Secondary metabolites biosynthesis, transport and catabolism	Zinc-binding dehydrogenase	Alcohol dehydrogenase class-3 OS=Oryza sativa subsp. indica GN=ADHIII PE=3 SV=1	Q	Secondary metabolites biosynthesis, transport and catabolism	PREDICTED: alcohol dehydrogenase class-3 [Malus domestica]
F01.PB17243	[G]	Carbohydrate transport and metabolism	Biological Process: carbohydrate metabolic process (GO:0005975);; Molecular Function: racemase and epimerase activity, acting on carbohydrates and derivatives (GO:0016857);;	K01783|0|mdm:103455372|ribulose-phosphate 3-epimerase, chloroplastic; K01783 ribulose-phosphate 3-epimerase [EC:5.1.3.1] (A)	ko00030:Pentose phosphate pathway;ko00040:Pentose and glucuronate interconversions;ko00710:Carbon fixation in photosynthetic organisms;ko01200:Carbon metabolism;ko01230:Biosynthesis of amino acids	[G]	Carbohydrate transport and metabolism	Ribulose-phosphate 3 epimerase family	Ribulose-phosphate 3-epimerase, chloroplastic OS=Spinacia oleracea GN=RPE PE=1 SV=1	G	Carbohydrate transport and metabolism	PREDICTED: ribulose-phosphate 3-epimerase, chloroplastic [Malus domestica]
F01.PB5386	--	--	Molecular Function: structural constituent of cytoskeleton (GO:0005200);; Molecular Function: ATP binding (GO:0005524);; Cellular Component: Arp2/3 protein complex (GO:0005885);; Biological Process: multidimensional cell growth (GO:0009825);; Biological Process: trichome morphogenesis (GO:0010090);; Biological Process: Arp2/3 complex-mediated actin nucleation (GO:0034314);;	K17260|0|mdm:103442115|actin-related protein 2; K17260 actin-related protein 2 (A)	--	[Z]	Cytoskeleton	Actin	Actin-related protein 2 OS=Arabidopsis thaliana GN=ARP2 PE=1 SV=1	Z	Cytoskeleton	PREDICTED: actin-related protein 2 isoform X2 [Malus domestica]
F01.PB54607	--	--	--	--	--	--	--	HSA	Chromatin modification-related protein EAF1 A OS=Arabidopsis thaliana GN=EAF1A PE=1 SV=1	R	General function prediction only	PREDICTED: chromatin modification-related protein EAF1 B-like isoform X2 [Malus domestica]
F01.PB2641	[R]	General function prediction only	Molecular Function: GTPase activity (GO:0003924);; Molecular Function: GTP binding (GO:0005525);; Biological Process: GTP catabolic process (GO:0006184);; Biological Process: small GTPase mediated signal transduction (GO:0007264);; Cellular Component: membrane (GO:0016020);;	K07208|1.6762e-43|cme:CYME_CMT371C|small GTP-binding protein of Ras family; K07208 Ras homolog enriched in brain (A)	--	[R]	General function prediction only	Ras family;; Miro-like protein;; ADP-ribosylation factor family;; Elongation factor Tu GTP binding domain;; 50S ribosome-binding GTPase	Ras-related protein RABE1a OS=Arabidopsis thaliana GN=RABE1A PE=1 SV=1	R	General function prediction only	rheb small monomeric GTPase RhbA [Pyrenophora tritici-repentis Pt-1C-BFP]
F01.PB52315	[L]	Replication, recombination and repair	Molecular Function: nucleic acid binding (GO:0003676);; Molecular Function: RNA helicase activity (GO:0003724);; Molecular Function: ATP binding (GO:0005524);; Molecular Function: ATP-dependent helicase activity (GO:0008026);; Cellular Component: chloroplast stroma (GO:0009570);; Biological Process: embryo development ending in seed dormancy (GO:0009793);; Cellular Component: cytoplasmic stress g…	--	--	[A]	RNA processing and modification	DSHCT (NUC185) domain;; DEAD/DEAH box helicase;; Helicase conserved C-terminal domain;; Type III restriction enzyme, res subunit	DExH-box ATP-dependent RNA helicase DExH15 chloroplastic OS=Arabidopsis thaliana GN=ISE2 PE=1 SV=2	A	RNA processing and modification	PREDICTED: DExH-box ATP-dependent RNA helicase DExH15 chloroplastic [Malus domestica]
F01.PB6329	[H]	Coenzyme transport and metabolism	Molecular Function: methenyltetrahydrofolate cyclohydrolase activity (GO:0004477);; Molecular Function: methylenetetrahydrofolate dehydrogenase (NADP+) activity (GO:0004488);; Biological Process: folic acid-containing compound biosynthetic process (GO:0009396);; Cellular Component: chloroplast (GO:0009507);; Biological Process: oxidation-reduction process (GO:0055114);;	--	--	[H]	Coenzyme transport and metabolism	Tetrahydrofolate dehydrogenase/cyclohydrolase, NAD(P)-binding domain;; Tetrahydrofolate dehydrogenase/cyclohydrolase, catalytic domain	Bifunctional protein FolD 4, chloroplastic OS=Arabidopsis thaliana GN=FOLD4 PE=1 SV=1	H	Coenzyme transport and metabolism	PREDICTED: bifunctional protein FolD 4, chloroplastic [Malus domestica]
F01.PB43029	--	--	--	K09660|4.64082e-122|pxb:103945322|mannose-P-dolichol utilization defect 1 protein homolog 2-like; K09660 mannose-P-dolichol utilization defect 1 (A)	--	[R]	General function prediction only	PQ loop repeat	Mannose-P-dolichol utilization defect 1 protein homolog 2 OS=Arabidopsis thaliana GN=At4g07390 PE=2 SV=1	S	Function unknown	PREDICTED: mannose-P-dolichol utilization defect 1 protein homolog 2-like isoform X1 [Pyrus x bretschneideri]
F01.PB31986	[J]	Translation, ribosomal structure and biogenesis	--	--	--	[L]	Replication, recombination and repair	3'-5' exonuclease;; 3'-5' exonuclease	--	L	Replication, recombination and repair	PREDICTED: uncharacterized protein LOC103433884 [Malus domestica]
F01.PB18199	[V]	Defense mechanisms	Molecular Function: ATP binding (GO:0005524);; Biological Process: ATP catabolic process (GO:0006200);; Cellular Component: integral component of membrane (GO:0016021);; Molecular Function: ATPase activity, coupled to transmembrane movement of substances (GO:0042626);; Biological Process: transmembrane transport (GO:0055085);;	--	--	[Q]	Secondary metabolites biosynthesis, transport and catabolism	ABC transporter	ABC transporter C family member 1 OS=Arabidopsis thaliana GN=ABCC1 PE=1 SV=1	Q	Secondary metabolites biosynthesis, transport and catabolism	PREDICTED: LOW QUALITY PROTEIN: ABC transporter C family member 12-like [Malus domestica]
F01.PB14420	[EH]	--	--	K00826|0|pxb:103934193|branched-chain-amino-acid aminotransferase 3, chloroplastic-like; K00826 branched-chain amino acid aminotransferase [EC:2.6.1.42] (A)	ko00280:Valine, leucine and isoleucine degradation;ko00290:Valine, leucine and isoleucine biosynthesis;ko00770:Pantothenate and CoA biosynthesis;ko01210:2-Oxocarboxylic acid metabolism;ko01230:Biosynthesis of amino acids	[E]	Amino acid transport and metabolism	Aminotransferase class IV	Branched-chain amino acid aminotransferase 2, chloroplastic OS=Humulus lupulus GN=BCAT2 PE=1 SV=1	E	Amino acid transport and metabolism	PREDICTED: branched-chain-amino-acid aminotransferase 3, chloroplastic-like isoform X1 [Pyrus x bretschneideri]
F01.PB30734	[KL]	--	--	K11647|0|mdm:103453094|transcription regulatory protein SNF2-like; K11647 SWI/SNF-related matrix-associated actin-dependent regulator of chromatin subfamily A member 2/4 [EC:3.6.4.-] (A)	--	[BK]	--	SNF2 family N-terminal domain;; Helicase conserved C-terminal domain;; Snf2-ATP coupling, chromatin remodelling complex;; Class II histone deacetylase complex subunits 2 and 3	Probable ATP-dependent DNA helicase CHR12 OS=Arabidopsis thaliana GN=CHR12 PE=2 SV=1	BK	-	PREDICTED: probable ATP-dependent DNA helicase CHR12 isoform X2 [Malus domestica]
F01.PB26164	[Q]	Secondary metabolites biosynthesis, transport and catabolism	Molecular Function: monooxygenase activity (GO:0004497);; Molecular Function: iron ion binding (GO:0005506);; Molecular Function: electron carrier activity (GO:0009055);; Molecular Function: oxidoreductase activity, acting on paired donors, with incorporation or reduction of molecular oxygen (GO:0016705);; Molecular Function: heme binding (GO:0020037);; Biological Process: oxidation-reduction pro…	--	--	[QI]	--	Cytochrome P450;; Cytochrome P450	Cytochrome P450 734A1 OS=Arabidopsis thaliana GN=CYP734A1 PE=2 SV=1	Q	Secondary metabolites biosynthesis, transport and catabolism	PREDICTED: cytochrome P450 734A1-like [Malus domestica]
F01.PB41841	[E]	Amino acid transport and metabolism	Molecular Function: hydroxymethylglutaryl-CoA lyase activity (GO:0004419);; Biological Process: metabolic process (GO:0008152);;	K01640|0|pmum:103339160|hydroxymethylglutaryl-CoA lyase, mitochondrial-like; K01640 hydroxymethylglutaryl-CoA lyase [EC:4.1.3.4] (A)	ko00072:Synthesis and degradation of ketone bodies;ko00280:Valine, leucine and isoleucine degradation;ko00650:Butanoate metabolism;ko04146:Peroxisome	[CE]	--	HMGL-like	Hydroxymethylglutaryl-CoA lyase, mitochondrial OS=Arabidopsis thaliana GN=HMGCL PE=1 SV=2	CE	-	PREDICTED: hydroxymethylglutaryl-CoA lyase, mitochondrial-like [Prunus mume]
F01.PB14097	--	--	--	--	--	[U]	Intracellular trafficking, secretion, and vesicular transport	SCAMP family	Secretory carrier-associated membrane protein 1 OS=Oryza sativa subsp. japonica GN=SCAMP1 PE=2 SV=1	U	Intracellular trafficking, secretion, and vesicular transport	PREDICTED: secretory carrier-associated membrane protein 3 [Fragaria vesca subsp. vesca]
F01.PB37858	[O]	Posttranslational modification, protein turnover, chaperones	--	K11838|0|pxb:103946102|ubiquitin carboxyl-terminal hydrolase 13-like; K11838 ubiquitin carboxyl-terminal hydrolase 7 [EC:3.4.19.12] (A)	--	[O]	Posttranslational modification, protein turnover, chaperones	ICP0-binding domain of Ubiquitin-specific protease 7;; Ubiquitin-specific protease C-terminal;; Ubiquitin carboxyl-terminal hydrolase;; Ubiquitin carboxyl-terminal hydrolase;; Ras association (RalGDS/AF-6) domain	Ubiquitin carboxyl-terminal hydrolase 13 OS=Arabidopsis thaliana GN=UBP13 PE=2 SV=1	O	Posttranslational modification, protein turnover, chaperones	PREDICTED: ubiquitin carboxyl-terminal hydrolase 13-like isoform X1 [Pyrus x bretschneideri]
F01.PB36645	[RTKL]	--	--	K04424|0|pxb:103952008|serine/threonine-protein kinase EDR1; K04424 sterile alpha motif and leucine zipper containing kinase AZK [EC:2.7.11.25] (A)	--	[T]	Signal transduction mechanisms	Ethylene-responsive protein kinase Le-CTR1;; Protein tyrosine kinase;; Protein kinase domain;; Phosphotransferase enzyme family	Serine/threonine-protein kinase EDR1 OS=Arabidopsis thaliana GN=EDR1 PE=1 SV=1	T	Signal transduction mechanisms	PREDICTED: serine/threonine-protein kinase EDR1 [Pyrus x bretschneideri]
F01.PB27355	[B]	Chromatin structure and dynamics	--	K15223|9.79586e-157|pxb:103940113|upstream activation factor subunit spp27-like; K15223 upstream activation factor subunit UAF30 (A)	--	[K]	Transcription	SWIB/MDM2 domain;; DEK C terminal domain	--	K	Transcription	PREDICTED: upstream activation factor subunit spp27-like [Pyrus x bretschneideri]
F01.PB28190	[C]	Energy production and conversion	--	K17871|0|mdm:103427832|external alternative NAD(P)H-ubiquinone oxidoreductase B2, mitochondrial-like; K17871 NADH:ubiquinone reductase (non-electrogenic) [EC:1.6.5.9] (A)	--	[C]	Energy production and conversion	Pyridine nucleotide-disulphide oxidoreductase;; Pyridine nucleotide-disulphide oxidoreductase	External alternative NAD(P)H-ubiquinone oxidoreductase B2, mitochondrial OS=Arabidopsis thaliana GN=NDB2 PE=1 SV=1	C	Energy production and conversion	PREDICTED: external alternative NAD(P)H-ubiquinone oxidoreductase B2, mitochondrial-like [Malus domestica]
F01.PB34626	--	--	--	--	--	--	--	Lipase (class 3)	Senescence-associated carboxylesterase 101 OS=Arabidopsis thaliana GN=SAG101 PE=1 SV=1	S	Function unknown	PREDICTED: senescence-associated carboxylesterase 101-like [Malus domestica]
F01.PB410	[I]	Lipid transport and metabolism	Biological Process: metabolic process (GO:0008152);; Molecular Function: intramolecular transferase activity (GO:0016866);;	K15813|2.32665e-160|mdm:103443360|OSC1; beta-amyrin synthase (EC:5.4.99.39); K15813 beta-amyrin synthase [EC:5.4.99.39] (A)	ko00909:Sesquiterpenoid and triterpenoid biosynthesis	[I]	Lipid transport and metabolism	Prenyltransferase and squalene oxidase repeat;; Prenyltransferase-like;; Prenyltransferase-like;; Pectic acid lyase	Lupeol synthase OS=Kalanchoe daigremontiana PE=1 SV=1	I	Lipid transport and metabolism	beta-amyrin synthase [Malus domestica]
F01.PB44765	--	--	--	K18167|1.9202e-60|mdm:103434703|succinate dehydrogenase assembly factor 1 homolog, mitochondrial; K18167 succinate dehydrogenase assembly factor 1 (A)	--	[S]	Function unknown	Complex 1 protein (LYR family);; Complex1_LYR-like	--	S	Function unknown	PREDICTED: succinate dehydrogenase assembly factor 1, mitochondrial [Malus domestica]
F01.PB42520	--	--	--	--	--	[P]	Inorganic ion transport and metabolism	WLM domain	--	P	Inorganic ion transport and metabolism	PREDICTED: uncharacterized protein LOC103448432 [Malus domestica]
F01.PB4139	[R]	General function prediction only	--	K17725|0|mdm:103405156|persulfide dioxygenase ETHE1 homolog, mitochondrial-like; K17725 sulfur dioxygenase [EC:1.13.11.18] (A)	ko00920:Sulfur metabolism	[R]	General function prediction only	Metallo-beta-lactamase superfamily	Persulfide dioxygenase ETHE1 homolog, mitochondrial OS=Arabidopsis thaliana GN=GLY3 PE=1 SV=3	R	General function prediction only	PREDICTED: persulfide dioxygenase ETHE1 homolog, mitochondrial-like isoform X1 [Malus domestica]
F01.PB52194	--	--	Biological Process: cellular process (GO:0009987);;	--	--	--	--	Fungal specific transcription factor domain	--	K	Transcription	Zn(2)-C6 fungal-type DNA-binding domain [Penicillium roqueforti FM164]
[truncated: 54,816 more rows]

## Sheet: Function_anno.stat
#Anno_Database	Annotated_Number	300<=length<1000	length>=1000
[truncated: 9 more rows]

[truncated: 4 more sheets: GO.list, GO_tree.stat, Kegg.pathway, Kegg.ko]
